# Supplementary material for: The membrane-associated β2e-subunit of voltage-gated calcium channels translocates to the nucleus and regulates gene expression
Source: Front Physiol. 2025 Apr 14;16:1555934. doi: 10.3389/fphys.2025.1555934 (PMC12034931; doi:10.3389/fphys.2025.1555934)
Supplement: Supplementary file 1 [file Table1.xlsx]

## Sheet: B2eL9A NI vs. B2eWT NI 
Protein IDs	Majority protein IDs	Protein names	Gene names	Student's T-test Significant B2eL9A_NI_B2eWT_NI	pvalue	qvalue	log2FoldChange
O00762;A0A0A0MSE8;A0A087WVK1;K4DI81	O00762	Ubiquitin-conjugating enzyme E2 C	UBE2C	+	2.91432e-07	0	1.07818
O75884	O75884	Putative hydrolase RBBP9	RBBP9	+	5.43683e-07	0	1.02007
P60981;F6RFD5	P60981;F6RFD5	Destrin	DSTN	+	0.000369501	0	1.15905
P09211;A8MX94;A0A087X2E9;A0A2R8Y5E5;A0A087X243	P09211;A8MX94	Glutathione S-transferase P	GSTP1	+	0.00111238	0	1.32687
Q9H2P0;A0A669KBJ7;A0A2R8Y6X0	Q9H2P0;A0A669KBJ7;A0A2R8Y6X0	Activity-dependent neuroprotector homeobox protein	ADNP	+	0.00204892	0	1.34696
P19174;V9GY71;V9GYH5;A0A0D9SEK2;V9GY63	P19174	1-phosphatidylinositol 4,5-bisphosphate phosphodiesterase gamma-1	PLCG1		1.27249e-09	0	0.919044
Q99829;B0QZ18;F2Z2V0;A6PVH9;E7ENH5;Q5JX44;Q5JX58;Q5JX45;Q5JX59;Q5JX60;Q5JX56;Q5JX52;Q5JX61;Q5JX55;Q5JX54;H0Y524;E7EV27;Q5JX57;Q5JX53	Q99829;B0QZ18;F2Z2V0;A6PVH9;E7ENH5;Q5JX44;Q5JX58;Q5JX45;Q5JX59;Q5JX60	Copine-1	CPNE1		1.38626e-09	0	0.98739
P46379;A0A7I2V508;A0A0G2JK23;A0A024RCR6;A0A7P0MQS5;A0A0G2JL47;A0A0G2JJM1;X6REW1;F6S6P2;H0Y710;F6X9W3;F6U341;H0Y4L1;A0A0G2JJR8;A0A7I2V3H1;F6UR09;F6VEM6;F6WML8;A0A1B0GX79;F6XTU0;F6U1F2;F6TC96	P46379;A0A7I2V508;A0A0G2JK23;A0A024RCR6;A0A7P0MQS5;A0A0G2JL47	Large proline-rich protein BAG6	BAG6;BAT3		1.22875e-08	0.0170909	0.571364
Q9H4M9;A0A024R571;C9JC03;C9J2Z4;C9JDQ8;C9JIJ3;C9IZH1	Q9H4M9;A0A024R571;C9JC03;C9J2Z4	EH domain-containing protein 1	EHD1		5.85213e-08	0.0149333	0.621809
O60841;A0A087WUT6	O60841;A0A087WUT6	Eukaryotic translation initiation factor 5B	EIF5B		6.27725e-08	0.0198571	-0.523529
Q96T37;A0A499FJY3;A0A087WWP4;A0A494C001	Q96T37;A0A499FJY3;A0A087WWP4;A0A494C001	Putative RNA-binding protein 15	RBM15		6.44953e-08	0.0295135	0.454594
O14979;A0A087WUK2	O14979;A0A087WUK2	Heterogeneous nuclear ribonucleoprotein D-like	HNRNPDL		1.07001e-07	0.0193846	0.532068
Q13347;A0A7I2YQF8;A0A7I2V3U3;A0A7P0MRT9;A0A7I2YQI2;A0A7I2V613;A0A7I2V607;A0A7I2V3N2;A0A7I2V2M3;A0A7I2V640;A0A7I2V685;A0A7I2YQC8;A0A7I2YQI6;Q5TFK1;A0A7I2V5V8;A0A7I2YQT9;A0A7I2YQU2;A0A7I2V4S8;A0A7I2V3K6;A0A7I2YQP9;A0A7I2V4C2;A0A7I2V391;A0A7I2YQN1;A0A7I2YQX4;A0A7I2V5E4;A0A7I2V3T4;A0A7I2V415	Q13347;A0A7I2YQF8;A0A7I2V3U3;A0A7P0MRT9;A0A7I2YQI2;A0A7I2V613;A0A7I2V607;A0A7I2V3N2;A0A7I2V2M3;A0A7I2V640;A0A7I2V685;A0A7I2YQC8;A0A7I2YQI6;Q5TFK1;A0A7I2V5V8;A0A7I2YQT9;A0A7I2YQU2;A0A7I2V4S8;A0A7I2V3K6;A0A7I2YQP9;A0A7I2V4C2	Eukaryotic translation initiation factor 3 subunit I	EIF3I		1.34804e-07	0.191414	-0.203494
Q9H488	Q9H488	GDP-fucose protein O-fucosyltransferase 1	POFUT1		1.36967e-07	0.006	0.696721
Q96CW1;A0A087WY71;E9PFW3;C9JJ47;C9JTK4;C9JGT8;C9JJD3;C9JPV8;H7C4C3	Q96CW1;A0A087WY71;E9PFW3;C9JJ47	AP-2 complex subunit mu	AP2M1		1.96115e-07	0.0307317	0.440165
Q96T88;A0A087WVR3;A0A087WTW0;A0A087WWG9;Q96PU4	Q96T88;A0A087WVR3;A0A087WTW0;A0A087WWG9	E3 ubiquitin-protein ligase UHRF1	UHRF1		2.30981e-07	0.0186667	-0.53125
Q13228;H0Y532;A6PVX1;F2Z2W8;F8WCR4;C9JVL0	Q13228;H0Y532;A6PVX1	Selenium-binding protein 1	SELENBP1		5.27514e-07	0.00509091	0.704562
Q99417;A0A087WV05;A0A0D9SEI7	Q99417;A0A087WV05	C-Myc-binding protein	MYCBP		6.54472e-07	0.021931	0.505832
P07339;F8W787;A0A1B0GW44;A0A1B0GVD5;A0A1B0GWE8;A0A1B0GVP3;A0A1B0GV23;C9JH19;H7C469;A0A1B0GU92;A0A1B0GU03;F8WD96;A0A1B0GVF1	P07339;F8W787;A0A1B0GW44;A0A1B0GVD5;A0A1B0GWE8;A0A1B0GVP3;A0A1B0GV23;C9JH19;H7C469;A0A1B0GU92;A0A1B0GU03	Cathepsin D;Cathepsin D light chain;Cathepsin D heavy chain	CTSD		1.06164e-06	0.106151	-0.281961
O95299;E7ESZ7;A0A087WXC5;A0A7I2V594;A0A7I2V2X3;A0A7I2V4N8;A0A7I2V2N6;H7C2X4;H7C1Y7;A0A7I2V5B2;A0A7I2V5U7;A0A7I2V419;A0A7I2V458;A0A7I2V2W9;A0A7I2YQU0;A0A7I2V327;A0A7I2V438;A0A7I2V5L0;A0A7I2V3H5;C9J6X0;A0A7I2V2F6;A0A7I2V3D4;A0A7I2V2I6;Q8N1B9;H7C2W5;A0A7I2V2J5	O95299;E7ESZ7;A0A087WXC5;A0A7I2V594;A0A7I2V2X3;A0A7I2V4N8;A0A7I2V2N6;H7C2X4;H7C1Y7;A0A7I2V5B2;A0A7I2V5U7;A0A7I2V419;A0A7I2V458;A0A7I2V2W9;A0A7I2YQU0;A0A7I2V327;A0A7I2V438;A0A7I2V5L0;A0A7I2V3H5;C9J6X0;A0A7I2V2F6	NADH dehydrogenase [ubiquinone] 1 alpha subcomplex subunit 10, mitochondrial	NDUFA10		1.83894e-06	0.030125	0.475755
Q12996;E9PLP8;H0YE74;E9PJ06	Q12996;E9PLP8	Cleavage stimulation factor subunit 3	CSTF3		1.84261e-06	0.262586	-0.159027
O00217;E9PPW7;E9PKH6;E9PN51;F8W9K7;H0YDT4	O00217;E9PPW7;E9PKH6;E9PN51;F8W9K7	NADH dehydrogenase [ubiquinone] iron-sulfur protein 8, mitochondrial	NDUFS8		1.95027e-06	0.265499	0.157492
A0A087X0W7;P49753;Q86TX2;A0A087WT95;G3V4F2;Q3I5F7	A0A087X0W7;P49753;Q86TX2;A0A087WT95;G3V4F2	Acyl-coenzyme A thioesterase 2, mitochondrial;Acyl-coenzyme A thioesterase 1	ACOT2;ACOT1		2.12165e-06	0.0521455	0.380944
Q9P2E9;A0A087WVV2;F8W7S5;A0A087WU26;V9GY78;A2A2S5;H9KV85	Q9P2E9;A0A087WVV2;F8W7S5	Ribosome-binding protein 1	RRBP1		2.26799e-06	0.00892308	0.690287
Q86YR5;A0A0A0MSK4;A0A0A0MRC4;A0A087WVF5	Q86YR5;A0A0A0MSK4;A0A0A0MRC4;A0A087WVF5	G-protein-signaling modulator 1	GPSM1		2.84805e-06	0.0688955	-0.345419
P10515;A0A7P0TAG1;A0A7P0TAX2;A0A7P0TBE2;A0A7P0Z4G4;A0A7P0T997;H0YDD4;E9PEJ4;A0A7P0TBK2;A0A7P0TA47;A0A7P0Z423;A0A7P0T9N8;A0A7P0Z459	P10515;A0A7P0TAG1;A0A7P0TAX2;A0A7P0TBE2;A0A7P0Z4G4;A0A7P0T997;H0YDD4;E9PEJ4;A0A7P0TBK2;A0A7P0TA47	Dihydrolipoyllysine-residue acetyltransferase component of pyruvate dehydrogenase complex, mitochondrial;Acetyltransferase component of pyruvate dehydrogenase complex	DLAT		3.0426e-06	0.195757	0.200812
O43175;A0A286YF22;A0A2C9F2M7;A0A286YFA2;A0A286YFL2;A0A286YFM8;A0A286YFC8;A0A286YF78;A0A286YER3;A0A286YFB2;A0A286YF34;A0A286YFF3;A0A286YFK5;A0A286YFE1	O43175;A0A286YF22;A0A2C9F2M7;A0A286YFA2;A0A286YFL2	D-3-phosphoglycerate dehydrogenase	PHGDH		3.14894e-06	0.110624	-0.275918
A0A087WUL4;A0A087WX23;Q86TG7;A0A087WXK2;A0A087WZG9;B4DSP0;A0A087WYS2	A0A087WUL4;A0A087WX23;Q86TG7;A0A087WXK2;A0A087WZG9;B4DSP0	Retrotransposon-derived protein PEG10	PEG10		3.65966e-06	0.01952	0.540112
P30519;A0A087WT44;I3L159;I3L1F5;I3L4P8;A0A1B0GXH0;I3L463;I3L276;I3L1Y2	P30519;A0A087WT44;I3L159;I3L1F5	Heme oxygenase 2	HMOX2		3.89438e-06	0.0181053	0.586971
A0A5F9ZI21;Q92974;V9GYM8;Q5VY93;V9GYF0;V9GZ14;V9GYF5;V9GYG5	A0A5F9ZI21;Q92974;V9GYM8	Rho guanine nucleotide exchange factor 2	ARHGEF2		4.17801e-06	0.157547	-0.233162
A0A087WZ13;E9PAU2;Q8IY67;K7EKR9;K7EQG2;K7ERR4	A0A087WZ13;E9PAU2;Q8IY67	Ribonucleoprotein PTB-binding 1	RAVER1		5.68988e-06	0.0321905	0.438332
Q9NNW7;A0A182DWF2;A0A182DWF3;D3YTF8;A0A096LPK7;A0A096LPD9;E7EWK1;A0A0U1RQX0;A0A096LPH4;A0A096LPB7;A0A096LP96;A0A096LNY7	Q9NNW7;A0A182DWF2;A0A182DWF3;D3YTF8;A0A096LPK7;A0A096LPD9;E7EWK1	Thioredoxin reductase 2, mitochondrial	TXNRD2		6.61961e-06	0.100815	-0.290568
Q5PRF9;A0A087WZT0;M0QZ22;M0R0X3;M0QY61;M0QXV2;Q9UPU9	Q5PRF9;A0A087WZT0;M0QZ22;M0R0X3	Protein Smaug homolog 2	SAMD4B		6.7063e-06	0.0364082	0.418961
Q8WYA6;A0A087WUB9;A2A2P1	Q8WYA6;A0A087WUB9	Beta-catenin-like protein 1	CTNNBL1		7.77411e-06	0.0191111	0.590134
Q02543;M0R117;M0R3D6;M0R1A7;M0R0P7	Q02543;M0R117;M0R3D6;M0R1A7;M0R0P7	60S ribosomal protein L18a	RPL18A		8.12085e-06	0.292789	-0.141616
P39656;A0A0C4DGS1;U3KQ84	P39656;A0A0C4DGS1	Dolichyl-diphosphooligosaccharide--protein glycosyltransferase 48 kDa subunit	DDOST		8.31648e-06	0.0865532	0.308437
Q9BZX2;A0A2R8Y653	Q9BZX2;A0A2R8Y653	Uridine-cytidine kinase 2	UCK2		8.37292e-06	0.122697	0.267567
A0A0U1RQK7;O43432;A0A0A0MSA7;A0A804HJV5;A0A7P0TBQ8;B1AN91;B1AN92	A0A0U1RQK7;O43432;A0A0A0MSA7;A0A804HJV5	Eukaryotic translation initiation factor 4 gamma 3	EIF4G3		8.68788e-06	0.0962642	-0.295167
P08865;C9J9K3;A0A0C4DG17;F8WD59	P08865;C9J9K3;A0A0C4DG17	40S ribosomal protein SA	RPSA		1.02505e-05	0.0774091	0.319145
Q13418;A0A0A0MTH3;A0A087WWY6	Q13418;A0A0A0MTH3	Integrin-linked protein kinase	ILK		1.14992e-05	0.0741111	0.3379
Q9NP79;A0A087WY55;Q5TGM0	Q9NP79;A0A087WY55	Vacuolar protein sorting-associated protein VTA1 homolog	VTA1		1.36054e-05	0.0304	-0.434676
Q99439;B4DUT8;B4DDF4;H3BVI6;A0A087X271;A0A087X1X5;K7ES69;H3BQH0;U3KPS3;A0A087WV51	Q99439;B4DUT8;B4DDF4;H3BVI6;A0A087X271;A0A087X1X5	Calponin-2;Calponin	CNN2		1.44488e-05	0.241184	0.180039
P22061;A0A0A0MRJ6;F6S8N6;A0A3F2YNX8;F8WDT3;F8WAV5;F8WAX2;C9J0F2;H7C4X2	P22061;A0A0A0MRJ6;F6S8N6;A0A3F2YNX8	Protein-L-isoaspartate(D-aspartate) O-methyltransferase;Protein-L-isoaspartate O-methyltransferase	PCMT1		1.45268e-05	0.0692923	0.350308
P62847;E7ETK0;A0A2R8Y849;A0A2R8YD14;A0A2R8Y8A0	P62847;E7ETK0;A0A2R8Y849;A0A2R8YD14;A0A2R8Y8A0	40S ribosomal protein S24	RPS24		1.53226e-05	0.129403	0.263718
Q9Y3E5;J3KQ48	Q9Y3E5;J3KQ48	Peptidyl-tRNA hydrolase 2, mitochondrial	PTRH2		1.6873e-05	0.284481	-0.146654
P78347;A0A494C1K3;A0A494C0Q7;C9J6M0;Q6EKJ0;Q86UP8;A0A087WW90;A0A0D9SF80;A0A494C0I1;A0A494C1N8	P78347;A0A494C1K3	General transcription factor II-I	GTF2I		2.33004e-05	0.153357	0.239519
Q9GZN8;H7BYU9	Q9GZN8;H7BYU9	UPF0687 protein C20orf27	C20orf27		2.68527e-05	0.0056	-0.719408
P07108;A0A0A0MTI5;B8ZWD1	P07108;A0A0A0MTI5;B8ZWD1	Acyl-CoA-binding protein	DBI		2.69509e-05	0.0745542	0.325647
O00471;A0A0A0MSI8;F8W9B8;G3V4Z7	O00471;A0A0A0MSI8;F8W9B8	Exocyst complex component 5	EXOC5		2.76839e-05	0.0737436	-0.332944
Q96FV9;A0A087WWS1;R4GMN4;A0A087WY84;J3KT14;R4GN58;J3KRD7;J3QQZ3	Q96FV9;A0A087WWS1	THO complex subunit 1	THOC1		2.79923e-05	0.0295385	0.456272
P36969;A0A087X2I2;A0A087WT12;K7ERP4;K7EKX7;R4GNE4;K7ENB4;K7EJ20;A0A087X247;A0A0A0MTT1	P36969;A0A087X2I2;A0A087WT12;K7ERP4;K7EKX7;R4GNE4;K7ENB4;K7EJ20;A0A087X247	Phospholipid hydroperoxide glutathione peroxidase, mitochondrial;Glutathione peroxidase	GPX4		3.14062e-05	0.0179048	0.584692
P60033;E9PJK1;E9PRJ8;H0YDL9;H0YDJ9;E9PIF1;A6NMH8;E9PM31;H0YEE2	P60033;E9PJK1;E9PRJ8;H0YDL9;H0YDJ9;E9PIF1;A6NMH8	CD81 antigen;Tetraspanin	CD81		3.22715e-05	0.227606	-0.187271
Q9H3U1;A0A1W2PNX8	Q9H3U1;A0A1W2PNX8	Protein unc-45 homolog A	UNC45A		4.10798e-05	0.107552	-0.284887
P07858;E9PHZ5;A0A7I2V668;A0A7I2V440;A0A7P0NGZ6;A0A7I2YQK9;E9PQM1;E9PR21;A0A7I2V4Z9;E9PSG5;A0A7I2V367;R4GMQ5;E9PLY3;E9PNL5;E9PKQ7;A0A7I2V4S6;E9PCB3;A0A7I2V2J1;A0A7I2V302	P07858;E9PHZ5;A0A7I2V668;A0A7I2V440;A0A7P0NGZ6;A0A7I2YQK9;E9PQM1;E9PR21;A0A7I2V4Z9;E9PSG5	Cathepsin B;Cathepsin B light chain;Cathepsin B heavy chain	CTSB		4.13924e-05	0.190892	-0.206792
Q9H098;C9J6N5;C9JQ40;C9JW51;A0A1C7CYX8;C9J3Q3;X6RET8;C9JP05;C9JYP1;C9J6Y8	Q9H098;C9J6N5;C9JQ40;C9JW51;A0A1C7CYX8;C9J3Q3;X6RET8;C9JP05	Protein FAM107B	FAM107B		4.61631e-05	0.107026	0.285822
P07910;G3V2Q1;G3V576;G3V555;G3V575	P07910;G3V2Q1;G3V576;G3V555;G3V575	Heterogeneous nuclear ribonucleoproteins C1/C2	HNRNPC		4.70893e-05	0.270115	-0.153561
P47914;A0A3B3ITT5	P47914;A0A3B3ITT5	60S ribosomal protein L29	RPL29		4.98548e-05	0.149195	-0.247133
A0A024R4E5;Q00341;H0Y394;H7C0A4;C9JIZ1;H7C2D1;C9J5E5;C9JZI8;C9JES8;C9JHZ8;C9JHS7;H7BZC3;C9JK79;C9JT62;C9JHN6;C9JEJ8;C9JBS3;C9JQ82;H7C3D0;C9JMQ6	A0A024R4E5;Q00341;H0Y394	Vigilin	HDLBP		5.68658e-05	0.014	0.636067
A0A087WWU8;A0A494C0P6;D6R904;A0A494C0G0;Q5VU61	A0A087WWU8;A0A494C0P6		TPM3		6.40758e-05	0.0295789	0.460025
Q9GZZ9;A0A804HJ86;E7EWE1;E7EQ61;C9J5W5;C9JRV9;C9J0F6	Q9GZZ9;A0A804HJ86;E7EWE1;E7EQ61;C9J5W5;C9JRV9	Ubiquitin-like modifier-activating enzyme 5	UBA5		6.40981e-05	0.209349	0.195088
P46782;M0R0F0;M0R0R2;M0QZN2	P46782;M0R0F0;M0R0R2;M0QZN2	40S ribosomal protein S5;40S ribosomal protein S5, N-terminally processed	RPS5		7.8248e-05	0.292625	0.141126
O14981;A0A0A0MTH9	O14981;A0A0A0MTH9	TATA-binding protein-associated factor 172	BTAF1		8.42077e-05	0.0741299	0.334358
Q13309;A0A0A0MTL5;D6R9R7;A0A7I2V5B8;A0A7I2YQC7;A0A7I2V2J7;A0A7I2YQB7;D6RF40;A0A7P0S4R7;D6RAG5;A0A7I2V413;H0Y9I9;D6RHY6;A0A7I2V3U1;A0A7I2YQH6	Q13309;A0A0A0MTL5;D6R9R7;A0A7I2V5B8;A0A7I2YQC7;A0A7I2V2J7;A0A7I2YQB7;D6RF40;A0A7P0S4R7	S-phase kinase-associated protein 2	SKP2		8.48379e-05	0.074619	-0.326445
Q12959;A0A590UJD9;A0A0C4DFT3;A0A590UJC5;A0A590UJ08;A0A590UJ18;A0A590UKA8;A0A590UJS9;A0A590UJR5;A0A590UJ68;A0A590UJ29;A0A590UJ64;A0A590UK48;A0A590UK81;A0A590UJ81;A0A590UJR4;E7EQD7;A0A590UJX2;A0A590UJL2;A0A590UK02;C9JUA9;A0A590UK70;A0A590UJ25;B4E2H8;A0A590UK52;A0A590UJZ4;A0A590UJ95;H7C166;C9JN61;B7Z2T4;A0A3B3ITF1;C9JCP6;Q15700;A8MUT6;E9PN83;E9PIW2;A0A3B3ISW2;F8VYC1;C9IYP1;A0A590UJ86;B9EGL1;A0A3B3IS…	Q12959;A0A590UJD9;A0A0C4DFT3;A0A590UJC5;A0A590UJ08;A0A590UJ18;A0A590UKA8;A0A590UJS9;A0A590UJR5;A0A590UJ68;A0A590UJ29;A0A590UJ64;A0A590UK48;A0A590UK81;A0A590UJ81;A0A590UJR4;E7EQD7;A0A590UJX2;A0A590UJL2;A0A590UK02;C9JUA9;A0A590UK70;A0A590UJ25	Disks large homolog 1	DLG1		8.60646e-05	0.0770787	0.320475
Q8IZP0;B6VEX4;A0A0A0MRT6	Q8IZP0;B6VEX4;A0A0A0MRT6	Abl interactor 1	ABI1		8.78621e-05	0.07295	0.331629
Q92599;A6NMH6;A0A087X142;A6NFQ9;F8W8I8;C9J4G8;C9JV02;A0A0A0MRP8	Q92599;A6NMH6;A0A087X142;A6NFQ9;F8W8I8	Septin-8	2024-09-08		8.84351e-05	0.227185	-0.187491
Q9NZT2;A0A0A0MRN5;Q4VXW3	Q9NZT2;A0A0A0MRN5	Opioid growth factor receptor	OGFR		9.07166e-05	0.00622222	0.734163
P15170;H3BR35;H3BSV8	P15170;H3BR35	Eukaryotic peptide chain release factor GTP-binding subunit ERF3A	GSPT1		9.18899e-05	0.414763	0.0954347
Q8NB90;A0A6Q8PGU6	Q8NB90;A0A6Q8PGU6	Spermatogenesis-associated protein 5	SPATA5		9.90868e-05	0.16125	-0.229023
P06400;A0A3B3IS71;A0A2R8YFL6	P06400;A0A3B3IS71	Retinoblastoma-associated protein	RB1		0.000100479	0.145342	0.249765
Q9H000;A0A7I2YQI0;C9J494;A0A7I2V5D2;A0A7I2V422	Q9H000;A0A7I2YQI0;C9J494;A0A7I2V5D2	Probable E3 ubiquitin-protein ligase makorin-2	MKRN2		0.000100647	0.176163	0.214843
Q15185;A0A087WYT3;B4DDC6	Q15185;A0A087WYT3;B4DDC6	Prostaglandin E synthase 3	PTGES3		0.000104444	0.031814	0.440157
P08237;A0A2R8Y891;F8VZI0;F8VX13;F8VZQ1;F8VP00;F8VW30;F8VSF7;F8VTQ3;F8VUB8;F8VYK8;H0YHB8;F8VVE3	P08237;A0A2R8Y891;F8VZI0	ATP-dependent 6-phosphofructokinase, muscle type	PFKM		0.000105867	0.130382	0.263989
Q7Z739;A0A024R7W5;A0A087X0Q1;A0A087WY31	Q7Z739;A0A024R7W5;A0A087X0Q1;A0A087WY31	YTH domain-containing family protein 3	YTHDF3		0.000123264	0.0150588	0.62377
Q9C0B1;A0A1B0GTC3;A0A1B0GVH5;A0A1B0GUC3;A0A1B0GV98;A0A1B0GTC5;A0A1B0GU26;A0A1B0GTY1;A0A1B0GTI3;A0A1B0GUY7;A0A1B0GTZ8;F8WCB8;X6R3I0	Q9C0B1;A0A1B0GTC3;A0A1B0GVH5;A0A1B0GUC3;A0A1B0GV98;A0A1B0GTC5;A0A1B0GU26;A0A1B0GTY1	Alpha-ketoglutarate-dependent dioxygenase FTO	FTO		0.000125984	0.102055	0.291256
Q16637;A0A1W2PRV5;E7EQZ4;B4DP61;A0A0G2JRX5;A0A0G2JRY6;H0YBZ9;A0A0G2JQN8	Q16637;A0A1W2PRV5;E7EQZ4;B4DP61	Survival motor neuron protein	SMN1;SMN2		0.000131315	0.110492	-0.279573
O14964;A0A7I2V2W5;A0A7I2V3I8;A0A7I2V5A2;A0A7I2V2D8;A0A7I2V2K2;A0A7I2V2R9;A0A7I2V3J3;A0A7I2V5A3;A0A7I2V3F9;A0A7I2V307;A0A7I2V637;A0A7I2V6E0;A0A7I2V3Z1;I3L1P5;A0A7I2YQD1;I3L1E3;A0A7I2V4X6;A0A7I2V5D6;A0A7I2V5W6;A0A7I2V331;A0A7I2V5B7;A0A7I2V5L9;A0A7I2V4J7;A0A7I2V628;A0A7I2V3Q7;A0A7I2YQU5;A0A7I2V5N3;A0A7I2V611;A0A7I2V558;A0A7I2YQY0;A0A7I2YQP0;A0A7I2YQS8;A0A7I2V3C3;I3L2H4;I3L165;A0A7I2V5X2;A0A7I2V4M9;A…	O14964;A0A7I2V2W5;A0A7I2V3I8;A0A7I2V5A2;A0A7I2V2D8;A0A7I2V2K2;A0A7I2V2R9;A0A7I2V3J3;A0A7I2V5A3;A0A7I2V3F9;A0A7I2V307;A0A7I2V637;A0A7I2V6E0;A0A7I2V3Z1;I3L1P5;A0A7I2YQD1	Hepatocyte growth factor-regulated tyrosine kinase substrate	HGS		0.00013635	0.161855	0.224376
A0A1C7CYX9;Q16555;E5RFU4	A0A1C7CYX9;Q16555	Dihydropyrimidinase-related protein 2	DPYSL2		0.000142894	0.107282	0.285357
P23193;A0A1W2PPZ5;A0A1W2PRL9;E5RIS7;E5RJ93;B7Z4S1;Q15560;A0A0A0MT58;E5RK46;A0A1W2PS15;E5RFI1;A0A1W2PPV7;Q5JRI7	P23193;A0A1W2PPZ5;A0A1W2PRL9	Transcription elongation factor A protein 1	TCEA1		0.00014953	0.109065	0.279269
Q7Z3J2;E7EWW0;F5H7K1;H3BV68;C9J7I2;H3BVG8;I3L1U5;H3BUS7;H3BNX2;F6S1J4	Q7Z3J2;E7EWW0;F5H7K1;H3BV68;C9J7I2	UPF0505 protein C16orf62	C16orf62		0.000167923	0.258545	-0.162705
O95684;A0A087WV25	O95684;A0A087WV25	FGFR1 oncogene partner	FGFR1OP		0.000169197	0.0225333	0.511615
P25787;A0A024RA52;A0A7I2YQP7;C9JCK5;A0A7I2V2H3;H3BT36	P25787;A0A024RA52;A0A7I2YQP7;C9JCK5	Proteasome subunit alpha type-2;Proteasome subunit alpha type	PSMA2		0.000171036	0.0165217	0.580996
O43865	O43865	Putative adenosylhomocysteinase 2	AHCYL1		0.000174148	0.324525	-0.125872
P13995;A0A7I2V2U6;B8ZZU9;A0A7I2YQD4;A0A7I2V482;B9A062	P13995;A0A7I2V2U6;B8ZZU9;A0A7I2YQD4;A0A7I2V482;B9A062	Bifunctional methylenetetrahydrofolate dehydrogenase/cyclohydrolase, mitochondrial;NAD-dependent methylenetetrahydrofolate dehydrogenase;Methenyltetrahydrofolate cyclohydrolase	MTHFD2		0.000179965	0.163238	0.229688
O60678	O60678	Protein arginine N-methyltransferase 3	PRMT3		0.000180129	0.331654	-0.123299
Q96GQ7;B7Z6D5;A0A087X059;A0A087WYH5	Q96GQ7;B7Z6D5	Probable ATP-dependent RNA helicase DDX27	DDX27		0.000187699	0.243356	0.17625
O14818;H0Y586;Q8TAA3;A0A087WYS6;F5GY34	O14818	Proteasome subunit alpha type-7	PSMA7		0.000188699	0.303826	0.137079
P50990;H7C4C8;H7C2U0	P50990	T-complex protein 1 subunit theta	CCT8		0.0001977	0.52444	-0.0696577
Q6UB35;A0A087WVM4;B7ZM99;H0Y327;Q4VXM0;Q5JYA8;Q5JYA3;Q4VXV2;Q4VXM1	Q6UB35;A0A087WVM4;B7ZM99	Monofunctional C1-tetrahydrofolate synthase, mitochondrial	MTHFD1L		0.00019987	0.0254194	0.499456
O43237;J3KRI4;B4E2E0;J3KRZ2;J3KSD2;H3BUM4	O43237	Cytoplasmic dynein 1 light intermediate chain 2	DYNC1LI2		0.000203959	0.313532	-0.129313
Q9UHJ6;A0A0B4J2A0	Q9UHJ6;A0A0B4J2A0	Sedoheptulokinase	SHPK;TRPV1		0.000206193	0.0762326	0.323979
Q07955;J3KTL2;J3KSR8;J3QQV5;J3KSW7	Q07955;J3KTL2	Serine/arginine-rich splicing factor 1	SRSF1		0.000211434	0.287548	-0.14521
Q9Y4E1;Q641Q2;A0A0A0MR88;A0A096LPC5;A0A087WYF6;E7ESD2;F8W7U3;J3KP36;B1AP61;A0A0A0MT65;Q5T1D7	Q9Y4E1;Q641Q2;A0A0A0MR88;A0A096LPC5;A0A087WYF6;E7ESD2;F8W7U3;J3KP36	WASH complex subunit FAM21C;WASH complex subunit FAM21A	FAM21C;FAM21A		0.000214799	0.0651525	0.366054
P35998;C9JX88;C9JLS9	P35998;C9JX88	26S protease regulatory subunit 7	PSMC2		0.000229263	0.246365	-0.170516
Q9UL46;A0A087X1Z3;H0YM70;H0YKU2;H0YLG1;H0YLD2	Q9UL46;A0A087X1Z3;H0YM70	Proteasome activator complex subunit 2	PSME2		0.000249087	0.0529286	0.383126
Q15287;H3BV80;H3BMM9;H3BTC0;H3BPG5;H3BMS0	Q15287;H3BV80;H3BMM9;H3BTC0;H3BPG5;H3BMS0	RNA-binding protein with serine-rich domain 1	RNPS1		0.000249973	0.282965	0.148136
Q13435;E9PPJ0;H0YCG1;E9PJ04;E9PJT3;H0YEX5;E9PIL8	Q13435;E9PPJ0	Splicing factor 3B subunit 2	SF3B2		0.000306185	0.646229	-0.0489377
P48637;A0A2R8Y430;A0A2R8Y5T7;A0A2R8Y7I7;A0A2R8Y6Q7;A0A2R8YF34;A0A2R8Y2X9;A0A2R8Y6Y6;A0A2R8Y4V9;A0A2R8Y790;A0A2R8Y446;A0A0S2Z4J7	P48637;A0A2R8Y430;A0A2R8Y5T7	Glutathione synthetase	GSS		0.000311251	0	0.821187
A6NHR9;J3KTL8;A0A2R8YCU7;A0A2R8YE92;J3QSH1;J3KRK8	A6NHR9;J3KTL8	Structural maintenance of chromosomes flexible hinge domain-containing protein 1	SMCHD1		0.000325283	0.226783	0.187887
O00422;H7BZW6;U3KQ12;U3KPY7	O00422;H7BZW6	Histone deacetylase complex subunit SAP18	SAP18		0.000331296	0.301848	0.136544
P09234;A0A0A0MRR7;Q5TAL2	P09234;A0A0A0MRR7	U1 small nuclear ribonucleoprotein C	SNRPC		0.000332124	0.0728101	0.334941
A0A7P0TA85;P35613;A0A7P0TB04;A0A087WUV8;I3L192;A0A2R8YDZ0	A0A7P0TA85;P35613;A0A7P0TB04;A0A087WUV8;I3L192	Basigin	BSG		0.000343534	0.195707	0.202908
K7EKE6;P36776;K7EJE8;K7ER27;K7ERR6;K7EQF8;K7ER56	K7EKE6;P36776;K7EJE8	Lon protease homolog, mitochondrial	LONP1		0.00036081	0.28891	0.143826
O95251;E7EUP3;A0A6Q8PHH2;H3BMX5	O95251;E7EUP3;A0A6Q8PHH2	Histone acetyltransferase KAT7;Histone acetyltransferase	KAT7		0.000380146	0.369917	-0.111718
P26640;A0A140T936;A0A140T954;A2ABF4;H0Y426;A0A0G2JJT9;A0A140T904	P26640;A0A140T936	Valine--tRNA ligase	VARS		0.000400715	0.423275	-0.0897281
Q8IXH7;H0UI80;X6RLT1	Q8IXH7;H0UI80;X6RLT1	Negative elongation factor C/D	NELFCD;TH1L		0.000403117	0.271535	0.154188
P49748;G3V1M7;K7EQP4;J3QRJ8;J3QKU9;K7EJW8;J3KSR4;K7EMF8;J3KS89	P49748	Very long-chain specific acyl-CoA dehydrogenase, mitochondrial	ACADVL		0.000406257	0.517849	-0.0713127
H3BPE1;H3BQK9;A0A590UJG2;Q9UPN3;A0A7P0MQR8;H0Y390;A0A804HL78;E9PNZ4;A0A5F9ZGX0;E9PLY5;A0A669KBB0;E9PLY0;H0Y4F5;A0A669KB06;H0Y6T5;H0Y7I1;E9PS75;H0YC65;H0YBX0;A0A669KB84	H3BPE1;H3BQK9;A0A590UJG2;Q9UPN3;A0A7P0MQR8;H0Y390;A0A804HL78	Microtubule-actin cross-linking factor 1, isoforms 1/2/3/5	MACF1		0.000408272	0.15418	-0.241245
P78344;D3DQV9;H0Y3P2;H0YCH5;H0YD77;E9PKF8;H0YEC5;H0YE22;H0YCF8;H0YE44;H0YEN8;H0YDC0;H0YD99	P78344;D3DQV9;H0Y3P2	Eukaryotic translation initiation factor 4 gamma 2	EIF4G2		0.000411241	0.247163	-0.174267
P50897;A0A2C9F2P4;A0A286YFF7;Q5T0S4;A0A286YFE3;A0A286YFL8;E9PK48;E9PIA8;A0A286YFL6;E9PSE5	P50897;A0A2C9F2P4;A0A286YFF7;Q5T0S4;A0A286YFE3;A0A286YFL8	Palmitoyl-protein thioesterase 1	PPT1		0.000414145	0.111467	-0.282015
P30566;A0A7P0Z472;A0A7P0T9A7;A0A096LNY6;A0A1B0GTJ7;A0A1B0GWJ0;A0A0A6YY92;A0A7P0T8E4;A0A1B0GTG9;A0A1B0GWF8;A0A096LNY5;A0A096LP92;A0A096LNY4;A0A096LPA2;A0A096LP72;B4DEP1;A0A096LP76;A0A096LNT0;A0A1W2PRX2;V9GY96	P30566;A0A7P0Z472;A0A7P0T9A7;A0A096LNY6;A0A1B0GTJ7;A0A1B0GWJ0;A0A0A6YY92;A0A7P0T8E4;A0A1B0GTG9;A0A1B0GWF8;A0A096LNY5;A0A096LP92	Adenylosuccinate lyase	ADSL		0.000433867	0.0646557	0.363957
O96013;M0R2X4;M0R0L9;M0R3G6;M0R1R1;Q9P286;Q9NQU5	O96013	Serine/threonine-protein kinase PAK 4	PAK4		0.000436491	0.374072	0.109076
Q9NX63;C9JRZ6;F8WAR4;A0A286YEX5	Q9NX63;C9JRZ6;F8WAR4	MICOS complex subunit MIC19	CHCHD3		0.000441287	0.246225	-0.172111
P06744;A0A2U3TZU2;K7EQ48;A0A2R8Y6C7;A0A0J9YYH3;A0A0J9YXP8;A0A0J9YX90;K7ERC6;K7EPY4;K7EP41;K7ELR7;A0A2R8YF08;K7ENA0;A0A0J9YXM3;K7ERK8;K7EIL4;A0A0J9YXH9;A0A0J9YYI8;Q8N196	P06744;A0A2U3TZU2;K7EQ48;A0A2R8Y6C7;A0A0J9YYH3;A0A0J9YXP8;A0A0J9YX90	Glucose-6-phosphate isomerase	GPI		0.000450181	0.142213	-0.253519
Q12756;A0A3B3IUA1;A0A3B3ITW6;A0A3B3ITF7;A0A3F2YNW9;A0A3B3IU40;A0A3B3IT28;A0A3B3ITE5;A0A3B3ITK3;H7C3Y8;H7C0K6;O60333;A0A087WWA3;Q4R9M9;A0A6Q8PFL2;A0A6Q8PGE4;A0A0U1RQL3;A0A3B3ITW4;A0A6Q8PFJ8	Q12756;A0A3B3IUA1;A0A3B3ITW6;A0A3B3ITF7;A0A3F2YNW9;A0A3B3IU40;A0A3B3IT28;A0A3B3ITE5;A0A3B3ITK3;H7C3Y8	Kinesin-like protein KIF1A	KIF1A		0.000463136	0.14859	0.248022
P43487;F6WQW2;C9JXG8;C9JGV6;C9JJ34;C9JDM3;C9JIC6	P43487;F6WQW2;C9JXG8;C9JGV6;C9JJ34	Ran-specific GTPase-activating protein	RANBP1		0.000473329	0.491	0.0760845
Q13126;B4DUC8;J3QSB7;F2Z2F3;F8WES2;A0A2R8Y4K0;J3KRN1	Q13126;B4DUC8;J3QSB7	S-methyl-5-thioadenosine phosphorylase;Purine nucleoside phosphorylase	MTAP		0.000479798	0.241053	0.179281
A6NDG6;H3BV17	A6NDG6	Phosphoglycolate phosphatase	PGP		0.000481075	0.218341	-0.191188
Q9Y6A5;A0A494BZT8;A0A087WUE2;E7EMT0;A0A494C117;H0Y8F2;C9JA91	Q9Y6A5;A0A494BZT8	Transforming acidic coiled-coil-containing protein 3	TACC3		0.000488165	0.151901	0.244776
O14545;F8VNX8;F8VVF3;F8VWK2;S4R2Z9	O14545;F8VNX8	TRAF-type zinc finger domain-containing protein 1	TRAFD1		0.000503748	0.303366	0.136704
O15020;A4QPE4	O15020	Spectrin beta chain, non-erythrocytic 2	SPTBN2		0.000504459	0.304354	-0.137076
P63098;F6U1T9;D3YTA9;H7BYZ3	P63098;F6U1T9;D3YTA9;H7BYZ3	Calcineurin subunit B type 1	PPP3R1		0.000513092	0.247243	0.172845
O15067;H0YGH1;J3QSG0;J3QSH6;J3KT98;J3KTL4;J3KTQ5;J3QL39	O15067	Phosphoribosylformylglycinamidine synthase	PFAS		0.00051739	0.304503	0.136139
P08240	P08240	Signal recognition particle receptor subunit alpha	SRPR		0.000520089	0.395897	-0.102668
P11717;A0A7I2V381;A0A7I2YQS7;S4R328;A0A7I2V657	P11717;A0A7I2V381	Cation-independent mannose-6-phosphate receptor	IGF2R		0.00052999	0.401291	-0.100008
P22570;A0A0C4DFN8;A0A0A0MSZ4;A0A0A0MTR6;A0A0C4DGN7;A0A0A0MT64;A0A0A0MTN9;J3QQX3;J3QKZ8;J3QQW7;J3KS64	P22570;A0A0C4DFN8;A0A0A0MSZ4;A0A0A0MTR6;A0A0C4DGN7;A0A0A0MT64;A0A0A0MTN9;J3QQX3	NADPH:adrenodoxin oxidoreductase, mitochondrial	FDXR		0.000550632	0.420296	0.0913671
Q15334;A0A087WW77	Q15334;A0A087WW77	Lethal(2) giant larvae protein homolog 1	LLGL1		0.000551565	0.0294545	0.484352
Q99816;F5H442;J3QKS4;J3QRU6	Q99816;F5H442	Tumor susceptibility gene 101 protein	TSG101		0.000563195	0.267412	0.155994
O00629;A0A7I2YQ95;H7C4F6;A0A7I2V340;A0A7I2V333	O00629;A0A7I2YQ95;H7C4F6;A0A7I2V340;A0A7I2V333	Importin subunit alpha-3	KPNA4		0.000594201	0.19095	-0.205978
P49419;A0A1B0GW77;A0A1B0GTG2;A0A1B0GW82;A0A1B0GUA1;A0A1B0GTJ4;A0A1B0GTY9;A0A1B0GV49;A0A1B0GUY0;A0A0J9YWF7;H0YHM6;F8VVF2;F8WDY6;A0A1B0GVU0;A0A0J9YWM6;F8WD33;A0A1B0GW65;A0A0J9YWK1	P49419;A0A1B0GW77;A0A1B0GTG2;A0A1B0GW82;A0A1B0GUA1;A0A1B0GTJ4;A0A1B0GTY9;A0A1B0GV49;A0A1B0GUY0;A0A0J9YWF7	Alpha-aminoadipic semialdehyde dehydrogenase	ALDH7A1		0.000598486	0.106746	0.286363
Q9Y376;A0A087X0K1;Q9H9S4;B7ZBJ4;Q5TAW7	Q9Y376;A0A087X0K1	Calcium-binding protein 39	CAB39		0.000631732	0.0482308	0.401274
O43670;J3QRS9;X6R4W8;J3QS27;J3KTL1;J3KRB6;J3KRW6;H0Y3M2;J3KS31	O43670;J3QRS9;X6R4W8	BUB3-interacting and GLEBS motif-containing protein ZNF207	ZNF207		0.000639226	0.288393	-0.143971
O75396	O75396	Vesicle-trafficking protein SEC22b	SEC22B		0.000653553	0.343369	-0.120144
P84098;J3QR09;J3KTE4;A0A7I2YQG2;A0A7I2V4U6;A0A7I2V2L0;A0A7I2V512;A0A7I2V638	P84098;J3QR09;J3KTE4;A0A7I2YQG2	60S ribosomal protein L19;Ribosomal protein L19	RPL19		0.000663361	0.191629	0.206485
Q13510;A0A1B0GUE3;A0A1B0GUH5;A0A1B0GTM3;A0A1B0GUA4;A0A1B0GW68;A0A1B0GUW4;A0A1B0GTZ5;E7EMM4;A0A1B0GUG1;A0A1B0GTP7;A0A1B0GV06;A0A1B0GVG2;A0A1B0GW66;A0A1B0GUB3;A0A1B0GU62;A0A1B0GVE7;A0A1B0GUJ3;A0A1B0GU06;A0A1B0GVJ1;A0A1B0GW48;A0A1B0GV95;A0A1B0GVA3	Q13510;A0A1B0GUE3;A0A1B0GUH5;A0A1B0GTM3;A0A1B0GUA4;A0A1B0GW68;A0A1B0GUW4;A0A1B0GTZ5;E7EMM4;A0A1B0GUG1;A0A1B0GTP7;A0A1B0GV06	Acid ceramidase;Acid ceramidase subunit alpha;Acid ceramidase subunit beta	ASAH1		0.000668896	0.104607	0.290424
O43504;R4GMU8;E9PLX3;A0A0C4DGV4	O43504;R4GMU8;E9PLX3;A0A0C4DGV4	Ragulator complex protein LAMTOR5	LAMTOR5		0.000691723	0.0878316	0.310857
Q9Y285;K7ER00;K7EPH2;K7ER16;K7EK06;K7ERS0	Q9Y285;K7ER00;K7EPH2	Phenylalanine--tRNA ligase alpha subunit	FARSA		0.00070853	0.292097	-0.143015
P35222;A0A2R8Y543;B4DGU4;A0A2R8YCH5;A0A2R8Y5A3;A0A2R8Y804;A0A2R8Y5Z1;A0A2R8Y7Z0;A0A2R8Y5C3;A0A2R8Y750;A0A2R8Y6G0;A0A2R8Y815;A0A2R8YG06	P35222;A0A2R8Y543;B4DGU4;A0A2R8YCH5;A0A2R8Y5A3;A0A2R8Y804;A0A2R8Y5Z1;A0A2R8Y7Z0;A0A2R8Y5C3;A0A2R8Y750	Catenin beta-1	CTNNB1		0.000708597	0.11874	0.274814
Q9UPT8;M0QY97	Q9UPT8;M0QY97	Zinc finger CCCH domain-containing protein 4	ZC3H4		0.000735673	0.2925	0.141874
O95336;M0R261;M0R1L2;M0R0U3	O95336;M0R261	6-phosphogluconolactonase	PGLS		0.000760908	0.370534	-0.111465
O75306;A0A7I2YQG7;A0A7I2V4G5;A0A7I2V4X8;A0A7I2V596;A0A7I2YQD8;A0A7I2V630;A0A7I2V410;A0A7I2V4W5;A0A7I2V2B9;A0A7I2V3J6;A0A7I2V5E2;A0A7I2V5G4;A0A7I2V517;A0A7I2V5D5	O75306;A0A7I2YQG7;A0A7I2V4G5;A0A7I2V4X8;A0A7I2V596;A0A7I2YQD8;A0A7I2V630;A0A7I2V410;A0A7I2V4W5;A0A7I2V2B9;A0A7I2V3J6;A0A7I2V5E2;A0A7I2V5G4	NADH dehydrogenase [ubiquinone] iron-sulfur protein 2, mitochondrial	NDUFS2		0.00079567	0.340724	0.121042
Q9Y371;A0A087WW40	Q9Y371;A0A087WW40	Endophilin-B1	SH3GLB1		0.000796915	0.0292571	0.475842
Q99880;Q93079;Q99877;P62807;P58876;O60814;Q5QNW6;Q99879;U3KQK0;P57053;Q96A08	Q99880;Q93079;Q99877;P62807;P58876;O60814;Q5QNW6;Q99879;U3KQK0;P57053	Histone H2B type 1-L;Histone H2B type 1-H;Histone H2B type 1-N;Histone H2B type 1-C/E/F/G/I;Histone H2B type 1-D;Histone H2B type 1-K;Histone H2B type 2-F;Histone H2B type 1-M;Histone H2B;Histone H2B type F-S	HIST1H2BL;HIST1H2BH;HIST1H2BN;HIST1H2BC;HIST1H2BD;HIST1H2BK;HIST2H2BF;HIST1H2BM;H2BFS		0.000854674	0.333641	0.122911
P82930;C9JJ19	P82930;C9JJ19	28S ribosomal protein S34, mitochondrial	MRPS34		0.000856302	0.245807	0.175565
O75533;H7C341;B4DGZ4;A0A494C1M2;F8WC19	O75533	Splicing factor 3B subunit 1	SF3B1		0.000886181	0.347654	-0.118774
P52294;C9JYI4;C9JWD9;C9J4U1;C9J352;F2Z3G4	P52294;C9JYI4	Importin subunit alpha-5;Importin subunit alpha-5, N-terminally processed	KPNA1		0.000915846	0.533321	-0.0683839
O14828	O14828	Secretory carrier-associated membrane protein 3	SCAMP3		0.000975808	0.303873	-0.136895
P26885;A0A494C1N0;F5H0N4	P26885;A0A494C1N0;F5H0N4	Peptidyl-prolyl cis-trans isomerase FKBP2;Peptidyl-prolyl cis-trans isomerase	FKBP2		0.000984177	0.153818	-0.242892
P35237;A0A024QZX5;A0A087X1N8;A0A2R8YD12;A0A2R8Y6A7;A0A2R8YDD0;A0A2R8Y517;A0A2R8Y5S1;A0A2R8Y6N4;C9JTJ8;C9JVA8	P35237;A0A024QZX5;A0A087X1N8;A0A2R8YD12	Serpin B6	SERPINB6		0.000989255	0.014	0.657677
P51991;A0A7I2V2R3;A0A7I2V5D8;A0A7I2V4J6;A0A7I2V4G0;A0A7I2V402;H7C1J8	P51991;A0A7I2V2R3;A0A7I2V5D8;A0A7I2V4J6;A0A7I2V4G0;A0A7I2V402	Heterogeneous nuclear ribonucleoprotein A3	HNRNPA3		0.000994622	0.163016	-0.231717
Q9BWU0;A0A087X0M4;A0A087WWF4;H7C256	Q9BWU0;A0A087X0M4	Kanadaptin	SLC4A1AP		0.000999453	0.0488627	0.402799
O60306;H0YH15;H0YLN9	O60306	Intron-binding protein aquarius	AQR		0.000999486	0.329022	0.1245
O60287	O60287	Nucleolar pre-ribosomal-associated protein 1	URB1		0.00100368	0.328754	0.124468
O75821;K7ENA8;K7EP16	O75821;K7ENA8	Eukaryotic translation initiation factor 3 subunit G	EIF3G		0.0010213	0.351141	0.117561
O14531;Q5T0Q6	O14531;Q5T0Q6	Dihydropyrimidinase-related protein 4	DPYSL4		0.00102445	0.303364	-0.137677
P52434;C9JLU1	P52434;C9JLU1	DNA-directed RNA polymerases I, II, and III subunit RPABC3	POLR2H		0.00103604	0.245849	0.17148
Q8WUD4;J3KR35;C9JUN5;S4R331	Q8WUD4;J3KR35;C9JUN5;S4R331	Coiled-coil domain-containing protein 12	CCDC12		0.00106333	0.285546	-0.146295
E9PAV3;F8VZJ2;A0A7I2V2K5;H0YHX9;A0A7I2V473;Q13765;F8W0W4;F8VNW4;F8VZ58;Q9BZK3	E9PAV3;F8VZJ2;A0A7I2V2K5;H0YHX9;A0A7I2V473;Q13765;F8W0W4;F8VNW4	Nascent polypeptide-associated complex subunit alpha, muscle-specific form;Nascent polypeptide-associated complex subunit alpha	NACA		0.00109175	0.162566	0.223596
Q14141;B1AMS2	Q14141;B1AMS2	Septin-6	2024-09-06		0.00112073	0.239393	-0.180333
O95630;A0A804HJS0;A0A804HHU9;A0A804HIJ2;A0A804HHV2;A0A804HJC8;A0A804HJ64;F5H5B9;A0A804HL27;A0A804HKA6;A0A804HII8;A0A804HI64;A0A804HIF8;C9JK83;A0A804HKL2;A0A804HIV0;A0A804HJD9;C9JEK5;A0A804HL38;A0A804HJE8	O95630;A0A804HJS0;A0A804HHU9;A0A804HIJ2;A0A804HHV2;A0A804HJC8;A0A804HJ64;F5H5B9;A0A804HL27;A0A804HKA6;A0A804HII8;A0A804HI64;A0A804HIF8;C9JK83;A0A804HKL2	STAM-binding protein	STAMBP		0.00113044	0.200675	0.19943
Q8IXB1;A0A7P0TAQ9;A0A7P0Z431;A0A7P0TB97;A0A7P0TB83;A0A7P0T9B7;A0A7P0TB22;E7EP04;A0A7P0Z4F2;A0A494C1G5;A0A7P0T8Y3;H7C1G0	Q8IXB1;A0A7P0TAQ9;A0A7P0Z431;A0A7P0TB97;A0A7P0TB83;A0A7P0T9B7;A0A7P0TB22;E7EP04;A0A7P0Z4F2;A0A494C1G5	DnaJ homolog subfamily C member 10	DNAJC10		0.00113511	0.197748	0.20055
P55786;E9PLK3;A0A7I2V3W8;A0A7I2V389;E9PPZ2;A6NEC2;A0A7I2V604;E9PP11;H0YDG0;A0A7I2V5D4;E9PJ74;H0YCQ5;E9PRQ5;E9PPD4;E9PJY4;A0A7I2YQS3;E9PJF9;A0A7I2V5M8;A0A7I2V3D7;E9PI82	P55786;E9PLK3;A0A7I2V3W8;A0A7I2V389	Puromycin-sensitive aminopeptidase	NPEPPS		0.00113692	0.262204	0.161255
B4DY08;G3V4W0;B2R5W2;G3V4C1;G3V2D6;G3V251;G3V5V7;G3V5X6;G3V3K6;B4DSU6;G3V4M8;G3V2H6;Q86SE5;E5RG71;B3KT61	B4DY08;G3V4W0;B2R5W2;G3V4C1;G3V2D6		HNRNPC		0.00113864	0.241303	0.179224
Q15059;A9J571	Q15059	Bromodomain-containing protein 3	BRD3		0.00118501	0.684401	-0.0435172
Q16881;F8W809;A0A087WSW9;A0A182DWI3;A0A087WSY9;E9PIR7;E2QRB9;E9PKD3;A0A0B4J225;E9PIZ5;E9PLT3;E9PKI4;E9PQI3;E9PRI8	Q16881;F8W809;A0A087WSW9;A0A182DWI3;A0A087WSY9;E9PIR7;E2QRB9	Thioredoxin reductase 1, cytoplasmic	TXNRD1		0.00119709	0.0178	0.605158
O00567;A0A494C128;Q5JXT2;H0YDU4;H0Y653	O00567;A0A494C128	Nucleolar protein 56	NOP56		0.00120618	0.302727	-0.135893
Q9Y6E0;B4DR80;H0Y630;Q5JV98;Q5JV99	Q9Y6E0;B4DR80;H0Y630	Serine/threonine-protein kinase 24;Serine/threonine-protein kinase 24 36 kDa subunit;Serine/threonine-protein kinase 24 12 kDa subunit	STK24		0.00120729	0.241036	-0.179556
O14936;A0A2R8YE77;A0A2U3TZM1;A0A7I2RJN6;A0A2U3TZM4;Q5JS79;A0A2R8YFN5;A0A2U3TZN6;A0A2R8YEK3;A0A2R8Y6F8;Q5JS72;A0A2R8Y3B3;A0A2R8YEJ7;A0A2R8Y6D8;A0A2R8Y7X6;A0A2R8YGH2;A0A2R8Y472	O14936;A0A2R8YE77;A0A2U3TZM1;A0A7I2RJN6;A0A2U3TZM4;Q5JS79;A0A2R8YFN5;A0A2U3TZN6;A0A2R8YEK3;A0A2R8Y6F8;Q5JS72	Peripheral plasma membrane protein CASK	CASK		0.0012473	0.13493	0.261246
O95239	O95239	Chromosome-associated kinesin KIF4A	KIF4A		0.00127587	0.369794	-0.112138
O75531	O75531	Barrier-to-autointegration factor;Barrier-to-autointegration factor, N-terminally processed	BANF1		0.00129898	0.347561	0.11846
P36871;A0A3B3ITK7	P36871;A0A3B3ITK7	Phosphoglucomutase-1	PGM1		0.00132646	0.468335	0.0807356
O43795;E9PDF6;E7EQD9;C9JYW1;C9JUP5;H7C2Y7;C9K0I9;A0A0U1RRI3	O43795;E9PDF6	Unconventional myosin-Ib	MYO1B		0.0013437	0.258698	0.163166
Q9UPT5;A0A0A0MSB8;B4DJ07;A0A0A0MRE1;C9JKC2;C9JME6;B5MCY9;K7ERQ5	Q9UPT5;A0A0A0MSB8;B4DJ07;A0A0A0MRE1	Exocyst complex component 7	EXOC7		0.00135762	0.0731852	-0.334065
O14521;H0YD96;H0YD41;G3V173;E9PK73;H3BRW5	O14521	Succinate dehydrogenase [ubiquinone] cytochrome b small subunit, mitochondrial	SDHD		0.00138159	0.303157	0.13792
Q53GG5;A0A087WYF8;A0A2U3TZH4;D6RAF1;A0A2R8Y6L7	Q53GG5;A0A087WYF8;A0A2U3TZH4	PDZ and LIM domain protein 3	PDLIM3		0.00138347	0.0310909	0.445233
Q9NY33;G3V1D3;G3V180;E9PQ14;E9PPK9;E9PKK8;E9PNX5;E9PQF2	Q9NY33;G3V1D3;G3V180	Dipeptidyl peptidase 3	DPP3		0.00138742	0.269896	-0.155737
Q96AX1;A0A2R8YF87;H3BMM5;F5H6Y0;A0A2R8Y5U3;F5H2X5;F5H7N5	Q96AX1;A0A2R8YF87;H3BMM5	Vacuolar protein sorting-associated protein 33A	VPS33A		0.00140435	0.137214	0.259118
O94888;C9JAT7;C9JD50;H7BYF4	O94888;C9JAT7	UBX domain-containing protein 7	UBXN7		0.00146717	0.363716	0.114106
A0A6Q8PH20;P20810;B7Z574;A0A0C4DGB5;A0A6Q8PG72;E7ES10;E9PCH5;E7EVY3;A0A6Q8PGN6;A0A6Q8PGG5;E9PDE4;A0A6Q8PFE5;A0A6Q8PFF6;H0Y7F0;H0Y9H6;E7EQ12;E7EQA0;H0YD33;A0A6Q8PFL0;F8W7E0;H0YA91;A0A0C4DGD1;H0Y944;A0A6Q8PFR3;E9PSG1;E7EQK6;D6RC54;E7EN75;D6RAA8;D6RBZ8;D6RBR1;D6RGF7	A0A6Q8PH20;P20810;B7Z574;A0A0C4DGB5;A0A6Q8PG72;E7ES10;E9PCH5;E7EVY3;A0A6Q8PGN6;A0A6Q8PGG5;E9PDE4;A0A6Q8PFE5;A0A6Q8PFF6;H0Y7F0;H0Y9H6;E7EQ12;E7EQA0;H0YD33	Calpastatin	CAST		0.00148315	0.161262	-0.226541
A0A494C0R8;K7EIG1;I3L2B0;O75153;I3L318;Q9Y5I4;I3L350;I3L4B5	A0A494C0R8;K7EIG1;I3L2B0;O75153	Clustered mitochondria protein homolog	CLUH		0.00149447	0.152353	0.241987
Q8NBJ7;J3KQJ1;C9JL30;A8MXB9;A0A494C1B1;C9J660;H7C3B2;F8WA42;E9PBT8;J3QT17;E9PG02;F8WEX5;F8WEV7;F8WES7	Q8NBJ7;J3KQJ1;C9JL30;A8MXB9;A0A494C1B1;C9J660;H7C3B2;F8WA42;E9PBT8;J3QT17	Sulfatase-modifying factor 2	SUMF2		0.00154068	0.284574	0.146922
Q9Y6X4;D6RB01;D6RC41;D6R953	Q9Y6X4;D6RB01	Soluble lamin-associated protein of 75 kDa	FAM169A		0.00159192	0.247988	-0.173429
P13489;H0YCR7;E9PMJ3;E9PLZ3;E9PIM9;E9PIK5;E9PMN0;E9PMA9;E9PR82;E9PMI1	P13489	Ribonuclease inhibitor	RNH1		0.00159553	0.405952	-0.0979968
P19404;E7EPT4	P19404;E7EPT4	NADH dehydrogenase [ubiquinone] flavoprotein 2, mitochondrial	NDUFV2		0.00160071	0.250708	0.16843
O60884;A0A087WT48;I3L320	O60884	DnaJ homolog subfamily A member 2	DNAJA2		0.00162053	0.336564	0.122377
P82650;G5E9W7;A0A7P0MKV3;H7C5H3;H7C5F2;H7C5L9;C9J5D8	P82650;G5E9W7;A0A7P0MKV3;H7C5H3;H7C5F2	28S ribosomal protein S22, mitochondrial	MRPS22		0.00168753	0.191657	-0.20792
P63220;Q8WVC2;Q9BYK1	P63220;Q8WVC2;Q9BYK1	40S ribosomal protein S21	RPS21		0.00169423	0.590297	-0.05811
P61421;F5GYQ1;R4GN72;J3QL14;H3BQB4;H3BSG7	P61421;F5GYQ1;R4GN72;J3QL14	V-type proton ATPase subunit d 1	ATP6V0D1		0.00169484	0.266637	0.158758
Q9UI10;E7ERK9;A0A087WTA5;A0A087WW69;H7C2L8;F8W8L6	Q9UI10;E7ERK9;A0A087WTA5	Translation initiation factor eIF-2B subunit delta	EIF2B4		0.00173734	0.252656	0.166996
O43583;F8VVL1	O43583;F8VVL1	Density-regulated protein	DENR		0.00174442	0.315182	0.130101
P26038;V9GZ54	P26038	Moesin	MSN		0.00175042	0.422795	-0.0896071
B1ALK7;A0A2R8YG42;Q14155;E7EUY6;E9PDQ5;F6SJA5;E7EU80;C9JDI6;B1ANY6;E7ENL8	B1ALK7;A0A2R8YG42;Q14155;E7EUY6;E9PDQ5	Rho guanine nucleotide exchange factor 7	ARHGEF7		0.00175427	0.138282	0.257232
Q14108;A0A1W2PPX5;A0A1W2PQR6;A0A1W2PQB7;A0A1W2PS43;A0A1W2PRS1;A0A1W2PRF6;A0A1W2PPU6;A0A1W2PSE4;D6RDG0;A0A1W2PS70;A0A1W2PNX7	Q14108;A0A1W2PPX5;A0A1W2PQR6;A0A1W2PQB7;A0A1W2PS43;A0A1W2PRS1;A0A1W2PRF6;A0A1W2PPU6	Lysosome membrane protein 2	SCARB2		0.00176381	0.107754	0.289704
O15400	O15400	Syntaxin-7	STX7		0.00185378	0.311787	-0.13151
Q9NUL3;E5RJN7;E7EPX0;E7EVJ4;E7EVI1;E5RJ67;H0YBY0;E5RFK1	Q9NUL3;E5RJN7;E7EPX0;E7EVJ4;E7EVI1	Double-stranded RNA-binding protein Staufen homolog 2	STAU2		0.00198055	0.24968	0.16835
P35241;A0A2R8Y5S7;A0A2R8Y7M3;E9PNV3;A0A2R8Y5P0;E9PQ82;A0A2R8Y4H6;E9PKN5	P35241;A0A2R8Y5S7;A0A2R8Y7M3	Radixin	RDX		0.00198278	0.121108	0.273722
P22314;Q5JRR6;Q5JRR9;Q5JRS0;Q5JRS2;Q5JRS3	P22314	Ubiquitin-like modifier-activating enzyme 1	UBA1		0.00199068	0.420248	-0.0918256
P52594;C9J2I0;B8ZZY2	P52594;C9J2I0;B8ZZY2	Arf-GAP domain and FG repeat-containing protein 1	AGFG1		0.00201993	0.533414	-0.0683494
Q9H7Z7;A0A7I2V5T7;A0A7I2V5X6;A6NHH0;A0A7I2V308;A0A7I2YQ70;X6RJ95	Q9H7Z7;A0A7I2V5T7;A0A7I2V5X6;A6NHH0;A0A7I2V308	Prostaglandin E synthase 2;Prostaglandin E synthase 2 truncated form	PTGES2		0.00202824	0.186996	-0.211478
O00571;A0A2R8Y645;A0A2R8YFS5;A0A2U3TZJ9;A0A2R8YFR4;A0A2R8YCW1;A0A0D9SFB3;A0A0D9SF53;A0A2R8Y4A4;A0A0D9SG12;A0A2R8YF78;A0A2R8Y5G6;F6S8Q4;A0A2R8YDH3;A0A2R8Y7T2;A0A2R8YDT5;A0A0J9YVQ7;A0A2R8Y650;A0A087WVZ1;A0A2R8YCU0;A0A2R8YF89;A0A087WX09;A0A2R8Y4D2;H0Y960;A0A2R8Y770	O00571;A0A2R8Y645;A0A2R8YFS5;A0A2U3TZJ9;A0A2R8YFR4;A0A2R8YCW1;A0A0D9SFB3;A0A0D9SF53;A0A2R8Y4A4;A0A0D9SG12;A0A2R8YF78;A0A2R8Y5G6;F6S8Q4;A0A2R8YDH3;A0A2R8Y7T2;A0A2R8YDT5	ATP-dependent RNA helicase DDX3X	DDX3X		0.00204637	0.12174	-0.273163
O00330;E9PLU0;E9PRI6;H0YD97	O00330	Pyruvate dehydrogenase protein X component, mitochondrial	PDHX		0.00204702	0.301763	0.138586
P11940;H0YAR2;A0A7I2V649;E7EQV3;A0A7I2YQ88;A0A087WTT1;A0A7I2V4N4;E7ERJ7;A0A7I2YQE4;A0A7I2YQ90;Q9H361;H0YBN4;H0YB86;E5RGH3;H0YAP2;E5RJB9;A0A6Q8JFT6;H0YB75;H0YAS6;E5RH24;Q4VXU2;H0YAS7;A0A6Q8JFV4;A0A6I8PLA1;H0YAW6;E5RHG7;A0A6I8PS38;H0YC10;E5RGC4;A0A7I2V3J9;E5RFD8	P11940;H0YAR2;A0A7I2V649;E7EQV3;A0A7I2YQ88;A0A087WTT1;A0A7I2V4N4;E7ERJ7;A0A7I2YQE4;A0A7I2YQ90	Polyadenylate-binding protein 1;Polyadenylate-binding protein	PABPC1		0.00204705	0.402481	-0.0989444
Q9BRJ2;A0A087X2D5;A0A0G2JMS5;A0A087WU62	Q9BRJ2;A0A087X2D5;A0A0G2JMS5;A0A087WU62	39S ribosomal protein L45, mitochondrial	MRPL45		0.00205603	0.0546667	0.383
P49770;H0YJJ8;G3V5E5;H0YK01	P49770	Translation initiation factor eIF-2B subunit beta	EIF2B2		0.00206295	0.519037	0.0711887
Q16629;A0A0B4J1Z1;C9JAB2;F8WEA1	Q16629;A0A0B4J1Z1;C9JAB2	Serine/arginine-rich splicing factor 7	SRSF7		0.00208869	0.0750526	0.339688
P84090;G3V279	P84090;G3V279	Enhancer of rudimentary homolog	ERH		0.00209532	0.598783	-0.0566041
P04632;A0A0C4DGQ5;K7ELJ7;K7EM73;A0A075B7C0;U3KQE2;K7EIV0;K7EKD8;U3KPR7;K7ES78;K7EMQ1;Q96L46	P04632;A0A0C4DGQ5;K7ELJ7;K7EM73;A0A075B7C0;U3KQE2;K7EIV0;K7EKD8	Calpain small subunit 1	CAPNS1		0.00222759	0.0836087	0.318533
O95163;A0A6Q8PHF4;A0A6Q8PG86;A0A6Q8PEX6;A0A6Q8PFB7;A0A6Q8PHC9;A0A6Q8PFH9;A0A6Q8PGW3;A0A6Q8PHI5;A0A6Q8PF66;A0A6Q8PH48;F5H2T0;A0A6Q8PFN8;A0A6Q8PHA0;A0A6Q8PGR0;A0A6Q8PF69;A0A6Q8PGA6;A0A6Q8PGC4;A0A6Q8PFC8;A0A6Q8PH36;H0YDF3;A0A6Q8PFX1	O95163;A0A6Q8PHF4;A0A6Q8PG86;A0A6Q8PEX6;A0A6Q8PFB7;A0A6Q8PHC9;A0A6Q8PFH9;A0A6Q8PGW3;A0A6Q8PHI5;A0A6Q8PF66;A0A6Q8PH48;F5H2T0;A0A6Q8PFN8;A0A6Q8PHA0;A0A6Q8PGR0;A0A6Q8PF69	Elongator complex protein 1	IKBKAP		0.00224609	0.159804	0.234857
Q9GZQ8;A6NCE7;H3BTL1;Q9H492	Q9GZQ8;A6NCE7;H3BTL1;Q9H492	Microtubule-associated proteins 1A/1B light chain 3B;Microtubule-associated proteins 1A/1B light chain 3 beta 2;Microtubule-associated proteins 1A/1B light chain 3A	MAP1LC3B;MAP1LC3B2;MAP1LC3A		0.00226456	0.218245	-0.19239
P29373;Q5SYZ4;P29762;B5MCB5	P29373;Q5SYZ4	Cellular retinoic acid-binding protein 2	CRABP2		0.00229108	0.434775	0.0875862
O75530;A0A5F9ZI63;E9PJK2;H0YEL4;E9PMU3	O75530;A0A5F9ZI63;E9PJK2	Polycomb protein EED	EED		0.00230356	0.159256	-0.230016
P08195;A0A7P0Z4P5;J3KPF3;A0A7P0TAN7;A0A7P0Z4A0;F5GZS6;A0A7P0T9F7;A0A7P0TBF8;A0A7P0TAS6;A0A7P0T8U7;A0A7P0T8F1;F5GZI0;F5H056;H0YH36;A0A7P0TAT7;H0YFS2;F5H0E2;A0A7P0T853;F5H867;H0YFX4;F5GZR9	P08195;A0A7P0Z4P5;J3KPF3;A0A7P0TAN7;A0A7P0Z4A0;F5GZS6;A0A7P0T9F7;A0A7P0TBF8;A0A7P0TAS6;A0A7P0T8U7;A0A7P0T8F1;F5GZI0;F5H056;H0YH36;A0A7P0TAT7	4F2 cell-surface antigen heavy chain	SLC3A2		0.00236577	0.196949	0.201706
O14654;A0A804CF45	O14654;A0A804CF45	Insulin receptor substrate 4	IRS4		0.00243577	0.198726	0.202722
P38432	P38432	Coilin	COIL		0.00245947	0.472619	-0.079748
Q7Z478;A0A087WYN9;H0Y8L1	Q7Z478;A0A087WYN9	ATP-dependent RNA helicase DHX29	DHX29		0.00246501	0.0313913	0.444536
Q9ULA0;E5RIA4;E7ETB3;E7EMB6;F8WAN0;C9JBE1;B9ZVU2;E7EPX3;E5RJ35;C9J1E2;C9JRG3	Q9ULA0;E5RIA4;E7ETB3;E7EMB6;F8WAN0;C9JBE1	Aspartyl aminopeptidase	DNPEP		0.00248551	0.2489	-0.170259
P36957;Q86SW4;H0YJF9;G3V3F0;G3V5M3	P36957;Q86SW4	Dihydrolipoyllysine-residue succinyltransferase component of 2-oxoglutarate dehydrogenase complex, mitochondrial	DLST		0.00250255	0.470824	-0.0801856
O75844;A0A6Q8PHG9;A0A6Q8PF67;A0A6Q8PH40	O75844	CAAX prenyl protease 1 homolog	ZMPSTE24		0.00251003	0.351642	-0.117583
P61923;F8VVA7;F8W651;F8VYZ4;F8VXB1;F8W156;F8VXR1;F8VYK5;F8VUC5;F8VYE0	P61923;F8VVA7;F8W651;F8VYZ4;F8VXB1;F8W156;F8VXR1	Coatomer subunit zeta-1	COPZ1		0.00267814	0.268279	0.15725
P23528;G3V1A4;E9PK25;E9PP50;E9PQB7;E9PLJ3;E9PS23	P23528;G3V1A4;E9PK25;E9PP50;E9PQB7;E9PLJ3;E9PS23	Cofilin-1	CFL1		0.00270423	0.25968	0.164613
Q13617;A0A0A0MTN0;Q5T2B5;Q5T2B7	Q13617;A0A0A0MTN0;Q5T2B5	Cullin-2	CUL2		0.00274345	0.0747027	0.342198
O60613;A0A087X1G7;A0A3B3IT39;A0A0J9YX89;A0A087WXL0;A8MZD0	O60613;A0A087X1G7;A0A3B3IT39	15 kDa selenoprotein	2024-09-15		0.00284717	0.0521481	0.395098
P62263;A0A2R8Y811;E5RH77	P62263;A0A2R8Y811;E5RH77	40S ribosomal protein S14	RPS14		0.00292032	0.127549	0.2699
P07942;A0A7I2V4J9;G3XAI2;A0A7I2V5X5;A0A7I2V2T9;A0A7I2V3I5;A0A7I2V682;A0A7I2V3J7;A0A7I2V2J0;A0A7I2V5R0;E7EPA6;A0A7I2V2R2;A0A7I2V407;C9J296;A0A7I2V5T9;E9PCS6	P07942;A0A7I2V4J9;G3XAI2;A0A7I2V5X5;A0A7I2V2T9;A0A7I2V3I5;A0A7I2V682;A0A7I2V3J7;A0A7I2V2J0;A0A7I2V5R0;E7EPA6;A0A7I2V2R2;A0A7I2V407;C9J296	Laminin subunit beta-1	LAMB1		0.00294334	0.169308	-0.221183
Q9UBL3;F5H8F7;H0YBF6;H0YAQ0	Q9UBL3;F5H8F7;H0YBF6	Set1/Ash2 histone methyltransferase complex subunit ASH2	ASH2L		0.0029901	0.267671	0.157783
P20585;A0A590UJW0;A0A590UKC9;A0A590UJN8	P20585;A0A590UJW0;A0A590UKC9;A0A590UJN8	DNA mismatch repair protein Msh3	MSH3		0.00299684	0.154728	0.241237
O14530;B8ZZX4;F8WCJ3;F8WBV5;G3XAJ4	O14530;B8ZZX4;F8WCJ3	Thioredoxin domain-containing protein 9	TXNDC9		0.00305606	0.30319	0.136301
Q969T9;A6NG10;K7EMC9;K7EIJ0;K7ENL2;K7EIN1;K7ESN4;K7EIK1	Q969T9;A6NG10;K7EMC9;K7EIJ0;K7ENL2;K7EIN1;K7ESN4	WW domain-binding protein 2	WBP2		0.00309166	0.224484	0.190355
Q92841;A0A1X7SBZ2;A0A5H1ZRQ2;A0A0U1RQJ0	Q92841;A0A1X7SBZ2;A0A5H1ZRQ2	Probable ATP-dependent RNA helicase DDX17	DDX17		0.00309296	0.110545	-0.284597
E9PB61;Q86V81	E9PB61;Q86V81	THO complex subunit 4	ALYREF		0.00318206	0.258568	0.164216
A0A5H1ZRP4;Q8WX92	A0A5H1ZRP4;Q8WX92	Negative elongation factor B	NELFB		0.00318533	0.15931	0.229076
Q96B54;M0QXZ5	Q96B54;M0QXZ5	Zinc finger protein 428	ZNF428		0.00322538	0.292355	-0.142118
Q96DH6;B4DHE8;A0A6Q8PF05;J3KTC1;B4DM51;A0A6Q8PHT3;J3QKT5;A0A6Q8PFU8;A0A6Q8PGD8;A0A6Q8PHP1	Q96DH6;B4DHE8;A0A6Q8PF05;J3KTC1;B4DM51	RNA-binding protein Musashi homolog 2	MSI2		0.00324048	0.160041	0.230605
O00273;K7ERT1	O00273	DNA fragmentation factor subunit alpha	DFFA		0.00326668	0.299409	-0.14015
Q07866;G3V2E7;G3V3H3;G3V5R9;E7EVH7;G5E9S8;F8W6L3;G3V2P7;H0YJU9;H0YJT3;H0YG16;H0YJL0;Q6P597;H0YGB8;K7EL76	Q07866;G3V2E7;G3V3H3;G3V5R9;E7EVH7;G5E9S8;F8W6L3	Kinesin light chain 1	KLC1		0.00330556	0.257673	-0.165318
P07203;A0A2R8Y6B6;A0A7I2YMD7	P07203;A0A2R8Y6B6	Glutathione peroxidase 1	GPX1		0.00333905	0.39052	0.104101
Q86VM9;E7ERS3;H3BRH3;H3BRN6;H3BP01;H3BPD0	Q86VM9;E7ERS3	Zinc finger CCCH domain-containing protein 18	ZC3H18		0.00334782	0.252942	-0.167449
Q14651;C9JAM8;C9J359;C9J0F3;C9JAM3;C9JVY2;C9JU08	Q14651	Plastin-1	PLS1		0.00335658	0.676774	0.0449834
P49902;A0A6Q8PHP0;A0A6Q8PHB5;Q5JUV4;Q5JUV6;A0A6Q8PG36;A0A6Q8PFH2;H0YHR8;REV__H0YES7;S4R3A6;A0A6Q8PEZ2;REV__M0QX83;REV__A0A804HLB1;S4R3E7;REV__F5GWJ3;REV__A0A1B0GW38;REV__Q17RW3;A0A6Q8PF50	P49902;A0A6Q8PHP0;A0A6Q8PHB5;Q5JUV4	Cytosolic purine 5-nucleotidase	NT5C2		0.00336339	0.161617	-0.231345
A0A804HJG7;E7ERI8;E7EW49;O75122;E3W994;J3KR49;A0A0U1RQI6;B3KR06;E7ENG2;D6RBU8;C9J668;H7C4X8;H7C5M8;H7C4I5	A0A804HJG7;E7ERI8;E7EW49;O75122;E3W994;J3KR49;A0A0U1RQI6	CLIP-associating protein 2	CLASP2		0.00338161	0.210611	-0.195759
P68400;E7EU96;A0A2R8YD58;A0A2R8Y5A0;A0A2R8YFU2;A0A2R8YF43;Q8NEV1;A0A2R8YDP2;A0A2R8Y4H0;A0A2R8Y4D6;V9GYA2;A0A2R8YEW1;A0A2R8YDY7;A0A2R8YCK2;V9GY80;A0A2R8Y7T1;A0A2R8YF47;A0A2R8YEL7;A0A2R8Y797;A0A2R8Y3W6;V9GYW6;A0A087WY74;A0A2R8YCC9	P68400;E7EU96;A0A2R8YD58;A0A2R8Y5A0;A0A2R8YFU2;A0A2R8YF43;Q8NEV1;A0A2R8YDP2;A0A2R8Y4H0;A0A2R8Y4D6	Casein kinase II subunit alpha;Casein kinase II subunit alpha 3	CSNK2A1;CSNK2A3		0.00341105	0.131855	0.266328
P49821;G3V0I5;B4DE93;E9PMX3;E9PQP1;E9PPR0;H0YE81;E9PLC6;E9PJL9;H0YD04;E9PPS5;E9PPD6	P49821;G3V0I5;B4DE93	NADH dehydrogenase [ubiquinone] flavoprotein 1, mitochondrial	NDUFV1		0.00343094	0.269794	-0.154481
P21266;A0A0A0MTN3;P28161;P46439;E9PLF1;E9PHN7;A0A3B3IRM5;E9PHN6;Q5T8R1;F6XZQ7	P21266;A0A0A0MTN3	Glutathione S-transferase Mu 3	GSTM3		0.0034536	0.419585	-0.0920883
P63092;Q5JWF2;Q5JWE9;A0A7I2V5R6;A0A0A0MR13;A0A590UJQ9;A0A590UJB7;A0A590UJR6;A0A590UJ22;A0A590UJI6;A0A590UJQ2;A0A590UJ58;A0A590UJY8;S4R3V9;B0AZR9;A0A590UKA9;A0A590UJJ0;A0A590UJA5;A0A590UKA4;A0A590UJF0;A0A590UKB4;A0A590UJB0;A0A590UKA1;A0A590UK28;A0A590UJG5;A0A590UJS2;A0A804HIH4;A0A590UJY2;S4R3E3;P38405;A0A590UJC9;K7EPE2;K7EQ80	P63092;Q5JWF2;Q5JWE9;A0A7I2V5R6;A0A0A0MR13;A0A590UJQ9;A0A590UJB7;A0A590UJR6;A0A590UJ22;A0A590UJI6;A0A590UJQ2;A0A590UJ58;A0A590UJY8;S4R3V9;B0AZR9;A0A590UKA9;A0A590UJJ0;A0A590UJA5;A0A590UKA4;A0A590UJF0;A0A590UKB4;A0A590UJB0;A0A590UKA1;A0A590UK28;A0A590UJG5;A0A590UJS2;A0A804HIH4;A0A590UJY2	Guanine nucleotide-binding protein G(s) subunit alpha isoforms short;Guanine nucleotide-binding protein G(s) subunit alpha isoforms XLas	GNAS		0.00355504	0.1816	-0.213954
O00232;J3KTJ5;J3KSK1	O00232	26S proteasome non-ATPase regulatory subunit 12	PSMD12		0.00355595	0.298708	0.140616
O60762;Q5QPK2;H0Y368;A0A804HIK9;Q5QPJ9;A0A804HIB3;A0A804HJ93	O60762;Q5QPK2;H0Y368;A0A804HIK9;Q5QPJ9	Dolichol-phosphate mannosyltransferase subunit 1	DPM1		0.00358996	0.272084	0.155096
P09884;A6NMQ1;A0A7I2V2V3	P09884;A6NMQ1	DNA polymerase alpha catalytic subunit;DNA polymerase	POLA1		0.00359062	0.231543	-0.187386
O00483	O00483	Cytochrome c oxidase subunit NDUFA4	NDUFA4		0.00375775	0.302342	-0.137351
O60573;B9A044;B8ZZ50;B8ZZL3;C9JEL3;B4E1E4;B9A023	O60573;B9A044;B8ZZ50;B8ZZL3;C9JEL3;B4E1E4;B9A023	Eukaryotic translation initiation factor 4E type 2	EIF4E2		0.00378651	0.330746	0.124243
P10809;A0A7I2V2X6;A0A7I2V599;A0A7I2YQK6;A0A7I2V5M1;A0A7I2V5K3;A0A7I2YQ71;A0A7I2V369;E7ESH4;E7EXB4;C9JL25;C9JL19;C9JCQ4;C9J0S9	P10809;A0A7I2V2X6;A0A7I2V599;A0A7I2YQK6	60 kDa heat shock protein, mitochondrial	HSPD1		0.00382705	0.400459	-0.0997165
Q13547;Q5TEE2	Q13547;Q5TEE2	Histone deacetylase 1	HDAC1		0.00388385	0.65463	-0.0481769
Q01844;B0QYK0;A0A0D9SFL3;C9JGE3	Q01844;B0QYK0;A0A0D9SFL3;C9JGE3	RNA-binding protein EWS	EWSR1		0.00392395	0.23646	0.185103
P50748;E7ES84;J3KQF2;F5H5V0	P50748;E7ES84	Kinetochore-associated protein 1	KNTC1		0.00394096	0.524036	-0.0702108
P49589;B4DKY1	P49589;B4DKY1	Cysteine--tRNA ligase, cytoplasmic	CARS		0.00394533	0.240993	0.180162
O95218	O95218	Zinc finger Ran-binding domain-containing protein 2	ZRANB2		0.0039529	0.36942	0.112395
O15126;A0A087WXB0;A0A087WZA6;A0A087WTX8;A0A087WU14	O15126;A0A087WXB0;A0A087WZA6;A0A087WTX8	Secretory carrier-associated membrane protein 1	SCAMP1		0.00396487	0.305591	0.134627
Q9Y5X1;A0A7P0T8Z7;A0A7P0Z4A2;A0A7P0Z4A5;A0A7P0T8D4;A0A7P0T8S8;A0A7P0T8Z2;A0A7P0T8C7;A0A7P0TBI9;A0A7P0T8M2	Q9Y5X1;A0A7P0T8Z7;A0A7P0Z4A2;A0A7P0Z4A5;A0A7P0T8D4;A0A7P0T8S8;A0A7P0T8Z2;A0A7P0T8C7;A0A7P0TBI9;A0A7P0T8M2	Sorting nexin-9	SNX9		0.00407863	0.19239	-0.207915
P49354;E9PQP6;B3KVN2;H0YCW1;E9PPM9;E9PN85;E9PK84	P49354;E9PQP6;B3KVN2	Protein farnesyltransferase/geranylgeranyltransferase type-1 subunit alpha	FNTA		0.00409715	0.514587	-0.0719607
O00178;B0QY59;F5H716;F5H257;H0YGA8	O00178	GTP-binding protein 1	GTPBP1		0.00412863	0.293592	0.143244
Q9HCC0;A0A804HJ24;A0A804HJ84;A0A804HLJ9;A0A804HKE8;A0A804HJ31;A0A804HK37;A0A804HL02;A0A804HJL2;A0A0S2Z5R4;A0A804HHS4;A0A804HIH3;D6RDF7;A0A804HJW5;A0A804HJC1;D6R9R1;A0A804HJW2;A0A804HKH3;A0A0G2JM88;D6RD67	Q9HCC0;A0A804HJ24;A0A804HJ84;A0A804HLJ9;A0A804HKE8;A0A804HJ31;A0A804HK37;A0A804HL02;A0A804HJL2;A0A0S2Z5R4;A0A804HHS4;A0A804HIH3;D6RDF7;A0A804HJW5	Methylcrotonoyl-CoA carboxylase beta chain, mitochondrial	MCCC2		0.00422252	0.209308	0.196959
A0A0A0MRM8;A0A1Y0BRN3;Q9UM54;A0A590UJ40;E7EW20;A0A0D9SGC1;A0A590UKB0;A0A590UJ75;A0A590UK22;A0A590UK86;A0A5F9ZI03;A0A590UJY4;A0A590UK71;Q5JVM0;A0A590UJW9	A0A0A0MRM8;A0A1Y0BRN3;Q9UM54;A0A590UJ40;E7EW20;A0A0D9SGC1;A0A590UKB0;A0A590UJ75;A0A590UK22;A0A590UK86;A0A5F9ZI03;A0A590UJY4;A0A590UK71	Unconventional myosin-VI	MYO6		0.00425796	0.0704706	-0.353564
Q8NC96;F5GYH1;A0A1W2PRM0;A0A1W2PRL5;A0A1W2PR09;A0A1W2PNT6;F5H2U7;A0A1W2PRW5;A0A1W2PR27;A0A1W2PPF5;A0A1W2PRQ7	Q8NC96;F5GYH1;A0A1W2PRM0;A0A1W2PRL5;A0A1W2PR09;A0A1W2PNT6;F5H2U7	Adaptin ear-binding coat-associated protein 1	NECAP1		0.00427569	0.109951	-0.283572
P46940;A0A0J9YXZ5;H0YLE8;A0A087WWP1;H0YKA5;A0A087X225	P46940;A0A0J9YXZ5;H0YLE8	Ras GTPase-activating-like protein IQGAP1	IQGAP1		0.00431012	0.497893	0.074784
Q8IXT5;B9ZVT1;E5RHG1;E5RJ83;E5RJV8	Q8IXT5;B9ZVT1	RNA-binding protein 12B	RBM12B		0.00436176	0.244332	0.178328
Q9H7C9;E9PNP3;E9PR47;E9PIQ4;E9PJP1;E9PLK9;K4DI89	Q9H7C9;E9PNP3;E9PR47	Mth938 domain-containing protein	AAMDC		0.00437526	0.265178	-0.159614
P10155;G5E9R9;H0Y9N5;D6RE09;D6RDN1	P10155	60 kDa SS-A/Ro ribonucleoprotein	TROVE2		0.00438894	0.400066	-0.100274
P0DP25;P0DP24;P0DP23;E7EMB3;Q96HY3;G3V361;A0A590UJI2;A0A590UJC0;G3V226;M0QZ52;F8WBR5;G3V479;P02585;C9J7T9	P0DP25;P0DP24;P0DP23;E7EMB3;Q96HY3;G3V361;A0A590UJI2;A0A590UJC0;G3V226		CALM2;CALM1		0.00443333	0.250129	-0.169395
P30626;C9J0K6;B4DHQ6	P30626;C9J0K6;B4DHQ6	Sorcin	SRI		0.00449133	0.244362	0.172941
P26599;A6NLN1;A0A7I2V621;A0A0U1RRM4;A0A7I2V4H6;A0A6Q8PEX4;A0A0D9SF20;K7EKJ7;K7EK45;K7ES59;A0A087WU68;A0A087WUW5;K7ELW5	P26599;A6NLN1;A0A7I2V621;A0A0U1RRM4;A0A7I2V4H6;A0A6Q8PEX4	Polypyrimidine tract-binding protein 1	PTBP1		0.00457127	0.190224	-0.209604
A0A2R8Y566;Q9P260;A0A075B785;A0A075B768	A0A2R8Y566;Q9P260;A0A075B785	LisH domain and HEAT repeat-containing protein KIAA1468	KIAA1468		0.0045733	0.119628	0.276265
P40123;A0A087X0J3;A0A087WZ15;E9PDI2;B7Z385;F8WDB9;F8WEW0	P40123;A0A087X0J3;A0A087WZ15;E9PDI2;B7Z385	Adenylyl cyclase-associated protein 2;Adenylyl cyclase-associated protein	CAP2		0.00457594	0.474014	-0.0793269
A8K968;A0A0J9YY18;A0A0J9YW31;A0A0J9YWN0;A0A0J9YWE1;A0A0J9YWS4	A8K968				0.00469985	0.232709	0.187069
G3V325;P56134;C9JJT5;C9JU26;O75127	G3V325;P56134;C9JJT5;C9JU26	ATP synthase subunit f, mitochondrial	ATP5J2-PTCD1;ATP5J2		0.00475259	0.270369	-0.154317
Q07020;J3QQ67;G3V203;H0YHA7;F8VYV2;A0A075B7A0;F8VUA6;F8VXR6	Q07020;J3QQ67;G3V203;H0YHA7;F8VYV2;A0A075B7A0;F8VUA6	60S ribosomal protein L18	RPL18		0.00476915	0.287862	0.144617
Q13427;A0A7I2V629;A0A7I2V5Q5;C9JM79;E9PG73;C9JN15;A0A7I2V4F2;A0A7I2V4W3;C9J679	Q13427;A0A7I2V629;A0A7I2V5Q5;C9JM79;E9PG73;C9JN15;A0A7I2V4F2;A0A7I2V4W3	Peptidyl-prolyl cis-trans isomerase G;Peptidyl-prolyl cis-trans isomerase	PPIG		0.00482409	0.179103	0.215826
P51659;A0A804HK65;E7EPL9;A0A2R8YD50;A0A804HKU2;E7ET17;E7ER27;A0A2R8Y7L2;A0A804HIR1;A0A2R8YDT8;A0A2R8YF45;A0A804HK88;A0A804HKB5;A0A804HIG8;A0A2R8Y7W2;A0A804HLJ0;A0A804HKT2;A0A2R8YEG2;A0A2R8YF39	P51659;A0A804HK65;E7EPL9;A0A2R8YD50;A0A804HKU2;E7ET17;E7ER27;A0A2R8Y7L2;A0A804HIR1	Peroxisomal multifunctional enzyme type 2;(3R)-hydroxyacyl-CoA dehydrogenase;Enoyl-CoA hydratase 2	HSD17B4		0.00485795	0.210818	-0.195669
P07686;Q5URX0;H0YA83;H0Y9B6;D6REQ8;H0Y9M3	P07686;Q5URX0;H0YA83;H0Y9B6	Beta-hexosaminidase subunit beta;Beta-hexosaminidase subunit beta chain B;Beta-hexosaminidase subunit beta chain A	HEXB		0.00490824	0.393902	-0.103464
Q13620;K4DI93;A0A669KAX4;A0A7P0T954;A0A7P0T9L3;A0A7P0TAQ3;A0A7P0T8P8;A0A804CL36;A0A7P0T9C8;A0A7P0T9D0;A0A669KBG9;A0A7P0T9P5;A0A7P0TAF9;A0A7P0T9R8;A0A7P0Z4G9;A0A7P0T8W4;A0A669KAU9;A0A7P0Z439;A0A7P0Z4E4	Q13620;K4DI93;A0A669KAX4;A0A7P0T954;A0A7P0T9L3;A0A7P0TAQ3;A0A7P0T8P8;A0A804CL36;A0A7P0T9C8;A0A7P0T9D0;A0A669KBG9;A0A7P0T9P5;A0A7P0TAF9	Cullin-4B	CUL4B		0.00517148	0.159412	0.229331
Q8TDP1;E9PN81	Q8TDP1;E9PN81	Ribonuclease H2 subunit C	RNASEH2C		0.0051961	0.264746	0.160847
P26440;A0A0A0MT83;A0A0S2Z4K7;H0YLC3;H7C4G6;H0YN10;H0YKV0;A0A087WVD3	P26440;A0A0A0MT83;A0A0S2Z4K7;H0YLC3;H7C4G6	Isovaleryl-CoA dehydrogenase, mitochondrial	IVD		0.00520353	0.0739733	0.343801
O15511;B1ALC0	O15511;B1ALC0	Actin-related protein 2/3 complex subunit 5	ARPC5		0.00524714	0.311958	0.132538
A5YKK6;H3BMZ2;H3BNB1;H3BVC9;H3BTH2;H3BMH0;H3BR89;H3BT18;H3BU44	A5YKK6	CCR4-NOT transcription complex subunit 1	CNOT1		0.0052582	0.213985	-0.194375
G5EA30;Q92879;E9PKU1;E9PQK4;E9PSH0;F5H0D8;F5H4Y5;E9PKA1;F5H3J7	G5EA30;Q92879	CUGBP Elav-like family member 1	CELF1		0.00526992	0.271216	0.153565
Q96SY0;B4DVT3;B4DJL6;H3BRY6	Q96SY0;B4DVT3;B4DJL6;H3BRY6	von Willebrand factor A domain-containing protein 9	VWA9		0.00527664	0.240348	0.181878
P14927;B7Z2R2;E5RHG9	P14927;B7Z2R2	Cytochrome b-c1 complex subunit 7	UQCRB		0.00549806	0.41416	-0.0961696
P19388;A0A0A0MQR7;A0A087WVZ9;A0A087WWX0;A0A087WVN5	P19388;A0A0A0MQR7;A0A087WVZ9;A0A087WWX0	DNA-directed RNA polymerases I, II, and III subunit RPABC1	POLR2E		0.00552441	0.419252	-0.0923768
Q15631;E9PGT1;H7C1D4;A0A0J9YVW2	Q15631;E9PGT1;H7C1D4	Translin	TSN		0.00553565	0.25908	0.163483
P47813;O14602;X6RAC9;A6NJH9	P47813;O14602;X6RAC9	Eukaryotic translation initiation factor 1A, X-chromosomal;Eukaryotic translation initiation factor 1A, Y-chromosomal	EIF1AX;EIF1AY		0.00555767	0.50161	-0.0742855
Q9UIA9;E7ESC6;E5RIW1;H0YBE1	Q9UIA9;E7ESC6	Exportin-7	XPO7		0.00556024	0.253117	-0.167081
Q92499;A0A7I2V430;A0A7I2V4F0;A0A7I2V2M5;A0A7I2YQ77;A0A087WZ71;A0A087X2G1;A0A7I2V4J3;A0A7I2V421;A0A7I2V5X8;A0A7I2YQD0;A0A7I2V4Q0	Q92499;A0A7I2V430;A0A7I2V4F0;A0A7I2V2M5;A0A7I2YQ77;A0A087WZ71;A0A087X2G1;A0A7I2V4J3	ATP-dependent RNA helicase DDX1	DDX1		0.00556642	0.165728	-0.223496
O75027;A0A5F9ZA98;A0A590UJS8;B4DGL8;A0A087WW65;A0A2R8Y473;E9PJR8;A0A2R8YF35;E9PNQ5;A0A2R8Y3N2	O75027;A0A5F9ZA98;A0A590UJS8;B4DGL8;A0A087WW65;A0A2R8Y473	ATP-binding cassette sub-family B member 7, mitochondrial	ABCB7		0.00558096	0.156622	0.238982
A0A0B4J2G4;Q15345;A0A087WTU1;A0A087X0S7;A0A0C4DH00;A0A087WTI9	A0A0B4J2G4;Q15345;A0A087WTU1;A0A087X0S7;A0A0C4DH00	Leucine-rich repeat-containing protein 41	LRRC41		0.00561319	0.0766437	0.329035
P19623;K7ESL0;K7EL89;K7EQ47;K7EKM4	P19623	Spermidine synthase	SRM		0.00564838	0.419278	0.0913954
P08574	P08574	Cytochrome c1, heme protein, mitochondrial	CYC1		0.00567649	0.396083	-0.102958
P62333;A0A087X2I1;H0YJC0;H0YJS8;H0YJX2;H0YJE9;H0YJT1	P62333;A0A087X2I1	26S protease regulatory subunit 10B	PSMC6		0.00576988	0.0640667	0.373498
A6NDU8;A0A0C4DGW6	A6NDU8	UPF0600 protein C5orf51	C5orf51		0.00583909	0.219055	-0.192602
P20020;E7ERY9;A0A0U1RQU3;H0YHH6;F8W1V5	P20020;E7ERY9	Plasma membrane calcium-transporting ATPase 1;Calcium-transporting ATPase	ATP2B1		0.00586906	0.419312	0.0927746
Q9NP97;B1AKR6;Q8TF09;H3BQI1	Q9NP97;B1AKR6	Dynein light chain roadblock-type 1	DYNLRB1		0.00587758	0.23708	0.184851
O00566;U3KQ48	O00566	U3 small nucleolar ribonucleoprotein protein MPP10	MPHOSPH10		0.00588881	0.302681	0.136579
O15084;B4DIW9;H7C4A0	O15084;B4DIW9	Serine/threonine-protein phosphatase 6 regulatory ankyrin repeat subunit A	ANKRD28		0.00590785	0.304566	0.138011
Q7L2E3;H7BXY3	Q7L2E3;H7BXY3	Putative ATP-dependent RNA helicase DHX30	DHX30		0.00602229	0.283011	0.149213
Q93009;A0A669KBL1;H3BND8;F5H2X1;H3BRA2;H3BUV0;H3BTM1;H3BQD1;I3L2D8;H3BMF6	Q93009;A0A669KBL1;H3BND8	Ubiquitin carboxyl-terminal hydrolase 7;Ubiquitin carboxyl-terminal hydrolase	USP7		0.00609365	0.159644	0.230112
O95433;H0YJG7;G3V438;H0YJU2;G3V3W9;H0YJ63	O95433;H0YJG7;G3V438	Activator of 90 kDa heat shock protein ATPase homolog 1	AHSA1		0.00610739	0.371094	0.112026
Q9UKV3;S4R3H4;E7EQT4;G3V3B0;A0A087WYN3	Q9UKV3;S4R3H4;E7EQT4	Apoptotic chromatin condensation inducer in the nucleus	ACIN1		0.00631083	0.250935	0.170118
P51532;A0A2R8Y4P4;A0A2R8Y7S2;Q9HBD4;A0A2R8YGG3;A0A2R8YG32;A0A2R8Y440;A0A2R8Y7F3;A0A2R8Y6N0;A0A2R8Y4C5;A0A2R8Y7Y7;A0A2R8Y526;A0A2R8Y6V2;A0A2R8YF58;A0A2R8YF80;A0A2R8YDA1;A0A2R8YGP5;A0A2R8Y523;A0A2R8Y5K3;A0A2R8YFK5;K7EQF0;A0A2R8YCY3;K7EP28;A0A2R8Y4R6;A0A2R8YFV8;A0A0U1RRG6;A0A0U1RRF5;B1ALF6;A0A1W2PS06;A0A0U1RRD6;A0A0U1RRF8;A0A0A0MSS5;A0A2R8Y7R0;F6UH26;A0A0U1RQU0;A0A0U1RR09;F6XE55;A0A0U1RQW7;A0A0U1RRN…	P51532;A0A2R8Y4P4;A0A2R8Y7S2;Q9HBD4;A0A2R8YGG3;A0A2R8YG32;A0A2R8Y440;A0A2R8Y7F3;A0A2R8Y6N0;A0A2R8Y4C5;A0A2R8Y7Y7;A0A2R8Y526;A0A2R8Y6V2;A0A2R8YF58;A0A2R8YF80;A0A2R8YDA1;A0A2R8YGP5;A0A2R8Y523	Transcription activator BRG1	SMARCA4		0.00631198	0.118688	-0.277267
P30050	P30050	60S ribosomal protein L12	RPL12		0.00633609	0.435354	0.0871601
Q92538;A0A669KB10;A0A669KBG8;A0A7P0RGV0;A0A7I2YQM2;A0A7I2V452;A0A7I2V2L5;A0A7I2YQ65;A0A7I2V529;A0A7I2V514;A0A7I2V4K2;A0A7I2V2L4;A0A7I2V3Y5;A0A7I2V3Q4;A0A7I2V342;A0A7I2V4M6;A0A7I2V5C9;A0A7I2V3J0;A0A7I2YQP6;A0A7I2V4F1;A0A7I2V4H1;A0A7I2YQM0;A0A7I2V2Q1;A0A7I2V2U1;A0A7I2V3S0;A0A7I2V2I0;A0A7I2V329;A0A7I2V2F8;A0A7I2V3H2;A0A7I2V3E5;A0A7I2V4F9;A0A7I2YQ62;A0A7I2YQN3;A0A7I2V5Z2;A0A7I2V5T8;A0A7I2YQN6;A0A7I2V…	Q92538;A0A669KB10;A0A669KBG8;A0A7P0RGV0;A0A7I2YQM2;A0A7I2V452;A0A7I2V2L5;A0A7I2YQ65;A0A7I2V529;A0A7I2V514;A0A7I2V4K2;A0A7I2V2L4;A0A7I2V3Y5	Golgi-specific brefeldin A-resistance guanine nucleotide exchange factor 1	GBF1		0.00633896	0.159515	0.231424
Q9NQX3;F5H039;G3V582;H0YJ30;H0YJR5;G3V4R0;G3V355	Q9NQX3;F5H039	Gephyrin;Molybdopterin adenylyltransferase;Molybdopterin molybdenumtransferase	GPHN		0.00635335	0.26673	-0.157679
P23284;A0A7P0Z497;A0A7P0TB45;A0A7P0T7U3	P23284;A0A7P0Z497;A0A7P0TB45	Peptidyl-prolyl cis-trans isomerase B	PPIB		0.00642225	0.197849	-0.202967
O75419;A0A5F9ZI22;A0A5K1VW85;A0A5F9ZH29	O75419;A0A5F9ZI22;A0A5K1VW85;A0A5F9ZH29	Cell division control protein 45 homolog	CDC45		0.0064625	0.157989	-0.237017
O14737;K7EQA1;K7ESJ4;Q3HM38;X6R2P6	O14737;K7EQA1	Programmed cell death protein 5	PDCD5		0.00654015	0.303576	-0.135716
P48556;R4GMR5;K7EJR3;K7EJC1;K7ERW6;K7ENY6	P48556;R4GMR5;K7EJR3;K7EJC1	26S proteasome non-ATPase regulatory subunit 8	PSMD8		0.00657056	0.512707	-0.072912
P50225;H3BRY5;P0DMM9;P0DMN0;A0A0A6YYL2;H3BQX5;E9PKR8;E9PM76;H3BNY7;H3BPL6	P50225;H3BRY5;P0DMM9;P0DMN0	Sulfotransferase 1A1;Sulfotransferase;Sulfotransferase 1A3;Sulfotransferase 1A4	SULT1A1;SULT1A3;SULT1A4		0.00663047	0.522473	-0.0706118
P23588;E7EX17;F8VX11;F8VP89;F8W0K0;F8VSC7;F8VYE9;F8VRU1;REV__F8VX11;REV__P23588;REV__E7EX17	P23588;E7EX17;F8VX11	Eukaryotic translation initiation factor 4B	EIF4B		0.00663334	0.258557	0.165106
O15145;C9JZD1;F8VR50	O15145;C9JZD1;F8VR50	Actin-related protein 2/3 complex subunit 3	ARPC3		0.00665413	0.310067	0.133825
O14617;A0A2R8Y4J3;A0A087WYN6;A0A2R8YCY8	O14617	AP-3 complex subunit delta-1	AP3D1		0.00669778	0.303498	-0.13785
A8MXP9;P43243;A0A0R4J2E8;D6REM6;D6R991;H0Y8T4;B3KM87;D6RBK5;D6R8Z5;D6RIA2;D6RE02;D6RBI2;D6REK4;D6RCM3;D6RBS2;D6RAY2;D6RAM9;D6R9F3;A0A1B0GX04;D6RB45	A8MXP9;P43243;A0A0R4J2E8;D6REM6;D6R991	Matrin-3	MATR3		0.0067562	0.232975	0.187097
O94903;E5RFX7;E5RG77;H0YBG2;E5RFZ4	O94903;E5RFX7;E5RG77;H0YBG2	Proline synthase co-transcribed bacterial homolog protein	PROSC		0.00684306	0.364085	-0.114114
P49585;C9JEJ2;C9J050;H7C1T3;C9J2E1;H7BZN1;Q9Y5K3;C9JPY0;C9JVS0;F8WAZ5;F2Z2B1	P49585;C9JEJ2;C9J050;H7C1T3;C9J2E1;H7BZN1	Choline-phosphate cytidylyltransferase A	PCYT1A		0.00684415	0.245354	-0.177346
P28074;H0YJM8	P28074;H0YJM8	Proteasome subunit beta type-5	PSMB5		0.00691882	0.432385	-0.0882341
P15311;E7EQR4;E9PNP4	P15311;E7EQR4	Ezrin	EZR		0.00693672	0.415743	-0.0959267
A8MXV4	A8MXV4	Nucleoside diphosphate-linked moiety X motif 19, mitochondrial	NUDT19		0.00703225	0.233028	0.186889
O75436;S4R3Q6;S4R2Y3	O75436;S4R3Q6	Vacuolar protein sorting-associated protein 26A	VPS26A		0.00704177	0.344012	-0.120262
Q8WVM8;A0A7I2V5I2;A0A7I2V3B4;A0A7I2V4U2;A0A7I2V4B8;A0A7I2V4R0;A0A7I2V5Z4;A0A7I2V3G4;A0A7I2V320;A0A7I2V590;A0A7I2V2U5;B7Z5N7;A0A7I2V448;A0A7I2V362;G3V2M8;A0A7I2V3C9;H0YIZ7;A0A7I2YQR2;G3V5E2;A0A7I2V5H5;A0A7I2V534;H0YJY1;A0A7I2V321;A0A7I2YQQ1;A0A7I2V5R9;J3KNG4;A0A7I2V414;A0A7I2V4B9;G3V363;H0YJS6;G3V4I1;A0A7I2V3Y3;G3V5F3;A0A7I2V5L2;G3V3K9	Q8WVM8;A0A7I2V5I2;A0A7I2V3B4;A0A7I2V4U2;A0A7I2V4B8;A0A7I2V4R0;A0A7I2V5Z4;A0A7I2V3G4;A0A7I2V320;A0A7I2V590;A0A7I2V2U5;B7Z5N7;A0A7I2V448;A0A7I2V362;G3V2M8;A0A7I2V3C9;H0YIZ7;A0A7I2YQR2;G3V5E2;A0A7I2V5H5;A0A7I2V534	Sec1 family domain-containing protein 1	SCFD1		0.00713227	0.163527	0.234117
Q5ZPR3;A0A0C4DGH0;H0YL10;H0YK40;H0YK59;H0YN29;H0YLT8;H0YN85	Q5ZPR3;A0A0C4DGH0;H0YL10	CD276 antigen	CD276		0.00721365	0.0827097	0.321288
O95487	O95487	Protein transport protein Sec24B	SEC24B		0.00729897	0.371782	0.111311
Q96EK5;A0A6Q8PHL8;A0A1B0GUA3;A0A6Q8PH45;A0A6Q8PGG2;A0A1B0GUH6;A0A0D9SFK7;A0A1B0GTE6;A0A1B0GW21;A0A1B0GTX3;A0A6Q8PH08;A0A1B0GU96;A0A6Q8PHE6;A0A1B0GTE2;A0A1B0GVY9	Q96EK5;A0A6Q8PHL8;A0A1B0GUA3;A0A6Q8PH45;A0A6Q8PGG2	KIF1-binding protein	KIAA1279		0.00733163	0.104973	0.294743
Q9Y315;E9PPM8;G3V158;E9PML7;E9PPK3;E9PMH9;E9PJ44;E9PJB9	Q9Y315;E9PPM8;G3V158;E9PML7	Deoxyribose-phosphate aldolase	DERA		0.00734189	0.265273	-0.160684
O43805;A0A087WV26;C9JNU9	O43805	Sjoegren syndrome nuclear autoantigen 1	SSNA1		0.00767354	0.32035	0.128648
O96019;H7C5S0;O94805;C9JQT2	O96019;H7C5S0	Actin-like protein 6A	ACTL6A		0.00774936	0.374124	0.109342
Q9UDY2;A0A3B3ITE1;A0A1B0GTW1;A0A2R8YDH4;A0A3B3IRI3;A0A3B3ISZ5;A0A3B3IU51;A0A3B3ISF1;A0A3B3IS03;A0A3B3IRV6;A0A3B3IT83;U3KQJ2;A0A3B3IU26;B1AN86	Q9UDY2;A0A3B3ITE1;A0A1B0GTW1;A0A2R8YDH4;A0A3B3IRI3;A0A3B3ISZ5;A0A3B3IU51;A0A3B3ISF1;A0A3B3IS03;A0A3B3IRV6;A0A3B3IT83	Tight junction protein ZO-2	TJP2		0.00781661	0.104885	-0.29424
O00151	O00151	PDZ and LIM domain protein 1	PDLIM1		0.00796731	0.293016	0.143554
P25786;F5GX11;B4DEV8;F5H112	P25786;F5GX11;B4DEV8	Proteasome subunit alpha type-1;Proteasome subunit alpha type	PSMA1		0.00797123	0.422257	-0.0904561
O60701;E7ER83;E7ETF4;E7EV97;E7ER95;D6RHF4;E9PBD2	O60701	UDP-glucose 6-dehydrogenase	UGDH		0.00799572	0.332275	-0.123923
P28072;A0A087X2I4;I3L3X7	P28072	Proteasome subunit beta type-6	PSMB6		0.00804695	0.431972	0.0883627
O60716;C9JZR2;H0YC95;A0A669KB05;A0A669KB62;A0A804HIL4;A0A804HK15;A0A804HJM1;E9PKY0;E9PKL1	O60716;C9JZR2;H0YC95;A0A669KB05;A0A669KB62	Catenin delta-1	CTNND1		0.0081477	0.246407	0.176303
P15531	P15531	Nucleoside diphosphate kinase A	NME1		0.00821666	0.417758	0.0954907
P37268;E9PNM1;A0A1W2PQ47;E9PJG4;E9PS69;E9PQ90;E9PNJ2	P37268;E9PNM1;A0A1W2PQ47	Squalene synthase	FDFT1		0.00827069	0.471175	-0.0802918
P20618	P20618	Proteasome subunit beta type-1	PSMB1		0.00830589	0.419459	0.093241
O15372;B3KS98;A0A087WZK9;E5RGU4;E5RFH0;E5RFW7;E5RHC7;E5RH59	O15372;B3KS98;A0A087WZK9	Eukaryotic translation initiation factor 3 subunit H	EIF3H		0.00833747	0.239945	-0.183466
P51114;B4DXZ6;E9PFF5;E7EU85;C9JAJ4;C9JZE0;C9JY20;H7C4S4;C9IZ22;C9J5B4	P51114;B4DXZ6;E9PFF5;E7EU85	Fragile X mental retardation syndrome-related protein 1	FXR1		0.0086931	0.241189	-0.182623
P04843;B7Z4L4;F8WF32	P04843;B7Z4L4	Dolichyl-diphosphooligosaccharide--protein glycosyltransferase subunit 1	RPN1		0.00872985	0.380444	0.106485
P40939;H0YFD6;A0A2R8Y4F5;A0A2R8YG21;A0A2R8Y688	P40939;H0YFD6;A0A2R8Y4F5;A0A2R8YG21	Trifunctional enzyme subunit alpha, mitochondrial;Long-chain enoyl-CoA hydratase;Long chain 3-hydroxyacyl-CoA dehydrogenase	HADHA		0.008756	0.482553	-0.078264
O95394;H0Y987;A0A494C0G1;A0A494C1E2;A0A494C1Q4;J3KN95;A0A087WT27;A0A494C163;A0A494C099;H0Y8I3;D6RCQ8;D6RF77;D6RIS6;A0A494C076;D6RCD1;D6RC77	O95394;H0Y987;A0A494C0G1;A0A494C1E2;A0A494C1Q4;J3KN95;A0A087WT27	Phosphoacetylglucosamine mutase	PGM3		0.00878172	0.370989	0.1119
O95168;F2Z3P9;C9JXQ9	O95168	NADH dehydrogenase [ubiquinone] 1 beta subcomplex subunit 4	NDUFB4		0.00897398	0.366875	0.113202
P11021;A0A7P0TB36;A0A7P0TAI0	P11021;A0A7P0TB36;A0A7P0TAI0	78 kDa glucose-regulated protein	HSPA5		0.0089988	0.400508	0.100129
O15498;A0A7I2V4L6;A0A7I2V3A1;A0A7I2V3V7;A0A7I2V530;A0A7I2V3S2;H7C3K7	O15498;A0A7I2V4L6;A0A7I2V3A1;A0A7I2V3V7	Synaptobrevin homolog YKT6	YKT6		0.00904155	0.173655	-0.21934
Q9NWS0;M0QYA2;M0R3A4;M0QYF4;M0R2P8;M0QXD5;M0R028;M0QZM3;M0QZ61;M0QZZ1;M0R3A8;M0R0J2;M0R1R3	Q9NWS0;M0QYA2;M0R3A4;M0QYF4;M0R2P8;M0QXD5	PIH1 domain-containing protein 1	PIH1D1		0.00909175	0.292518	0.1431
O43172	O43172	U4/U6 small nuclear ribonucleoprotein Prp4	PRPF4		0.00914969	0.313415	-0.131462
P40429;A0A7I2V2L9;M0QYS1;Q8J015;A0A7I2V5L3;M0QZU1;A0A096LPE0	P40429;A0A7I2V2L9;M0QYS1;Q8J015;A0A7I2V5L3	60S ribosomal protein L13a	RPL13A;RPL13a		0.00916025	0.474505	-0.0795535
A0A0A0MRA8;Q9Y2J2;A0A0A0MSA4;A0A1B0GTF8;J3KT37;J3QS55;A0A0J9YW26;J3QS83;J3QRQ6;J3KS70;J3QLU5;J3QKY2;J3KRD1;J3QKK4;J3QR33	A0A0A0MRA8;Q9Y2J2;A0A0A0MSA4;A0A1B0GTF8	Band 4.1-like protein 3;Band 4.1-like protein 3, N-terminally processed	EPB41L3		0.00925155	0.0685625	-0.364719
Q00059;H7BYN3	Q00059;H7BYN3	Transcription factor A, mitochondrial	TFAM		0.00925332	0.599652	0.0563956
P08708;H3BNC9;H0YN88;A0A075B716;H0YN73;A0A0J9YYC4	P08708;H3BNC9;H0YN88;A0A075B716	40S ribosomal protein S17	RPS17		0.00931195	0.282971	-0.150842
P04040	P04040	Catalase	CAT		0.00932665	0.377886	0.108155
Q7Z460;F8WA11;H0Y5T1;C9J151;C9JP76	Q7Z460;F8WA11;H0Y5T1	CLIP-associating protein 1	CLASP1		0.00933957	0.269149	-0.154649
Q9BTW9;A0A804HJY5;A0A804HKT8;A0A804HL62;A0A804HHW7;A0A804HLI2;A0A804HIU1;A0A804HJ32;A0A804HIN6;J3KR97;A0A804HLF8;A0A804HI57;A0A804HI02;A0A804HJ57;A0A804HJU6;A0A804HIC0;A0A804HL21;A0A0J9YVR1;A0A0J9YWI5;A0A804HKB9;I3L439;I3L163;I3L143;I3L120;I3L131;I3L3H4;I3L1S3;A0A0J9YXU4;I3L4D2;A0A804HJ99;A0A0J9YYG2;A0A0J9YVU1;A0A0J9YY08	Q9BTW9;A0A804HJY5;A0A804HKT8;A0A804HL62;A0A804HHW7;A0A804HLI2;A0A804HIU1;A0A804HJ32;A0A804HIN6;J3KR97;A0A804HLF8;A0A804HI57;A0A804HI02;A0A804HJ57;A0A804HJU6	Tubulin-specific chaperone D	TBCD		0.00957109	0.205078	-0.199875
Q8N6H7;E9PQP3;A0A0D9SF70;G5E9L0;H0YDN9;E9PIY6;E9PMU9;E9PMR9;E9PM63;H0YDX1;E9PJT7;E9PK28;E9PN48;B0QYV9;E9PNY8;H0YF45	Q8N6H7;E9PQP3;A0A0D9SF70;G5E9L0;H0YDN9;E9PIY6	ADP-ribosylation factor GTPase-activating protein 2	ARFGAP2		0.00970011	0.0911667	0.312572
Q9BRJ6;C9JQV0;H7C0T1;H7C2R9	Q9BRJ6;C9JQV0	Uncharacterized protein C7orf50	C7orf50		0.0097812	0.246116	0.172533
P61599;A8MZB2	P61599;A8MZB2	N-alpha-acetyltransferase 20	NAA20		0.00990713	0.233466	-0.187775
J3KN01;P55196;A0A804HJ20;Q5TIG5;A8MQ02;H0Y7R8;H0Y948;F8W9I4;E9PFY5;H0Y8L4;H0YA98;H0Y8U8;H0Y9I0	J3KN01;P55196;A0A804HJ20;Q5TIG5;A8MQ02	Afadin	MLLT4		0.00991124	0.283889	-0.148402
Q9BUR5;H7C1U8;A0A0J9YWW6;A0A0J9YXS4;G3V1B6	Q9BUR5;H7C1U8;A0A0J9YWW6	Apolipoprotein O	APOO		0.00995974	0.283217	0.14901
Q9Y262;B0QY89;B0QY90;C9JHP4;C9K0Q7;H7C3A0;H0Y7E6	Q9Y262;B0QY89;B0QY90	Eukaryotic translation initiation factor 3 subunit L	EIF3L		0.010046	0.236417	0.185806
A0A5F9ZHN9;P51648;A0A5F9ZHI5;J3QRD1;A0A5F9ZGX4;A0A5F9ZI12;A0A5K1VW72;A0A5F9ZHZ9;I3L1M4;A0A5F9ZHP6;J3QS00;J3QKK9;J3KTG1;I3L0X1;E9PJV0;C9JKT2;K7EN73;C9JMC5;I3L2W1;A0A0D9SGC3;I3L3I9;A8MYB8;J3KTD9;E9PNN6;P48448;P43353;P30838	A0A5F9ZHN9;P51648;A0A5F9ZHI5;J3QRD1;A0A5F9ZGX4;A0A5F9ZI12;A0A5K1VW72;A0A5F9ZHZ9	Fatty aldehyde dehydrogenase	ALDH3A2		0.0100478	0.157231	0.238602
O75439;G3V0E4;F8WAZ6;F8WEA6;F8WBE1	O75439;G3V0E4	Mitochondrial-processing peptidase subunit beta	PMPCB		0.0100968	0.344168	-0.120319
O00170;A0A804HKH9;A0A804HIX8;A0A804HJ38;V9GYQ3;A0A804HKL7;E9PMH2;A0A804HKK3;A0A804HKP8;A0A804HJ46	O00170;A0A804HKH9;A0A804HIX8;A0A804HJ38;V9GYQ3;A0A804HKL7;E9PMH2;A0A804HKK3;A0A804HKP8	AH receptor-interacting protein	AIP		0.0101037	0.211142	-0.196962
Q13098;C9JFE4;A0A096LP07;A0A096LPJ3;A8K070;J3KSA5;J3QLT0;J3KRJ4;J3QS88;J3KTB0;J3QS84;J3QLE8;J3QL53;J3KRE8;J3QQX0	Q13098;C9JFE4;A0A096LP07;A0A096LPJ3;A8K070	COP9 signalosome complex subunit 1	GPS1		0.0102515	0.245404	0.177144
P51784;G5E9A6;Q5JXD3	P51784;G5E9A6	Ubiquitin carboxyl-terminal hydrolase 11;Ubiquitin carboxyl-terminal hydrolase	USP11		0.0104483	0.270679	-0.156301
P35659;H0Y993;A0A494C028;B4DFG0;A0A494C198;H0Y8X0;D6RDA2;D6R9L5	P35659;H0Y993;A0A494C028;B4DFG0;A0A494C198;H0Y8X0	Protein DEK	DEK		0.010476	0.151975	-0.247974
P21127;A0A0D9SEI3;A0A0D9SER5;A0A0D9SEN2;Q9UQ88;Q5QPR4;Q5QPR3	P21127;A0A0D9SEI3;A0A0D9SER5;A0A0D9SEN2;Q9UQ88;Q5QPR4;Q5QPR3	Cyclin-dependent kinase 11B;Cyclin-dependent kinase 11A	CDK11B;CDK11A		0.0106241	0.0908041	-0.312715
P06733;A0A2R8Y6G6;K7EM90;A0A2R8YEM5;A0A2R8Y879;K7ERS8;A0A2R8Y6I8;A0A2R8Y798;A0A2R8YEG5;E5RI09;E5RG95;K7EPM1;K7EKN2;E5RGZ4	P06733;A0A2R8Y6G6	Alpha-enolase	ENO1		0.0106313	0.390281	-0.104624
O60888;C9IZG4;C9IZQ5	O60888;C9IZG4	Protein CutA	CUTA		0.0108286	0.337478	-0.122784
Q9H4A3;F5GWT4;A0A6Q8PFM0;F6UYG0;Q96J92;H0YH68;K7ENT7	Q9H4A3;F5GWT4;A0A6Q8PFM0	Serine/threonine-protein kinase WNK1	WNK1		0.0110196	0.266314	-0.160413
P43304;F5GYK7;E7EM56;E9PDK4	P43304;F5GYK7	Glycerol-3-phosphate dehydrogenase, mitochondrial;Glycerol-3-phosphate dehydrogenase	GPD2		0.0110259	0.489927	-0.0766611
Q27J81;A0A6Q8PHA2;A0A6Q8PH71;A0A6Q8PHG2;A0A6Q8PF44;A0A6Q8PGN3;A0A6Q8PH25;A0A6Q8PF29;A0A6Q8PGC7;A0A087X118;A0A6Q8PFW4;A0A6Q8PH63;A0A0A0MQU1;A0A6Q8PFN5;A0A6Q8PH59;A0A6Q8PGU8;A0A6Q8PFB9;A0A6Q8PGY8;A0A6Q8PHS8;A0A6Q8PH52;A0A6Q8PFY4;A0A6Q8PG64;A0A6Q8PFJ1;A0A6Q8PGX4;A0A6Q8PEY5;A0A6Q8PGK9;A0A6Q8PF91;A0A6Q8PEY8	Q27J81;A0A6Q8PHA2;A0A6Q8PH71;A0A6Q8PHG2;A0A6Q8PF44;A0A6Q8PGN3;A0A6Q8PH25;A0A6Q8PF29;A0A6Q8PGC7;A0A087X118;A0A6Q8PFW4;A0A6Q8PH63;A0A0A0MQU1;A0A6Q8PFN5;A0A6Q8PH59;A0A6Q8PGU8;A0A6Q8PFB9;A0A6Q8PGY8;A0A6Q8PHS8	Inverted formin-2	INF2		0.01119	0.161307	-0.2292
Q8TD19;A0A7I2V5R1;A0A7I2V454;G3V5V0;G3V2Z5;G3V459;A0A7I2V4E9;REV__Q5SQT3;REV__A0A7I2YQD6;REV__A0A7I2V423;REV__Q9P0M6	Q8TD19;A0A7I2V5R1;A0A7I2V454	Serine/threonine-protein kinase Nek9	NEK9		0.0113205	0.179856	0.216962
Q9Y3B3;A0A0A6YYA0;G3V2Y2	Q9Y3B3;A0A0A6YYA0	Transmembrane emp24 domain-containing protein 7	TMED7;TMED7-TICAM2		0.0113267	0.0747317	-0.336585
O75663	O75663	TIP41-like protein	TIPRL		0.0113442	0.349864	-0.11861
O00429;F8VZ52;F8W1W3;B4DDQ3;B4DPZ9;F8VUJ9;F8VR28;F8VYL3;H0YHY4;H0YI79	O00429	Dynamin-1-like protein	DNM1L		0.0113748	0.302022	0.137732
A1L0T0;M0R026;E9PJS0;E9PL44;M0R1B5;M0QZX5;E9PNL1	A1L0T0;M0R026;E9PJS0	Acetolactate synthase-like protein	ILVBL		0.0114359	0.213113	0.195787
O00299	O00299	Chloride intracellular channel protein 1	CLIC1		0.0114372	0.300434	0.140415
O15269;A0A2R8Y4S0;A0A2R8Y6A2;A0A2R8Y763	O15269	Serine palmitoyltransferase 1	SPTLC1		0.0115155	0.310917	-0.133726
P41091;Q2VIR3;H7BZU1	P41091;Q2VIR3	Eukaryotic translation initiation factor 2 subunit 3;Putative eukaryotic translation initiation factor 2 subunit 3-like protein	EIF2S3;EIF2S3L		0.0115589	0.482602	0.078357
Q14690;A0A3B3IUD7	Q14690;A0A3B3IUD7	Protein RRP5 homolog	PDCD11		0.0116797	0.151366	0.247936
Q86TP1;A0A3B3ITN0;Q5SZG1;Q5SZF2	Q86TP1;A0A3B3ITN0;Q5SZG1	Protein prune homolog	PRUNE		0.011774	0.148826	0.252478
P11177;C9J634;F8WF02	P11177;C9J634	Pyruvate dehydrogenase E1 component subunit beta, mitochondrial	PDHB		0.0118859	0.400746	-0.101135
P57076;H7BZW1;A0A669KBI0;A0A669KAW9;A0A5F9ZHZ7;A0A669KAW7;A0A669KAZ0;C9J818;D3DSE6;A0A669KAY3;C9JX57;F8VZ95;H7C2R6;A0A669KB30;Q9NX33;A0A669KAZ9;A0A669KBG3	P57076;H7BZW1;A0A669KBI0;A0A669KAW9;A0A5F9ZHZ7;A0A669KAW7;A0A669KAZ0;C9J818;D3DSE6;A0A669KAY3;C9JX57	UPF0769 protein C21orf59	C21orf59		0.0118958	0.556911	-0.064074
Q0VGL1;A0A087WT92;A0A087WV46;C9JXA7;A0A087WVU0	Q0VGL1;A0A087WT92;A0A087WV46;C9JXA7	Ragulator complex protein LAMTOR4;Ragulator complex protein LAMTOR4, N-terminally processed	LAMTOR4		0.0120007	0.628552	-0.0522072
P08397;F5H345;A0A3B3IRR1;A0A3F2YNY7;F5GY90;F5H0P4;F5H226	P08397;F5H345;A0A3B3IRR1;A0A3F2YNY7;F5GY90;F5H0P4;F5H226	Porphobilinogen deaminase	HMBS		0.0120137	0.267254	0.158156
P14735;A0A7I2V2P6;A0A3B3ISG5;A0A7I2V3E3;A0A7I2V610;A0A7I2YQV5;A0A7I2V4Q3;A0A7I2V2S1;B3KSB8;A0A7I2V3K9;A0A7I2YQS6;A0A7I2V612;A0A7I2V373;A0A7I2V4A4;A0A7I2V634	P14735;A0A7I2V2P6;A0A3B3ISG5;A0A7I2V3E3;A0A7I2V610;A0A7I2YQV5;A0A7I2V4Q3;A0A7I2V2S1;B3KSB8;A0A7I2V3K9	Insulin-degrading enzyme	IDE		0.0120768	0.147137	-0.25392
O43809;H3BND3;H3BV41	O43809;H3BND3	Cleavage and polyadenylation specificity factor subunit 5	NUDT21		0.0121678	0.320373	0.128238
O60869	O60869	Endothelial differentiation-related factor 1	EDF1		0.0123943	0.335832	-0.123357
A6NIH7	A6NIH7	Protein unc-119 homolog B	UNC119B		0.0125233	0.22696	0.190206
P43034;A0A6Q8PFU3;A0A6Q8PFT2;A0A6Q8PG63;A0A6Q8PH33;I3L3N5;I3L495	P43034;A0A6Q8PFU3;A0A6Q8PFT2;A0A6Q8PG63	Platelet-activating factor acetylhydrolase IB subunit alpha	PAFAH1B1		0.0126205	0.160239	0.231294
O15164	O15164	Transcription intermediary factor 1-alpha	TRIM24		0.0126776	0.310343	-0.134319
Q96EP5;K7EQ55;K7EK33;K7EQ02	Q96EP5;K7EQ55;K7EK33;K7EQ02	DAZ-associated protein 1	DAZAP1		0.0127473	0.288889	-0.145679
O75312;H7C0E5;H7BZM7;H7C449	O75312;H7C0E5;H7BZM7	Zinc finger protein ZPR1	ZPR1		0.012796	0.341285	-0.121537
O00186	O00186	Syntaxin-binding protein 3	STXBP3		0.0128395	0.29385	-0.142489
P07237;A0A7P0TA35;A0A7P0TB26;A0A7P0T9K9;A0A7P0TA71;I3L3P5;A0A7P0T8J3;I3L4M2;A0A7P0T9U6;A0A7P0T8C0;A0A7P0T8X1;A0A7P0TA97;H7BZ94;I3L0S0;H0Y3Z3;A0A7P0T9D6;I3L514;A0A7P0Z4S2;A0A7P0Z4J0;B3KTQ9;A0A7P0TAX9;A0A7P0TBP8;I3NI03;A0A7P0Z476;I3L3U6;A0A7P0T9S9;I3L1Y5;A0A7P0T9E3;A0A7P0T940;A0A7P0Z4B2;A0A7P0TBA3;A0A7P0Z4F8	P07237;A0A7P0TA35;A0A7P0TB26;A0A7P0T9K9;A0A7P0TA71;I3L3P5;A0A7P0T8J3;I3L4M2;A0A7P0T9U6;A0A7P0T8C0;A0A7P0T8X1;A0A7P0TA97;H7BZ94;I3L0S0;H0Y3Z3;A0A7P0T9D6;I3L514	Protein disulfide-isomerase	P4HB		0.0128748	0.194479	0.207454
P33991;A0A3B3IU45;A0A3B3IT92;A0A3B3IS57;A0A3B3ITP6;E5RG31;A0A3B3IRR8;A0A3B3ISC1;E5RFR3;Q9UJA3;E5RG53;A0A494C100	P33991;A0A3B3IU45;A0A3B3IT92;A0A3B3IS57;A0A3B3ITP6;E5RG31	DNA replication licensing factor MCM4	MCM4		0.012898	0.453239	0.0839023
P14866	P14866	Heterogeneous nuclear ribonucleoprotein L	HNRNPL		0.0129322	0.410671	-0.09748
P42126;Q96DC0;H3BS70	P42126;Q96DC0;H3BS70	Enoyl-CoA delta isomerase 1, mitochondrial	ECI1;DCI		0.0129951	0.486624	-0.0775888
Q01780;K7EJ37	Q01780	Exosome component 10	EXOSC10		0.0130255	0.60612	-0.0554081
I3L448;Q5TC12;H0YD21;A8MRA7;H0YEW4;H0YCA6	I3L448;Q5TC12;H0YD21;A8MRA7;H0YEW4	ATP synthase mitochondrial F1 complex assembly factor 1	ATPAF1		0.0130506	0.283378	-0.149434
P25440;H0Y6K2;A0A140T9E9;A0A0G2JK44;A0A140T9V2;U3KQA6;A0A0G2JHL0;A0A140T9F7;E9PIQ3;A0A0G2JHN8;A0A140T9I1;H0Y799;A0A140T9X8;H0YDJ7;U3KPW0;E9PKQ9	P25440;H0Y6K2;A0A140T9E9;A0A0G2JK44;A0A140T9V2;U3KQA6;A0A0G2JHL0;A0A140T9F7	Bromodomain-containing protein 2	BRD2		0.013062	0.094	0.310248
O75381	O75381	Peroxisomal membrane protein PEX14	PEX14		0.0130924	0.343269	0.120878
Q6NYC1;B2WTI3;B2WTI4;K7EJU9	Q6NYC1;B2WTI3;B2WTI4;K7EJU9	Bifunctional arginine demethylase and lysyl-hydroxylase JMJD6	JMJD6		0.0133742	0.239933	0.18266
P15374;A0A087WTB8;Q5TBK7	P15374;A0A087WTB8;Q5TBK7	Ubiquitin carboxyl-terminal hydrolase isozyme L3;Ubiquitin carboxyl-terminal hydrolase	UCHL3		0.0134532	0.417694	-0.0955868
Q9BSJ2;A0A804HL95;A0A804HJ08;A0A804HJQ4;A0A804HJS9;A0A804HI27;A0A804HJH7;F2Z2B9;A0A804HK74;A0A804HLH6;A0A804HL05;R4GMM4	Q9BSJ2;A0A804HL95;A0A804HJ08;A0A804HJQ4;A0A804HJS9;A0A804HI27;A0A804HJH7;F2Z2B9;A0A804HK74	Gamma-tubulin complex component 2	TUBGCP2		0.0135066	0.207611	-0.199419
O15514;E9PB93;E9PHV4	O15514;E9PB93;E9PHV4	DNA-directed RNA polymerase II subunit RPB4	POLR2D		0.0139044	0.312144	-0.132278
P83731;C9JXB8;C9JNW5	P83731;C9JXB8;C9JNW5	60S ribosomal protein L24	RPL24		0.0139311	0.24587	0.177107
Q15233;A0A7I2V5Y7;A0A7I2V535;A0A7I2V4J2;A0A7I2V4K9;A0A7P0MRW0;A0A7I2V4N2;A0A7I2V464;H7C367;C9JYS8;C9IZL7;A0A7I2YQK8;C9J4X2	Q15233;A0A7I2V5Y7;A0A7I2V535;A0A7I2V4J2;A0A7I2V4K9;A0A7P0MRW0;A0A7I2V4N2;A0A7I2V464;H7C367;C9JYS8	Non-POU domain-containing octamer-binding protein	NONO		0.0139985	0.174249	-0.220517
O15294;C9JZL3	O15294	UDP-N-acetylglucosamine--peptide N-acetylglucosaminyltransferase 110 kDa subunit	OGT		0.014012	0.31126	0.13293
Q9Y223;A0A7I2SU25	Q9Y223;A0A7I2SU25	Bifunctional UDP-N-acetylglucosamine 2-epimerase/N-acetylmannosamine kinase;UDP-N-acetylglucosamine 2-epimerase (hydrolyzing);N-acetylmannosamine kinase	GNE		0.0140209	0.161634	0.23405
O43447;C9JQD4;A0A7I2YQS4;A0A7I2V2H6;A0A7I2V343;H0YEL5;A0A7I2V5V0	O43447;C9JQD4;A0A7I2YQS4;A0A7I2V2H6;A0A7I2V343	Peptidyl-prolyl cis-trans isomerase H;Peptidyl-prolyl cis-trans isomerase	PPIH		0.0140712	0.245899	0.174923
O60610;A0A0G2JH68;A0A140T8Z0;H9KV28;A0A2R8Y5N1;B4E2I7;A0A2R8YEF8;H7C2W8	O60610;A0A0G2JH68;A0A140T8Z0;H9KV28;A0A2R8Y5N1	Protein diaphanous homolog 1	DIAPH1		0.014074	0.093703	0.309876
O75175;B7Z6J7;H7C3F5;A0A2H2FJL5;H0Y5X7;H7C148;A0A2R8Y691;A0A2R8Y7Z8;A0A2R8Y4W0;A0A0G2JNJ7;A0A2R8Y6N5;H7C5J4;A0A0G2JPP0;A0A0G2JN65	O75175;B7Z6J7;H7C3F5;A0A2H2FJL5;H0Y5X7	CCR4-NOT transcription complex subunit 3	CNOT3		0.0141077	0.340264	0.122179
P05091;F8VP50;S4R3S4;P00352;Q5SYQ7;Q5SYQ9;Q5SYQ8	P05091	Aldehyde dehydrogenase, mitochondrial	ALDH2		0.0141433	0.380875	0.107336
Q01658	Q01658	Protein Dr1	DR1		0.0141597	0.606056	-0.055333
O95801	O95801	Tetratricopeptide repeat protein 4	TTC4		0.0141867	0.372708	0.111051
P11441;Q5HY81;F8WB70	P11441;Q5HY81	Ubiquitin-like protein 4A	UBL4A		0.0142302	0.401187	0.0999496
Q13952;Q5T6K7;E9PI99;Q5T6K5;A0A0A0MT00;E9PJA8;E9PQR2;E9PL11;H0Y803	Q13952;Q5T6K7;E9PI99;Q5T6K5;A0A0A0MT00	Nuclear transcription factor Y subunit gamma	NFYC		0.0143146	0.259333	-0.165442
P41240;H3BUM9;H3BU69;P42679;H3BN15;K7ENL8;K7ES68;K7EQY5	P41240	Tyrosine-protein kinase CSK	CSK		0.0144477	0.484318	0.0780204
Q9UPN6;A0A0A0MT33	Q9UPN6;A0A0A0MT33	Protein SCAF8	SCAF8		0.0146275	0.0738082	0.350009
P13473;H0YCG2	P13473	Lysosome-associated membrane glycoprotein 2	LAMP2		0.0147879	0.405476	-0.0986338
P07355;H0YMW4;H0YN42;H0YMU9;H0YMD0;H0YM50;A6NMY6;H0YL33;H0YNB8;H0YKS4;H0YNP5;H0YN28;H0YMM1;A0A7I2V4P4;H0YNA0;H0YKX9;H0YMT9;H0YLV6;H0YKZ7;H0YKL9;H0YKV8;H0YMD9;H0YKN4;H0YLE2	P07355;H0YMW4;H0YN42;H0YMU9;H0YMD0;H0YM50;A6NMY6;H0YL33;H0YNB8;H0YKS4;H0YNP5;H0YN28	Annexin A2;Annexin;Putative annexin A2-like protein	ANXA2;ANXA2P2		0.0149192	0.282658	-0.149782
P05556;H7C4K3;A0A7I2V2F9;E7EUI6;A0A7I2V348;C9JPK5;A0A7I2V5Z8;A0A7I2V5T3;E7EQW5;Q5T3E6;E9PLR6;Q5T3E5;E9PQJ2;H7C4N8	P05556;H7C4K3;A0A7I2V2F9;E7EUI6;A0A7I2V348;C9JPK5;A0A7I2V5Z8;A0A7I2V5T3	Integrin beta-1;Integrin beta	ITGB1		0.0149749	0.162484	0.234232
O43684;J3QT28;J3QSX4	O43684;J3QT28	Mitotic checkpoint protein BUB3	BUB3		0.0153314	0.32012	0.129381
O75832;B1AJY7;B1AJY5;B1AJY6	O75832;B1AJY7;B1AJY5	26S proteasome non-ATPase regulatory subunit 10	PSMD10		0.0153443	0.236741	-0.186584
P55010;H0YLZ1;H0YN40;H0YMJ8;H0YM54;H0YK11;H0YK29	P55010;H0YLZ1;H0YN40	Eukaryotic translation initiation factor 5	EIF5		0.0154754	0.548619	-0.0656142
A0A7P0T9U7;Q15637;C9J792;F8WEV5	A0A7P0T9U7;Q15637	Splicing factor 1	SF1		0.0157133	0.194354	0.207442
P13804;H0YLU7;H0YK49;H0YL12;H0YKF0;H0YNX6;H0YL83;J3KN60;H0YM12	P13804;H0YLU7;H0YK49;H0YL12;H0YKF0;H0YNX6	Electron transfer flavoprotein subunit alpha, mitochondrial	ETFA		0.0157496	0.409535	0.0977936
O60220	O60220	Mitochondrial import inner membrane translocase subunit Tim8 A	TIMM8A		0.0158143	0.326335	-0.126836
P13987;E9PNW4;A0A2U3TZL5;H0YET2	P13987;E9PNW4;A0A2U3TZL5	CD59 glycoprotein	CD59		0.0158864	0.140548	-0.261269
O00505;H0Y4S9	O00505	Importin subunit alpha-4	KPNA3		0.0159678	0.302443	-0.136659
O43719;Q5H918;Q5H919	O43719;Q5H918	HIV Tat-specific factor 1	HTATSF1		0.0160181	0.320219	-0.12931
P52735	P52735	Guanine nucleotide exchange factor VAV2	VAV2		0.0160528	0.533847	-0.0681505
Q13247;A0A590UJK4;A0A590UK01;A0A590UJP7;A0A590UK80	Q13247;A0A590UJK4;A0A590UK01;A0A590UJP7;A0A590UK80	Serine/arginine-rich splicing factor 6	SRSF6		0.0161369	0.154483	0.243749
P61513;C9J4Z3;M0R0A1;Q6P4E4;E9PEL3;M0R2L6;G5E9R3;A6NKH3	P61513;C9J4Z3;M0R0A1;Q6P4E4;E9PEL3;M0R2L6	60S ribosomal protein L37a	RPL37A		0.0161594	0.244451	-0.175049
P42785;B7Z7Q6;E9PNF7;E9PLY4;E9PQB5;E9PL85;E9PKN6;A0A7P0TB23;B3KR26;A0A7P0Z451;E9PNJ1	P42785;B7Z7Q6;E9PNF7;E9PLY4;E9PQB5;E9PL85;E9PKN6;A0A7P0TB23	Lysosomal Pro-X carboxypeptidase	PRCP		0.0162167	0.243554	0.179545
P21283;E7EV59	P21283;E7EV59	V-type proton ATPase subunit C 1	ATP6V1C1		0.0163062	0.419614	-0.0925686
P48047;H7C068	P48047	ATP synthase subunit O, mitochondrial	ATP5O		0.0163774	0.502762	0.0743207
Q15424;K7EII0;K7ES42	Q15424	Scaffold attachment factor B1	SAFB		0.0163971	0.697533	0.0418928
C9J5N1;B3KSP9;Q9BTE6;L7N2F4;K7EQ85;K7N799;H7C054	C9J5N1;B3KSP9;Q9BTE6	Alanyl-tRNA editing protein Aarsd1	PTGES3L-AARSD1;AARSD1		0.0164006	0.240268	0.183206
P23919;H7C312;H7BZ20;G5E9E9;H7C3A4	P23919;H7C312;H7BZ20	Thymidylate kinase	DTYMK		0.0164167	0.421083	0.0921165
O43390;B4DT28;A0A6Q8PH31;A0A6Q8PH35;A0A6Q8PEX7;A0A6Q8PHG0;A0A286YEZ8	O43390;B4DT28;A0A6Q8PH31;A0A6Q8PH35;A0A6Q8PEX7	Heterogeneous nuclear ribonucleoprotein R	HNRNPR		0.0165615	0.314626	0.130982
P50747;A0A6Q8PFK4;C9JCQ9;A0A0C4DG27	P50747;A0A6Q8PFK4	Biotin--protein ligase;Biotin--[methylmalonyl-CoA-carboxytransferase] ligase;Biotin--[propionyl-CoA-carboxylase [ATP-hydrolyzing]] ligase;Biotin--[methylcrotonoyl-CoA-carboxylase] ligase;Biotin--[acetyl-CoA-carboxylase] ligase	HLCS		0.0166288	0.52386	-0.0703513
P49721;A0A087WVV1	P49721;A0A087WVV1	Proteasome subunit beta type-2	PSMB2		0.0166331	0.51563	-0.0722776
Q15022;J3QQW9	Q15022;J3QQW9	Polycomb protein SUZ12	SUZ12		0.0170928	0.288306	-0.146391
O60684;Q5TFJ7;S4R3E5	O60684;Q5TFJ7	Importin subunit alpha-7	KPNA6		0.0171974	0.332006	0.124494
Q9Y2R5;E9PE17;I3L0E3	Q9Y2R5;E9PE17;I3L0E3	28S ribosomal protein S17, mitochondrial	MRPS17;hCG_1984214		0.0172812	0.258765	0.165599
Q99798;A0A7I2V5T4;A0A7I2V586;A2A274;A0A7I2V3U0;A0A7I2V3F1;A0A7I2V5A1;A0A7I2V614;A0A7I2V538;A0A7I2V6A6;A0A7I2V5W7;A0A7I2V3C8;A0A7I2V4I8;A0A7I2V3U7;A0A7I2V5U4;A0A7I2V2Y4	Q99798;A0A7I2V5T4;A0A7I2V586;A2A274;A0A7I2V3U0;A0A7I2V3F1;A0A7I2V5A1;A0A7I2V614	Aconitate hydratase, mitochondrial	ACO2		0.0174684	0.183221	0.215426
Q86Y39;K7EQ77;K7EK78;K7EP35;K7EMT4	Q86Y39;K7EQ77;K7EK78;K7EP35;K7EMT4	NADH dehydrogenase [ubiquinone] 1 alpha subcomplex subunit 11	NDUFA11		0.0174761	0.766097	0.0320748
P83916;J3KS05;B5MD17;K7ELA4;C9JWS9	P83916;J3KS05;B5MD17;K7ELA4;C9JWS9	Chromobox protein homolog 1	CBX1		0.0174929	0.285642	-0.147924
O60828;A0A5H1ZRR1;H7C053	O60828;A0A5H1ZRR1;H7C053	Polyglutamine-binding protein 1	PQBP1		0.0176704	0.334972	-0.123737
P07602;C9JIZ6;Q5BJH1	P07602;C9JIZ6;Q5BJH1	Prosaposin;Saposin-A;Saposin-B-Val;Saposin-B;Saposin-C;Saposin-D	PSAP		0.0177466	0.391033	0.104375
Q9UBU8;B3KTM8;H0YLJ3;H0YMJ0;H0YM21;H0YMT8;H0YNE0;H0YLV1;H0YNX3	Q9UBU8;B3KTM8;H0YLJ3;H0YMJ0;H0YM21	Mortality factor 4-like protein 1	MORF4L1		0.0179783	0.240301	0.18452
Q7L5N1;E7EM64;H7C3T0	Q7L5N1;E7EM64	COP9 signalosome complex subunit 6	COPS6		0.0180048	0.249877	-0.170496
O95373;E9PLB2;E9PLJ0;A0A1W2PRG6	O95373	Importin-7	IPO7		0.0181944	0.370731	-0.112042
P35658;A0A494C1F2;A0A0A0MSW3;A0A494BZU9;H0Y837;H0YF36;B7ZAV2;E9PKD2;A0A494C0J0;H0YDS4;A0A494C104;A0A494C0Y1	P35658;A0A494C1F2;A0A0A0MSW3	Nuclear pore complex protein Nup214	NUP214		0.0182553	0.153006	0.24537
P09960;B4DEH5	P09960	Leukotriene A-4 hydrolase	LTA4H		0.0182721	0.399785	-0.100616
P08133;E7EMC6;E5RK63;E5RJF5;E5RI05;E5RFF0;E5RJR0;E5RIU8	P08133;E7EMC6	Annexin A6;Annexin	ANXA6		0.0184615	0.395803	0.102568
P48449;A0A0G2JQD0;C9J315;A0A0G2JS81;H7C3A5	P48449;A0A0G2JQD0	Lanosterol synthase	LSS		0.0184917	0.510557	-0.0734354
O14562;H3BRL3;H3BUM8	O14562;H3BRL3;H3BUM8	Ubiquitin domain-containing protein UBFD1	UBFD1		0.0187446	0.282998	-0.150866
Q99615;A0A6I8PUD4;A0A6I8PU73;A0A6I8PS32;A0A6I8PIK4;A0A6I8PRZ0;A0A6I8PR89;A0A6I8PLE7;K7ER44;A0A6I8PU89;K7EK03;A0A6I8PUC2;K7EIH8;K7EPP7;K7ESP1;K7ELJ8;K7EJV7;K7EN19;K7EJL5;K7EJE9;K7EQ73	Q99615;A0A6I8PUD4;A0A6I8PU73;A0A6I8PS32;A0A6I8PIK4;A0A6I8PRZ0;A0A6I8PR89;A0A6I8PLE7;K7ER44;A0A6I8PU89;K7EK03;A0A6I8PUC2;K7EIH8	DnaJ homolog subfamily C member 7	DNAJC7		0.0189197	0.159784	-0.237749
P30419;A0A7I2V539;A0A7I2V3X4;A0A7I2V3U5;A0A7I2V4Y5;O60551;B7Z8J4;Q5VUC6;K7EN82;K7EN42;A0A7I2V3M5	P30419;A0A7I2V539;A0A7I2V3X4;A0A7I2V3U5	Glycylpeptide N-tetradecanoyltransferase 1	NMT1		0.0191036	0.174283	-0.220584
O43488;H3BLU7;Q8NHP1;A0A499FJT0;H7C5H7;O95154	O43488;H3BLU7	Aflatoxin B1 aldehyde reductase member 2	AKR7A2		0.0191382	0.282772	0.149173
O14745;J3QRP6;J3QRA3	O14745	Na(+)/H(+) exchange regulatory cofactor NHE-RF1	SLC9A3R1		0.0193142	0.303717	0.136953
Q14919;E9PQX9;C9JCC6;E9PMW2;E9PNC7	Q14919;E9PQX9;C9JCC6;E9PMW2	Dr1-associated corepressor	DRAP1		0.019318	0.244833	0.174599
P61978;S4R457;S4R359	P61978	Heterogeneous nuclear ribonucleoprotein K	HNRNPK		0.0193541	0.568658	0.0618126
Q01433;A0A5F9UK94;H0Y360;H0YF16;A0A804CCZ3;A0A804H2H4;A0A7P0Z4H6;A0A590UJX5;A0A590UK85;A0A7P0TB79;E9PIJ1;E9PJF6;A0A7P0T999	Q01433;A0A5F9UK94;H0Y360;H0YF16;A0A804CCZ3;A0A804H2H4;A0A7P0Z4H6;A0A590UJX5;A0A590UK85	AMP deaminase 2	AMPD2		0.0193756	0.154771	-0.246442
Q9NNW5;A0A087X295;E9PDU5;E9PBK6;Q6PKC6;C9K020;C9JFP6;V9GYU1;V9GZ65;E5RFX3;F8WE36	Q9NNW5;A0A087X295;E9PDU5;E9PBK6	WD repeat-containing protein 6	WDR6		0.0196989	0.053931	0.392012
P62910;D3YTB1;F8W727;D3YTI8	P62910;D3YTB1;F8W727	60S ribosomal protein L32	RPL32		0.0197375	0.247455	0.17594
A0A7I2V5U5;G5E9E7;A0A0G2JNH2;A0A087X0K9;Q07157;G3V1L9;H0YKB1;H0Y3R8	A0A7I2V5U5;G5E9E7;A0A0G2JNH2;A0A087X0K9;Q07157;G3V1L9	Tight junction protein ZO-1	TJP1		0.019756	0.188123	-0.213669
O76003	O76003	Glutaredoxin-3	GLRX3		0.0197881	0.358422	-0.116274
Q6ZN17;A0A1B0GVD3;A0A1B0GTK2	Q6ZN17;A0A1B0GVD3;A0A1B0GTK2	Protein lin-28 homolog B	LIN28B		0.0198614	0.1056	-0.297751
P04792;A0A6Q8PFK8;A0A6Q8PGK1;A0A6Q8PHJ6;A0A6Q8PFE7;A0A6Q8PF43;A0A6Q8PHA6;A0A6Q8PH65;A0A6Q8PGY2;C9J3N8	P04792;A0A6Q8PFK8;A0A6Q8PGK1;A0A6Q8PHJ6;A0A6Q8PFE7;A0A6Q8PF43;A0A6Q8PHA6;A0A6Q8PH65;A0A6Q8PGY2	Heat shock protein beta-1	HSPB1		0.0200333	0.380305	-0.107147
P51970	P51970	NADH dehydrogenase [ubiquinone] 1 alpha subcomplex subunit 8	NDUFA8		0.0200775	0.533103	-0.0685934
P35611;E7EV99;E7ENY0;A0A804HL01;A0A0A0MSR2;H0Y9H2;D6RF25;D6RAH3;D6RJE2;H0YFD8;H0YG19	P35611;E7EV99;E7ENY0;A0A804HL01;A0A0A0MSR2;H0Y9H2	Alpha-adducin	ADD1		0.0201432	0.250371	-0.170153
P30837;H0YKF9	P30837	Aldehyde dehydrogenase X, mitochondrial	ALDH1B1		0.0202053	0.43948	0.0864161
P61970;H3BRV9	P61970;H3BRV9	Nuclear transport factor 2	NUTF2		0.0203055	0.568559	-0.0619056
O94979;D6REX3;D6RHZ5;H7BXG7;H0YAB3;H0Y8V7;H0Y9T9;H0Y9K1;H0Y8W8;D6RE64;D6RCQ9;H0YAF5;D6RBT0;D6RHE8;H0Y9V3;E9PKR7	O94979;D6REX3;D6RHZ5;H7BXG7	Protein transport protein Sec31A	SEC31A		0.0203101	0.248689	0.175479
Q08945;E9PMD4;A0A0U1RRK2;E9PPZ7	Q08945	FACT complex subunit SSRP1	SSRP1		0.0203176	0.623886	-0.0527804
Q9UKK9;A6NFX8;A6NCQ0;A6NJU6;H0YEY4;C9JYY9	Q9UKK9;A6NFX8;A6NCQ0;A6NJU6	ADP-sugar pyrophosphatase	NUDT5		0.0204184	0.222691	-0.193155
P62306	P62306	Small nuclear ribonucleoprotein F	SNRPF		0.0204443	0.57352	-0.0611727
P38646;D6RCD7;A0A7I2V2G2;A0A7I2YQB2;A0A7I2V3F7;A0A7I2V2S7;H0Y8K0;A0A3B3ITI4;H0Y8S0	P38646;D6RCD7;A0A7I2V2G2;A0A7I2YQB2;A0A7I2V3F7;A0A7I2V2S7;H0Y8K0	Stress-70 protein, mitochondrial	HSPA9		0.0206555	0.248378	0.176075
G8JLA2;P60660;F8W1R7;J3KND3;G3V1V0;B7Z6Z4;F8VPF3;F8VZU9;G3V1Y7;F8W180;F8VXL3;H0YI43	G8JLA2;P60660;F8W1R7;J3KND3;G3V1V0;B7Z6Z4;F8VPF3;F8VZU9;G3V1Y7;F8W180	Myosin light polypeptide 6	MYL6		0.020819	0.271305	-0.156901
P27144;F8VS11	P27144;F8VS11	Adenylate kinase 4, mitochondrial	AK4		0.0210657	0.42351	0.0901721
E7EX90;A0A804CDA6;Q14203;A0A7P0Z4C3;Q6AWB1;E7EWF7;C9JJD0;C9JKG6;E9PCY0;C9JZA4;C9JTE5;C9JJN7;C9J1B7	E7EX90;A0A804CDA6;Q14203;A0A7P0Z4C3;Q6AWB1	Dynactin subunit 1	DCTN1;DKFZp686E0752		0.0212226	0.198442	0.205083
O00461;F8W785	O00461;F8W785	Golgi integral membrane protein 4	GOLIM4		0.0213336	0.302288	-0.140047
B8ZZA8;B8ZZC5;C9JIJ6;H7C201;B7Z509	B8ZZA8;B8ZZC5;C9JIJ6		GLS		0.0215617	0.244	-0.180126
O76021;J3QSV6;I3L3U9;I3L3C4;I3L234;I3L1A3	O76021;J3QSV6;I3L3U9	Ribosomal L1 domain-containing protein 1	RSL1D1		0.0216257	0.358665	-0.116428
P62308;A8MWD9;Q49AN9;F5H013;C9JVQ0	P62308;A8MWD9;Q49AN9;F5H013;C9JVQ0	Small nuclear ribonucleoprotein G;Putative small nuclear ribonucleoprotein G-like protein 15	SNRPG;SNRPGP15		0.0216496	0.5743	-0.0608464
P30048	P30048	Thioredoxin-dependent peroxide reductase, mitochondrial	PRDX3		0.0220677	0.435256	0.0877892
P35579;Q5BKV1;B1AH99;A0A0C4DFM8;A0A2R8Y4C3;A1L2Z2;P12882;Q9UKX2;Q9Y623;P13535;P11055;REV__S4R3H4;REV__E7EQT4;REV__Q9UKV3	P35579	Myosin-9	MYH9		0.0222692	0.463419	-0.0821089
O60232;H0YEB6;G3V1B8;H0YEK1;E9PN57;E9PK41	O60232;H0YEB6;G3V1B8	Sjoegren syndrome/scleroderma autoantigen 1	SSSCA1		0.0223846	0.281502	-0.150943
Q08257;A6NP24;C9JH92	Q08257;A6NP24;C9JH92	Quinone oxidoreductase	CRYZ		0.0224668	0.622601	-0.0530297
O43251;A0A0G2JRA5;B0QYV1;A0A6Q8PGE0;A0A804HKG7;A0A6Q8PFM4;A0A804HJM2;A0A087X2B1;A0A6Q8PH77;I3L1D4;B0QYY4;A0A286YEU2;Q9NWB1;A0A6Q8PHA3;B7Z1U7;F8VZG9;F8VZY7;F8VR27;S4R469;J3KNW3;A0A0G2JSB3;S4R3K7;A0A0G2JRD1;B0QYY7;F8VRS4;J3QRF4;A6NFN3;J3QQZ2;A0A3B3ITL7;B0QYY6;F5H0M1	O43251;A0A0G2JRA5;B0QYV1;A0A6Q8PGE0;A0A804HKG7;A0A6Q8PFM4;A0A804HJM2;A0A087X2B1;A0A6Q8PH77;I3L1D4;B0QYY4;A0A286YEU2;Q9NWB1;A0A6Q8PHA3;B7Z1U7;F8VZG9;F8VZY7;F8VR27;S4R469;J3KNW3;A0A0G2JSB3;S4R3K7;A0A0G2JRD1;B0QYY7	RNA binding protein fox-1 homolog 2;RNA binding protein fox-1 homolog;RNA binding protein fox-1 homolog 1	RBFOX2;RBFOX1		0.0225695	0.0961165	-0.308013
P00558	P00558	Phosphoglycerate kinase 1	PGK1		0.0226733	0.376645	0.108862
P62841;K7ELC2;K7EM56;A0A0B4J2B4;S4R417;K7EQJ5;K7EJ78;S4R456	P62841;K7ELC2;K7EM56;A0A0B4J2B4;S4R417;K7EQJ5;K7EJ78;S4R456	40S ribosomal protein S15	RPS15		0.0228068	0.289133	-0.145903
P08758;D6RBL5;D6RBE9;E9PHT9;D6RCN3	P08758;D6RBL5;D6RBE9	Annexin A5;Annexin	ANXA5		0.0229175	0.396295	-0.102927
P46063;F8WA66;F8WD97;F5H2L2;F5H4P4;F5H3W0;F5GYB7	P46063	ATP-dependent DNA helicase Q1	RECQL		0.0231684	0.495108	0.0758124
G3V5T0;A0A0C4DFM0;G3V4T6;O43708;G3V267;A0A0A0MR33;G3V5U6;H0YJN8;G3V3B9	G3V5T0;A0A0C4DFM0;G3V4T6;O43708;G3V267;A0A0A0MR33	Maleylacetoacetate isomerase	GSTZ1		0.0232282	0.0768471	0.335512
Q9Y2R9;J3QLS3;J3KSI8;J3QQS1;J3QKW2	Q9Y2R9;J3QLS3;J3KSI8;J3QQS1;J3QKW2	28S ribosomal protein S7, mitochondrial	MRPS7		0.0232402	0.287802	-0.146519
P00387;B1AHF3	P00387;B1AHF3	NADH-cytochrome b5 reductase 3;NADH-cytochrome b5 reductase 3 membrane-bound form;NADH-cytochrome b5 reductase 3 soluble form	CYB5R3		0.0232467	0.376068	0.109197
O43768;A6NMQ3;Q5T5H1;A0A1W2PRU0	O43768;A6NMQ3;Q5T5H1;A0A1W2PRU0	Alpha-endosulfine	ENSA		0.0233331	0.231642	-0.189555
P23381;G3V3Y5;G3V3H8;G3V277;G3V456;G3V5U1;G3V423;H0YJP3;G3V227;G3V3P2;G3V2Y7;G3V3X0;G3V3S7;G3V5W1;G3V4N8;G3V4C7;G3V2C0;G3V339;G3V313;G3V4S4;G3V3R3;G3V2F2;P78534;G3V4N0;G3V4Q0;G3V4A3;G3V5H5	P23381	Tryptophan--tRNA ligase, cytoplasmic;T1-TrpRS;T2-TrpRS	WARS		0.0233651	0.4206	0.0924214
P09012;M0R268;M0QZG7;M0R221;M0R2B8;M0QXK2;M0R0G9	P09012;M0R268;M0QZG7;M0R221;M0R2B8	U1 small nuclear ribonucleoprotein A	SNRPA		0.0236711	0.396575	-0.102772
O95831;A0A7I2PK44;A0A6Q8PG15;A0A6Q8PFM5;A0A6Q8PFE1;A0A6Q8PHC0;A0A6Q8PHJ9;A0A6Q8PFQ8;A0A6Q8PFS4;A0A6Q8PFA7;E9PMA0;A0A7I2RLJ8;A0A6Q8PFW2;A0A6Q8PHJ4;A0A6Q8PF87;A0A6Q8PFN1	O95831;A0A7I2PK44;A0A6Q8PG15;A0A6Q8PFM5;A0A6Q8PFE1;A0A6Q8PHC0;A0A6Q8PHJ9;A0A6Q8PFQ8;A0A6Q8PFS4;A0A6Q8PFA7;E9PMA0;A0A7I2RLJ8	Apoptosis-inducing factor 1, mitochondrial	AIFM1		0.0238346	0.37296	0.110022
O00487;C9JW37	O00487	26S proteasome non-ATPase regulatory subunit 14	PSMD14		0.0238605	0.3024	-0.139766
P11279	P11279	Lysosome-associated membrane glycoprotein 1	LAMP1		0.0241121	0.400941	-0.100924
A0A2R8YD45;O14773;A0A2R8Y7U1;A0A2R8YGD1;A0A804HJ17;A0A2R8YDY1	A0A2R8YD45;O14773;A0A2R8Y7U1;A0A2R8YGD1;A0A804HJ17	Tripeptidyl-peptidase 1	TPP1		0.0241605	0.130607	0.272271
O43324;H0YAL7;D6RBD7;C9J1V9;D6RCQ0;H0YAH9	O43324;H0YAL7;D6RBD7;C9J1V9	Eukaryotic translation elongation factor 1 epsilon-1	EEF1E1;EEF1E1-BLOC1S5		0.0242036	0.314407	0.131182
Q9Y312;A0A7P0TA70;A0A7P0T8J7;A2A2Q9	Q9Y312;A0A7P0TA70;A0A7P0T8J7;A2A2Q9	Protein AAR2 homolog	AAR2		0.0243166	0.194955	0.20742
P56270;A0A087WWR2;I3L2Z5;H3BQI4;H3BQS2;Q14119;J3QSH4;Q9HBE1	P56270;A0A087WWR2;I3L2Z5	Myc-associated zinc finger protein	MAZ		0.0244235	0.556643	-0.0641069
Q8IZL8;C9JFV4;E7EV54;I3L445;I3L4P1;I3L1P4;I3L4M7	Q8IZL8;C9JFV4;E7EV54	Proline-, glutamic acid- and leucine-rich protein 1	PELP1		0.024461	0.245525	-0.178427
Q15382;C9J931;C9J469;F8WBL3	Q15382;C9J931	GTP-binding protein Rheb	RHEB		0.0247748	0.693811	-0.0424645
Q08J23;A0A140T9Y7;A0A140T9Z1	Q08J23	tRNA (cytosine(34)-C(5))-methyltransferase	NSUN2		0.0249243	0.624135	-0.0528208
Q01081;Q8WU68;A0A1B0GW87;M0QYK5;M0R2N4	Q01081	Splicing factor U2AF 35 kDa subunit	U2AF1		0.024971	0.603321	0.0558764
P18754;C9JW69;C9JRH2;C9J3R0;C9JMJ4;C9JQZ4;M0R1Q8	P18754;C9JW69;C9JRH2;C9J3R0;C9JMJ4;C9JQZ4	Regulator of chromosome condensation	RCC1		0.0250013	0.419013	0.0935308
Q13362;H0YJ75;Q96B13;H0YN84;H0YJU0;H0YJ49;G3V2U3	Q13362;H0YJ75;Q96B13	Serine/threonine-protein phosphatase 2A 56 kDa regulatory subunit gamma isoform	PPP2R5C		0.0250113	0.282421	-0.15112
P05198;G3V4T5;H0YJS4	P05198;G3V4T5;H0YJS4	Eukaryotic translation initiation factor 2 subunit 1	EIF2S1		0.0250865	0.381229	-0.107614
Q9NR56;C9JP00;A0A0A0MQX8;Q86VM6;Q5VZF2;O95205;A0A7P0T9I3;Q9NUK0;C9JCX1;H7C4Y1;B1AKI6;C9J4T8	Q9NR56;C9JP00;A0A0A0MQX8;Q86VM6;Q5VZF2;O95205;A0A7P0T9I3	Muscleblind-like protein 1;Muscleblind-like protein 2	MBNL1;MBNL2;MBLL		0.0252495	0.0667742	-0.374572
Q04760	Q04760	Lactoylglutathione lyase	GLO1		0.0254884	0.611674	-0.0545166
P42704;A0A804HKI2;A0A804HK30;A0A804HKJ0;A0A804HIG4;A0A804HLG8;A0A804HL40;A0A804HIN4;A0A804HKR3;A0A804HI14;A0A804HJZ1;A0A804HI40;A0A804HIQ7;A0A804HHY9;A0A804HJI0;A0A804HJH8;A0A804HK02;C9JCA9;B8ZZ38;A0A804HIV5;A0A0C4DG06;A0A804HKX0;A0A804HKR5;A0A804HJA1;A0A804HKK7;A0A804HKX6;A0A804HLK8;H7C3W8;A0A804HJG8;A0A804HI44;A0A804HLL8	P42704;A0A804HKI2;A0A804HK30;A0A804HKJ0;A0A804HIG4;A0A804HLG8;A0A804HL40;A0A804HIN4;A0A804HKR3;A0A804HI14;A0A804HJZ1;A0A804HI40;A0A804HIQ7;A0A804HHY9;A0A804HJI0;A0A804HJH8;A0A804HK02;C9JCA9;B8ZZ38;A0A804HIV5	Leucine-rich PPR motif-containing protein, mitochondrial	LRPPRC		0.0256175	0.211559	-0.197759
P18887;F5H8D7;M0QYS5;M0R0D2;M0R1U8;M0QZ96	P18887;F5H8D7	DNA repair protein XRCC1	XRCC1		0.0256832	0.419166	0.0942019
Q9UBN7;A0A2R8YDE6;A0A2R8YCS4;A0A2R8Y5Z4;A0A2R8YD35;C9J172;Q9BRX7;A0A2R8Y4G2;E7EP63;E7ER52;A6NDI8	Q9UBN7;A0A2R8YDE6	Histone deacetylase 6	HDAC6		0.0257182	0.134114	-0.268464
P17931;G3V3R6	P17931;G3V3R6	Galectin-3;Galectin	LGALS3		0.0257716	0.418717	-0.0929624
Q12849;H0Y8R1;F5H5I6;H0YAK1;H0YAM1	Q12849;H0Y8R1;F5H5I6;H0YAK1	G-rich sequence factor 1	GRSF1		0.0261604	0.26752	0.160102
Q8TED0;H0Y8P4;D6RF65	Q8TED0;H0Y8P4	U3 small nucleolar RNA-associated protein 15 homolog	UTP15		0.0263247	0.275552	0.153711
O00754;M0QZ24	O00754	Lysosomal alpha-mannosidase;Lysosomal alpha-mannosidase A peptide;Lysosomal alpha-mannosidase B peptide;Lysosomal alpha-mannosidase C peptide;Lysosomal alpha-mannosidase D peptide;Lysosomal alpha-mannosidase E peptide	MAN2B1		0.0264253	0.302854	-0.140236
O15371;B0QYA5;B0QYA6;B0QYA4;B0QYA8;A0A0D9SGB5	O15371	Eukaryotic translation initiation factor 3 subunit D	EIF3D		0.0264771	0.311512	-0.132942
P62136;A0A7I2V4F7;E9PMD7	P62136;A0A7I2V4F7;E9PMD7	Serine/threonine-protein phosphatase PP1-alpha catalytic subunit;Serine/threonine-protein phosphatase	PPP1CA		0.0267088	0.568944	0.0620602
Q15418;E9PGT3;E9PAN7;E9PMM7;Q5SVM6;Q5SVM7	Q15418;E9PGT3	Ribosomal protein S6 kinase alpha-1;Ribosomal protein S6 kinase	RPS6KA1		0.0267547	0.259176	0.166742
P12956;B1AHC9	P12956;B1AHC9	X-ray repair cross-complementing protein 6	XRCC6		0.0267651	0.404197	-0.0993022
Q15417;E9PDU6	Q15417;E9PDU6	Calponin-3;Calponin	CNN3		0.0267863	0.697517	-0.042005
P07099;B1AQP8	P07099	Epoxide hydrolase 1	EPHX1		0.0268271	0.390472	0.104759
O94826	O94826	Mitochondrial import receptor subunit TOM70	TOMM70A		0.026976	0.363107	0.11496
A0MZ66	A0MZ66	Shootin-1	KIAA1598		0.0269913	0.212854	0.196878
P40925;A0A5K1VW95;B9A041;B8ZZ51;C9JF79;C9JRL4;C9JLV6;C9IZI0;F8WFC2	P40925;A0A5K1VW95;B9A041;B8ZZ51	Malate dehydrogenase, cytoplasmic	MDH1		0.0270007	0.478565	-0.0790982
O15042;E7ET15;H0Y8D9;E7EW00;H7C4V2;C9J5L1;C9JDJ7;U3KPT1	O15042;E7ET15	U2 snRNP-associated SURP motif-containing protein	U2SURP		0.0270906	0.304441	-0.13601
O75323;C9K068;H7C333;F8WBI5;C9J7B1	O75323	Protein NipSnap homolog 2	GBAS		0.0271175	0.341433	0.122008
P53041;H0YDU8;A8MU39	P53041;H0YDU8;A8MU39	Serine/threonine-protein phosphatase 5;Serine/threonine-protein phosphatase	PPP5C		0.0271819	0.277131	-0.153147
O00303;H0YDT6;A0A7I2YQA0;A0A1W2PP79;A0A7I2V4S2	O00303;H0YDT6	Eukaryotic translation initiation factor 3 subunit F	EIF3F		0.0273153	0.301571	-0.140748
P52926;F5H2U8;F5H2A4;F5H6H0	P52926;F5H2U8;F5H2A4;F5H6H0	High mobility group protein HMGI-C	HMGA2		0.0276698	0.267007	-0.158358
P45974;A0A7P0TB18;F5H571	P45974	Ubiquitin carboxyl-terminal hydrolase 5	USP5		0.0276806	0.493658	-0.0761767
P42224;A0A669KB68;A0A669KB56;A0A669KBA4;A0A669KB53;J3KPM9;A0A669KBI6;A0A669KB52;A0A669KB75;E7EPD2;A0A669KB17;D2KFR9;E7ENM1;E9PH66;Q67C41	P42224;A0A669KB68;A0A669KB56;A0A669KBA4;A0A669KB53;J3KPM9;A0A669KBI6;A0A669KB52;A0A669KB75;E7EPD2	Signal transducer and activator of transcription 1-alpha/beta;Signal transducer and activator of transcription	STAT1		0.0278416	0.159612	-0.234687
O00233;J3KN29;F5H5V4;F5GX23;F5H7X1;F5H169	O00233;J3KN29;F5H5V4;F5GX23;F5H7X1;F5H169	26S proteasome non-ATPase regulatory subunit 9	PSMD9		0.0280312	0.283941	0.149038
P25705;K7EK77;K7ENJ4;K7ERX7;K7EJP1;K7EQH4;K7ESA0	P25705	ATP synthase subunit alpha, mitochondrial	ATP5A1		0.0282753	0.422183	-0.0909603
O95347;A0A0C4DGE5;Q5T821	O95347	Structural maintenance of chromosomes protein 2	SMC2		0.0284475	0.37061	-0.112687
P57678;I3L2C7;I3L399;I3L4M4;E7EN12;I3L1J7	P57678;I3L2C7	Gem-associated protein 4	GEMIN4		0.0286922	0.283376	-0.149554
O14802;Q7Z755;R4GMX2	O14802	DNA-directed RNA polymerase III subunit RPC1	POLR3A		0.0287468	0.30379	0.13889
P52272;A0A087X0X3;M0R019;M0R2T0;M0R0N3;M0R2I7;M0QYQ7;M0R0Y6;M0QY96;M0QYL3	P52272;A0A087X0X3	Heterogeneous nuclear ribonucleoprotein M	HNRNPM		0.0291704	0.533179	0.0684155
P46778;G3V1B3;M0R181	P46778;G3V1B3;M0R181	60S ribosomal protein L21	RPL21		0.0294004	0.496579	0.0755226
Q9BTC8;E7EQY4;E7EV10;F6RRE2;E9PCS8;E9PF88	Q9BTC8;E7EQY4;E7EV10;F6RRE2;E9PCS8	Metastasis-associated protein MTA3	MTA3		0.0294106	0.252264	-0.170039
Q13084;A2IDC6;Q4TT37;A2IDC7	Q13084;A2IDC6;Q4TT37;A2IDC7	39S ribosomal protein L28, mitochondrial	MRPL28		0.0294439	0.639858	-0.050526
P49790	P49790	Nuclear pore complex protein Nup153	NUP153		0.0295871	0.519332	0.0714916
Q9Y6M1;F8W930	Q9Y6M1;F8W930	Insulin-like growth factor 2 mRNA-binding protein 2	IGF2BP2		0.0296828	0.269055	0.156421
P00568;Q5T9B7;H0YID2;Q9Y6K8	P00568;Q5T9B7	Adenylate kinase isoenzyme 1	AK1		0.0297909	0.377111	0.10839
Q8IYB3;A9Z1X7;E9PCT1;M0R088;M0R1E7;M0QXG5	Q8IYB3;A9Z1X7;E9PCT1;M0R088	Serine/arginine repetitive matrix protein 1	SRRM1		0.0298745	0.233614	0.188271
P17480;E9PKP7;E9PLT2;E9PMM2;H0YDH7	P17480;E9PKP7	Nucleolar transcription factor 1	UBTF		0.0298797	0.261691	0.163238
Q15477;H7C5N0;H7C4L3;B4E0B4;F8WDE8	Q15477	Helicase SKI2W	SKIV2L		0.0298835	0.698846	0.0417859
Q99707;A0A6Q8PGK3;A0A7P0T9G7;A0A7P0TAV2;A0A7P0TAJ0;B1ANE3;A0A494C1A2;A0A494C064;A0A7P0TA06	Q99707;A0A6Q8PGK3;A0A7P0T9G7;A0A7P0TAV2;A0A7P0TAJ0;B1ANE3	Methionine synthase	MTR		0.0300494	0.161129	-0.229946
P61201;B4DIH5;H0YKU5;H0YM03;H0YMC2	P61201;B4DIH5;H0YKU5	COP9 signalosome complex subunit 2	COPS2		0.0301329	0.563621	-0.0630472
Q7Z3U7;A0A286YFF8;F8VZV1;F8VZV6;F8VQS2	Q7Z3U7;A0A286YFF8	Protein MON2 homolog	MON2		0.0301396	0.117651	-0.283758
P11388;J3KTB7	P11388	DNA topoisomerase 2-alpha	TOP2A		0.0303335	0.401097	-0.101206
Q9NR46;B7ZC38;B7ZC39;F8WFB9;G5E9J1;H7C1Z6	Q9NR46;B7ZC38;B7ZC39	Endophilin-B2	SH3GLB2		0.0303381	0.243557	-0.180028
P29966	P29966	Myristoylated alanine-rich C-kinase substrate	MARCKS		0.0304142	0.435021	0.0877929
P07954;A0A804HI24;A0A804HKE6	P07954;A0A804HI24	Fumarate hydratase, mitochondrial	FH		0.0306726	0.395775	0.103714
P10619;A0A7I2V4K5;X6R5C5;X6R8A1;A0A7I2V4R8;A0A7I2V4D1;A0A7I2YQT8;A0A7I2V3B2;Q5JZH0	P10619;A0A7I2V4K5;X6R5C5;X6R8A1	Lysosomal protective protein;Lysosomal protective protein 32 kDa chain;Lysosomal protective protein 20 kDa chain;Carboxypeptidase	CTSA		0.0309455	0.173148	-0.222911
O94776	O94776	Metastasis-associated protein MTA2	MTA2		0.0309653	0.360869	0.115975
P49005;A0A087WWF6;F8W8R3;C9JLE1;C9IZD2;C9J8Z7;C9JHC7;H7C1B3	P49005;A0A087WWF6;F8W8R3;C9JLE1	DNA polymerase delta subunit 2	POLD2		0.0311817	0.0295	-0.480928
O95573;A0A7P0TA76;A0A7P0T8L6;A0A7P0TBB1;A0A7P0TB52;A0A7P0T905;H7BYZ7;A0A7P0TBL9;F5GWH2;C9JC11	O95573;A0A7P0TA76;A0A7P0T8L6;A0A7P0TBB1;A0A7P0TB52;A0A7P0T905	Long-chain-fatty-acid--CoA ligase 3	ACSL3		0.0319321	0.195705	0.207957
Q15121;B1AKZ5	Q15121;B1AKZ5	Astrocytic phosphoprotein PEA-15	PEA15		0.0319588	0.689116	0.0431724
P30533;A0A3B3IRQ7;D6REW6	P30533;A0A3B3IRQ7	Alpha-2-macroglobulin receptor-associated protein	LRPAP1		0.0320441	0.439369	-0.0866125
O95456;F8WBH7	O95456	Proteasome assembly chaperone 1	PSMG1		0.0321802	0.371484	0.111856
Q9Y4A5;H0Y4W2;F2Z2U4;A0A2R8YFJ4	Q9Y4A5;H0Y4W2;F2Z2U4	Transformation/transcription domain-associated protein	TRRAP		0.0323861	0.272198	-0.15478
P33121;E7EPM6;D6RER0;B7Z3Z9;H0Y9Z9;D6RG07;H0Y9U7	P33121;E7EPM6;D6RER0;B7Z3Z9	Long-chain-fatty-acid--CoA ligase 1	ACSL1		0.0332253	0.250524	-0.17161
Q9BVL2;Q5JRG1;H7BYF2	Q9BVL2;Q5JRG1;H7BYF2	Nucleoporin p58/p45	NUPL1		0.0333596	0.283172	0.150178
O94906	O94906	Pre-mRNA-processing factor 6	PRPF6		0.0333739	0.364287	0.114604
O43264;F5H3C1	O43264	Centromere/kinetochore protein zw10 homolog	ZW10		0.0336024	0.314044	-0.131329
O75494;Q5JRI1;Q6IQ42;R4GMP8	O75494;Q5JRI1	Serine/arginine-rich splicing factor 10	SRSF10		0.0336527	0.347142	-0.120184
P18621;A0A087WXM6;J3QQT2;J3KRX5;A0A0A6YYL6;J3QLC8;A0A0A0MRF8;J3KRB3;A0A087WWH0;J3QS96;A0A087WY81;J3KSJ0	P18621;A0A087WXM6;J3QQT2;J3KRX5;A0A0A6YYL6;J3QLC8;A0A0A0MRF8;J3KRB3;A0A087WWH0;J3QS96	60S ribosomal protein L17	RPL17;RPL17-C18orf32		0.0337605	0.0303333	-0.49234
P46734;E9PRZ0;J3QR49;J3KRV4;K7ELM6	P46734	Dual specificity mitogen-activated protein kinase kinase 3	MAP2K3		0.0340928	0.496154	-0.075487
P17174	P17174	Aspartate aminotransferase, cytoplasmic	GOT1		0.0341464	0.418488	0.0940024
Q99986;A0A7P0Z3Z7;A0A7P0T952;A0A7P0T977;A0A7P0Z445;A0A7P0T8N0;A0A7P0TA65;A0A7P0T9T1;A0A7P0TB15;H0YJJ9;A0A7P0Z462;A0A7P0TBB8;A0A7P0T838;A0A7P0TAS8;A0A7P0TBE4;H0YJF7;A0A7P0TAA6;A0A7P0TA16;A0A7P0T824;A0A7P0T9I1;A0A7P0T9E5;A0A7P0Z4A4;A0A7P0TBI6;A0A7P0T925;A0A7P0T9C6;A0A7P0T814;A0A7P0TB08;H0YJ50;A0A7P0T9B1;A0A7P0T832;A0A7P0Z4C8;A0A7P0T8M0;A0A7P0T8Z5;A0A7P0TAI5;A0A7P0Z4P9;A0A7P0TA07;A0A7P0TB37;A0A7P0T8…	Q99986;A0A7P0Z3Z7;A0A7P0T952;A0A7P0T977;A0A7P0Z445;A0A7P0T8N0;A0A7P0TA65;A0A7P0T9T1;A0A7P0TB15;H0YJJ9;A0A7P0Z462;A0A7P0TBB8;A0A7P0T838;A0A7P0TAS8;A0A7P0TBE4;H0YJF7;A0A7P0TAA6;A0A7P0TA16;A0A7P0T824;A0A7P0T9I1;A0A7P0T9E5;A0A7P0Z4A4;A0A7P0TBI6;A0A7P0T925;A0A7P0T9C6;A0A7P0T814;A0A7P0TB08;H0YJ50	Serine/threonine-protein kinase VRK1	VRK1		0.0344767	0.192101	0.210743
P28340;M0R2B7;A0A087WYJ2;M0QZR8;A0A2R8Y7K6;A0A2R8Y705;M0QXE6;M0QXQ2;M0R3H8	P28340;M0R2B7;A0A087WYJ2;M0QZR8;A0A2R8Y7K6	DNA polymerase delta catalytic subunit;DNA polymerase	POLD1		0.0351937	0.433957	-0.088401
O43913;G3V0H0	O43913	Origin recognition complex subunit 5	ORC5		0.0352909	0.324723	-0.128034
Q8NI36;A0A0A0MTB8	Q8NI36;A0A0A0MTB8	WD repeat-containing protein 36	WDR36		0.0353483	0.074	-0.357256
O15212;A2AB88	O15212;A2AB88	Prefoldin subunit 6	PFDN6		0.0354362	0.310443	-0.134245
O00116;B7Z3Q4;A0A7P0T984;A0A1B0GWA2;A0A7P0TAL3;A0A2R8YEL0;A0A7P0TAU9;A0A7P0T9C9;A0A7P0T8Q7;A0A7P0TA54;B8ZZ81;A0A7P0T857	O00116;B7Z3Q4;A0A7P0T984;A0A1B0GWA2;A0A7P0TAL3;A0A2R8YEL0;A0A7P0TAU9	Alkyldihydroxyacetonephosphate synthase, peroxisomal	AGPS		0.0357981	0.292899	0.14499
Q8WVV9;B7WPG3;C9IYN3;V9GYK2;H7BXH8;C9JJZ7;H7C464	Q8WVV9;B7WPG3;C9IYN3;V9GYK2	Heterogeneous nuclear ribonucleoprotein L-like	HNRNPLL		0.0359261	0.24326	0.181804
O95376;C9JZ71	O95376	E3 ubiquitin-protein ligase ARIH2	ARIH2		0.0360625	0.370873	-0.111855
Q16543;K7EQA9;K7EKQ2;K7EL68;K7EIU0	Q16543;K7EQA9;K7EKQ2	Hsp90 co-chaperone Cdc37;Hsp90 co-chaperone Cdc37, N-terminally processed	CDC37		0.0360637	0.705216	0.0406797
P40938;A0A087X270	P40938	Replication factor C subunit 3	RFC3		0.0361545	0.481545	0.0787559
O75607	O75607	Nucleoplasmin-3	NPM3		0.0368582	0.348066	-0.120279
Q13613;F8WA39;H0YDX3;Q8NEC6;E9PIH9;F8W764;F8W8S8;H7BZJ1;H7C406;E9PPP8	Q13613;F8WA39;H0YDX3;Q8NEC6	Myotubularin-related protein 1	MTMR1		0.0369193	0.269278	0.156797
P28288;A0A3B3ITW3	P28288;A0A3B3ITW3	ATP-binding cassette sub-family D member 3	ABCD3		0.0369896	0.149722	-0.253846
O95372;Q5QPQ0;Q5QPQ1;Q5QPQ3;Q5QPQ2;Q5QPN9;Q5QPN5	O95372;Q5QPQ0;Q5QPQ1;Q5QPQ3;Q5QPQ2	Acyl-protein thioesterase 2	LYPLA2		0.037038	0.3707	-0.112572
P09936;D6RE83;D6R956;D6R974;D6RF53	P09936;D6RE83;D6R956;D6R974	Ubiquitin carboxyl-terminal hydrolase isozyme L1;Ubiquitin carboxyl-terminal hydrolase	UCHL1		0.0374341	0.399781	-0.101834
O60493	O60493	Sorting nexin-3	SNX3		0.0376067	0.32941	-0.12637
O95817;C9JFK9	O95817;C9JFK9	BAG family molecular chaperone regulator 3	BAG3		0.0376167	0.372879	0.110785
P31040;D6RFM5;A0A087X1I3;A0A494C1T6;H0Y8X1	P31040;D6RFM5;A0A087X1I3	Succinate dehydrogenase [ubiquinone] flavoprotein subunit, mitochondrial	SDHA		0.0377762	0.439701	-0.0866842
Q9Y5J9;G3XAN8;E9PIR3	Q9Y5J9;G3XAN8	Mitochondrial import inner membrane translocase subunit Tim8 B	TIMM8B		0.0381631	0.270676	0.156941
O94760;B4DYP1;H0Y7N1	O94760;B4DYP1	N(G),N(G)-dimethylarginine dimethylaminohydrolase 1	DDAH1		0.0381746	0.360565	-0.116092
Q9UHY1;F8W6G1;C9JHZ6	Q9UHY1;F8W6G1	Nuclear receptor-binding protein	NRBP1		0.0384593	0.268918	0.15955
O00592	O00592	Podocalyxin	PODXL		0.0386825	0.302776	0.140009
P31943;G8JLB6;E9PCY7;H0YB39;H0YBD7;D6RIT2;H0YBG7	P31943;G8JLB6;E9PCY7;H0YB39	Heterogeneous nuclear ribonucleoprotein H;Heterogeneous nuclear ribonucleoprotein H, N-terminally processed	HNRNPH1		0.0390951	0.271439	0.157263
Q14558;B4DP31;C9J168;C9JNQ3;C9JUN4;C9JKT9	Q14558;B4DP31;C9J168	Phosphoribosyl pyrophosphate synthase-associated protein 1	PRPSAP1		0.0392358	0.67537	-0.0454926
Q13217;X6R9L0	Q13217;X6R9L0	DnaJ homolog subfamily C member 3	DNAJC3		0.0394458	0.644694	0.049618
P25789;H0YN18;H0YMZ1;H0YL69;H0YMA1;H0YKT8;H0YMI6;H0YKS0;H0YLC2;H0YMV3;H0YLS6	P25789;H0YN18;H0YMZ1;H0YL69;H0YMA1;H0YKT8;H0YMI6	Proteasome subunit alpha type-4;Proteasome subunit alpha type;Proteasome subunit beta type	PSMA4		0.0397636	0.422671	-0.0906106
P61964;V9GZ59;Q86VZ2;V9GYQ5	P61964	WD repeat-containing protein 5	WDR5		0.0399142	0.568504	0.0618265
Q8WXI9;A0A0U1RRM1;A0A0U1RR30;A0A0U1RRK3;A0A0U1RR34;A0A1B0GVS4;A0A1B0GW07	Q8WXI9;A0A0U1RRM1	Transcriptional repressor p66-beta	GATAD2B		0.0401646	0.0963048	-0.309864
Q13561;A0A7I2V4Y9;A0A7I2V4H4;A8K8J9;H0YI98;F8W1I6;F8VW18;A0A7I2V390;F8VRV7;H0YHL1;A0A7I2V5R4;A0A7I2V2Z2;F8W0U6	Q13561;A0A7I2V4Y9;A0A7I2V4H4;A8K8J9;H0YI98;F8W1I6;F8VW18;A0A7I2V390	Dynactin subunit 2	DCTN2		0.0402419	0.655121	-0.0482027
P51571;A6NLM8	P51571;A6NLM8	Translocon-associated protein subunit delta	SSR4		0.0404359	0.529159	-0.0694414
P35244;B5MC59	P35244;B5MC59	Replication protein A 14 kDa subunit	RPA3		0.0411631	0.460122	-0.0830406
Q00610;A0A087WVQ6;J3KS13;K7EJJ5;J3KRF5;J3KSQ2;J3QL20;F5H5N6;A0A087WV74;A0A087WXH4	Q00610;A0A087WVQ6	Clathrin heavy chain 1;Clathrin heavy chain	CLTC		0.0411698	0.0285882	-0.51239
P56545;A0A087WYL1	P56545	C-terminal-binding protein 2	CTBP2		0.0412454	0.556901	-0.0641305
Q9UMY4;A0A087X0R6	Q9UMY4;A0A087X0R6	Sorting nexin-12	SNX12		0.0415964	0.0512453	-0.414735
P04179;F5H3C5;F5H4R2;F5GYZ5;G8JLJ2;G5E9P6;F5GXZ9	P04179;F5H3C5;F5H4R2;F5GYZ5;G8JLJ2	Superoxide dismutase [Mn], mitochondrial	SOD2		0.0418365	0.37981	-0.108136
O14925;Q5SRD1	O14925	Mitochondrial import inner membrane translocase subunit Tim23	TIMM23		0.0418732	0.30405	0.136884
O75367;B4DJC3;D6RCF2;A0A7I2V4D9;A0A7I2YQB9	O75367;B4DJC3	Core histone macro-H2A.1;Histone H2A	H2AFY		0.0421104	0.342799	0.121602
Q05639;A0A2U3TZH3;A0A2R8Y488;A0A2R8Y660;A0A2R8YDN5	Q05639;A0A2U3TZH3	Elongation factor 1-alpha 2	EEF1A2		0.0421307	0.139701	0.264199
P09110;C9JDE9;H7C131;H0Y4D4;B4DVF4;F2Z2Q6;F2Z3P7	P09110;C9JDE9;H7C131	3-ketoacyl-CoA thiolase, peroxisomal	ACAA1		0.0422911	0.245167	0.176398
P23526	P23526	Adenosylhomocysteinase	AHCY		0.0423296	0.420838	0.0952668
O95793;Q5JW30;Q5JW28;F6UDC6	O95793;Q5JW30	Double-stranded RNA-binding protein Staufen homolog 1	STAU1		0.0423613	0.372573	0.111156
P37198;M0QXN5	P37198;M0QXN5	Nuclear pore glycoprotein p62	NUP62		0.0424734	0.470987	0.0809092
Q14739;A0A494C1L1;C9JXK0;C9JES9	Q14739;A0A494C1L1;C9JXK0	Lamin-B receptor	LBR		0.0425321	0.679866	-0.0445628
P24928;A0A6Q8PGB0	P24928;A0A6Q8PGB0	DNA-directed RNA polymerase II subunit RPB1	POLR2A		0.0426326	0.16104	0.23417
Q8IXM2;F8W038;H0YIS7;F8W1H0	Q8IXM2;F8W038;H0YIS7	Chromatin complexes subunit BAP18	BAP18;C17orf49;RNASEK-C17orf49		0.0426578	0.268399	-0.160183
P54105;E9PMI6;J3KN38;E9PJF4;E9PQ83	P54105;E9PMI6;J3KN38;E9PJF4	Methylosome subunit pICln	CLNS1A		0.0426578	0.545885	0.0664453
P14635;E9PC90;D6RHI0;H0YA62	P14635;E9PC90;D6RHI0	G2/mitotic-specific cyclin-B1	CCNB1		0.0427881	0.410558	-0.0975497
A0A6Q8PHK0;Q14669;A0A6Q8PGG9;H7C2Y1	A0A6Q8PHK0;Q14669;A0A6Q8PGG9	E3 ubiquitin-protein ligase TRIP12	TRIP12		0.0431328	0.161365	0.231265
O43143	O43143	Pre-mRNA-splicing factor ATP-dependent RNA helicase DHX15	DHX15		0.0431985	0.312355	-0.13394
O95905;C9J316;C9JGV1;F2Z2R1	O95905	Protein SGT1	ECD		0.0433791	0.373402	-0.110443
F6TLX2;Q9HC38;I3L3Q4;I3L1I0;I3L1F4	F6TLX2;Q9HC38;I3L3Q4	Glyoxalase domain-containing protein 4	GLOD4		0.0435628	0.267777	-0.160194
O75368	O75368	SH3 domain-binding glutamic acid-rich-like protein	SH3BGRL		0.0438666	0.343216	0.122014
Q16864	Q16864	V-type proton ATPase subunit F	ATP6V1F		0.0438878	0.708763	-0.0403134
Q13685;C9JG97;C9JEH3;C9JTS3;H7C0R2	Q13685;C9JG97;C9JEH3;C9JTS3	Angio-associated migratory cell protein	AAMP		0.0439341	0.245294	0.175807
P62241;Q5JR95	P62241;Q5JR95	40S ribosomal protein S8	RPS8		0.0443739	0.570333	-0.0616652
P06730;D6RBW1;H0Y8J7;H0Y8X3	P06730;D6RBW1;H0Y8J7	Eukaryotic translation initiation factor 4E	EIF4E		0.0446322	0.248207	0.177146
Q8NEY8;F8W0Q9;F8WF16;B7Z8L1;F8W6A0;F8VRK2;F8VPY7;F8VWU8;F8VXV7;REV__K7EN69	Q8NEY8;F8W0Q9;F8WF16;B7Z8L1;F8W6A0	Periphilin-1	PPHLN1		0.0454038	0.268479	-0.160506
P13667	P13667	Protein disulfide-isomerase A4	PDIA4		0.0454084	0.406899	0.0986845
P23396;E9PL09;E9PPU1;F2Z2S8;H0YCJ7;H0YEU2;H0YF32;E9PQ96;E9PJH4;E9PK82;E9PQX2;H0YES8;E9PJN9	P23396;E9PL09;E9PPU1;F2Z2S8;H0YCJ7;H0YEU2	40S ribosomal protein S3	RPS3		0.0455932	0.420627	0.0924558
P31689	P31689	DnaJ homolog subfamily A member 1	DNAJA1		0.0456334	0.439992	-0.0869113
P18031;B4DSN5	P18031;B4DSN5	Tyrosine-protein phosphatase non-receptor type 1;Tyrosine-protein phosphatase non-receptor type	PTPN1		0.0458295	0.418827	-0.0933049
P21964;A0A7I2V370;E7EMS6;E7EUU8;A0A7I2V3G7;H7BZ45;F8WBW9	P21964;A0A7I2V370;E7EMS6;E7EUU8;A0A7I2V3G7;H7BZ45	Catechol O-methyltransferase	COMT		0.0460329	0.41993	-0.0923956
Q13257;D6RJE3	Q13257	Mitotic spindle assembly checkpoint protein MAD2A	MAD2L1		0.0460562	0.645464	-0.0496775
P38159;H0Y6E7;H3BT71;H3BUY5;H3BR27;O75526;H3BNC1;Q8N7X1	P38159;H0Y6E7;H3BT71;H3BUY5	RNA-binding motif protein, X chromosome;RNA-binding motif protein, X chromosome, N-terminally processed	RBMX		0.0460899	0.471783	0.0805862
Q9P289;B4E0Y9;Q8NBY1;C9JJV0	Q9P289;B4E0Y9;Q8NBY1	Serine/threonine-protein kinase 26	STK26		0.0460921	0.241627	-0.185048
P59998;F8WCF6;H7C0A3;R4GN08;F8WDD7;A0A0A6YYG9;F8WE39;F8WDW3	P59998;F8WCF6;H7C0A3;R4GN08;F8WDD7;A0A0A6YYG9	Actin-related protein 2/3 complex subunit 4	ARPC4;ARPC4-TTLL3		0.0463165	0.269397	0.156296
E7EVJ5;Q96F07;H7C229;E7EW33;A0A087WWZ1;A0A087WTQ3;A0A087WVE1;A0A087WZL7	E7EVJ5;Q96F07;H7C229;E7EW33	Cytoplasmic FMR1-interacting protein 2	CYFIP2		0.0465042	0.258087	0.165611
P17655;C9JWY7	P17655	Calpain-2 catalytic subunit	CAPN2		0.0466557	0.418535	-0.0937533
O60216;E5RFV8;E5RIN7;E5RJW1;E5RJK5;E5RFZ5;E5RI01;E5RG18;Q9H4I0;A0A804HJ87;A0A140T8W2	O60216	Double-strand-break repair protein rad21 homolog	RAD21		0.0467829	0.325689	-0.127873
P10253;I3L3L3;I3L0S5	P10253	Lysosomal alpha-glucosidase;76 kDa lysosomal alpha-glucosidase;70 kDa lysosomal alpha-glucosidase	GAA		0.0469062	0.400102	0.100724
P08238;Q58FF7	P08238	Heat shock protein HSP 90-beta	HSP90AB1		0.0470797	0.395869	0.103549
Q13206;A0A3B3ISR7;E9PIF2	Q13206;A0A3B3ISR7;E9PIF2	Probable ATP-dependent RNA helicase DDX10	DDX10		0.0471501	0.644373	-0.0499741
P53680;M0R0N4;M0QYZ2;X6R390;M0QZ21;M0R1S0	P53680;M0R0N4;M0QYZ2;X6R390;M0QZ21	AP-2 complex subunit sigma	AP2S1		0.0473022	0.292533	0.144425
Q13151	Q13151	Heterogeneous nuclear ribonucleoprotein A0	HNRNPA0		0.0473148	0.640901	-0.0503495
P09669	P09669	Cytochrome c oxidase subunit 6C	COX6C		0.0475328	0.399654	-0.101156
P15104;A0A2R8YDT1	P15104;A0A2R8YDT1	Glutamine synthetase	GLUL		0.0480962	0.134411	-0.269811
Q9Y6M9;E9PH64;A0A7I2V620;A0A3B3IT57;E7EWZ0;E9PF49	Q9Y6M9;E9PH64;A0A7I2V620;A0A3B3IT57;E7EWZ0;E9PF49	NADH dehydrogenase [ubiquinone] 1 beta subcomplex subunit 9	NDUFB9		0.0485018	0.259245	0.167278
P62140;E7ETD8;C9JP48;C9J9S3	P62140;E7ETD8	Serine/threonine-protein phosphatase PP1-beta catalytic subunit;Serine/threonine-protein phosphatase	PPP1CB		0.0485188	0.569145	-0.0622022
Q92995;A0A7P0TAP9;A0A7P0TB69;H7C5J3;A0A7P0T849;A0A7P0TAJ9;A0A7P0TB92;A0A7P0T9H6;A0A7P0T9S5;A0A7P0Z4C0;A0A7P0T9J2;A0A7P0T873;H7C502;A0A7P0T859;A0A7P0TA93;A0A7P0T9F2;A0A7P0TAC6;A0A7P0TB48;A0A7P0T8Y7;A0A7P0T9N7;A0A7P0Z4R3;A0A7P0Z460;A0A7P0TAM7;A0A7P0TAN6;A0A7P0Z4P4	Q92995;A0A7P0TAP9;A0A7P0TB69	Ubiquitin carboxyl-terminal hydrolase 13	USP13		0.0485281	0.197444	0.206068
Q15369;E5RHG8;R4GMY8	Q15369;E5RHG8;R4GMY8	Transcription elongation factor B polypeptide 1	TCEB1		0.0491561	0.692518	-0.0426458
P53634;A0A7I2V466;A0A7I2V2Q8;A0A7I2V6E3;A0A7I2YQT5;A0A7I2V5C5;H0YCY8;A0A7I2V2V5;A0A7I2V5L5;A0A7I2V2F3;A0A7I2V4Z3;A0A7I2V3A2;A0A7I2V5J2;A0A7I2V3M6	P53634;A0A7I2V466;A0A7I2V2Q8;A0A7I2V6E3;A0A7I2YQT5	Dipeptidyl peptidase 1;Dipeptidyl peptidase 1 exclusion domain chain;Dipeptidyl peptidase 1 heavy chain;Dipeptidyl peptidase 1 light chain	CTSC		0.0492721	0.162976	-0.229766
O00148;K7EQN7;K7EPJ3;A0A0D9SEM9	O00148;K7EQN7	ATP-dependent RNA helicase DDX39A	DDX39A		0.0495028	0.292972	-0.144906
P62318;H3BT13	P62318;H3BT13	Small nuclear ribonucleoprotein Sm D3	SNRPD3		0.0495646	0.577835	-0.0606139
O43598;H0Y8X4	O43598;H0Y8X4	2-deoxynucleoside 5-phosphate N-hydrolase 1	DNPH1		0.0501954	0.276009	-0.154184
P30046;A6NHG4;J3KQ18;B5MC82;H7C342	P30046;A6NHG4;J3KQ18;B5MC82	D-dopachrome decarboxylase;D-dopachrome decarboxylase-like protein	DDT;DDTL		0.0502721	0.435242	-0.0880247
P55265;A0A7P0Z4F9;A0A7P0Z4K3;A0A3B3ISU1;A0A3B3ISX1	P55265;A0A7P0Z4F9;A0A7P0Z4K3;A0A3B3ISU1;A0A3B3ISX1	Double-stranded RNA-specific adenosine deaminase	ADAR		0.0503465	0.5502	-0.0656894
P30086	P30086	Phosphatidylethanolamine-binding protein 1;Hippocampal cholinergic neurostimulating peptide	PEBP1		0.0503495	0.438221	0.0872298
O75880;J3QL56	O75880;J3QL56	Protein SCO1 homolog, mitochondrial	SCO1		0.05069	0.352047	-0.118835
O43402;M0R1B0	O43402;M0R1B0	ER membrane protein complex subunit 8	EMC8		0.0508245	0.315062	0.131937
O15355	O15355	Protein phosphatase 1G	PPM1G		0.0508959	0.311438	0.134066
P24752;A0A5F9ZHL1;A0A5F9ZHJ0;A0A5F9ZHJ7;A0A5F9ZHD4;A0A5F9ZI66;A0A5F9ZHH9;H0YEL7;A0A5F9ZHL7;E9PRQ6	P24752;A0A5F9ZHL1;A0A5F9ZHJ0;A0A5F9ZHJ7;A0A5F9ZHD4;A0A5F9ZI66	Acetyl-CoA acetyltransferase, mitochondrial	ACAT1		0.0509981	0.421704	-0.0915298
P51649;C9J8Q5;A0A5F9ZI23;A0A5F9ZH98;A0A5F9ZH05	P51649;C9J8Q5;A0A5F9ZI23	Succinate-semialdehyde dehydrogenase, mitochondrial	ALDH5A1		0.0512378	0.531603	-0.069217
P07195;A0A5F9ZHM4;A0A3B3IS95;A8MW50;C9J7H8;F5H793	P07195;A0A5F9ZHM4;A0A3B3IS95;A8MW50	L-lactate dehydrogenase B chain;L-lactate dehydrogenase	LDHB		0.0517217	0.157169	-0.244472
O75347;E5RIW3;E5RJD8;E5RHG6;E5RIX8;A0A494C144	O75347;E5RIW3;E5RJD8;E5RHG6	Tubulin-specific chaperone A	TBCA		0.051738	0.24933	-0.173564
O75643;A0A494C1A5	O75643;A0A494C1A5	U5 small nuclear ribonucleoprotein 200 kDa helicase	SNRNP200		0.0517831	0.348072	-0.12061
P31150;G5E9U5	P31150	Rab GDP dissociation inhibitor alpha	GDI1		0.0518159	0.439727	0.0869567
Q02878;F8VZ45;U3KQR5;F8VR69;F8VZA3;F8VWR1;F8VU16	Q02878	60S ribosomal protein L6	RPL6		0.0518942	0.608575	-0.0551466
O00267;M0QYL9	O00267	Transcription elongation factor SPT5	SUPT5H		0.0522169	0.299345	0.142289
P62081;A0A2R8Y623;B5MCP9	P62081;A0A2R8Y623;B5MCP9	40S ribosomal protein S7	RPS7		0.0523971	0.568763	0.0621352
Q3YEC7;F2Z2T0;G3V154;H0Y7H6	Q3YEC7;F2Z2T0;G3V154	Rab-like protein 6	RABL6		0.0526936	0.714458	-0.0394219
O95453;A0A494C0W0;A0A494C1K5;A0A494C0Q2;A0A494C1N1;A0A494C0K5;A0A494BZW7;A0A494C0P9;A0A494BZU6;A0A494C156;A0A494C1G3;A0A494C0Q6;H3BRK1;A0A494C002;F5H1Z4	O95453;A0A494C0W0;A0A494C1K5;A0A494C0Q2;A0A494C1N1;A0A494C0K5;A0A494BZW7;A0A494C0P9;A0A494BZU6;A0A494C156;A0A494C1G3;A0A494C0Q6;H3BRK1	Poly(A)-specific ribonuclease PARN	PARN		0.0529734	0.371354	0.112137
P31751;M0R0P9;J3QKW1;J3KRI8;C9JHS6;J3QLS6;M0QZK3;E7EVP8;A8MX96;A0A1B0GXA2;A0A5F9ZHJ8;C9JIJ1;A0A0A0MRF1;C9JC83;J3QL45;J3KSY8;C9J258;M0QZW8;M0R275;M0R283;C9JIF6;J3KTC6;J3KTP4	P31751;M0R0P9;J3QKW1	RAC-beta serine/threonine-protein kinase	AKT2		0.0531183	0.441306	0.0862832
Q13485;K7EIU8;K7ES96;K7EIJ2;A0A087WUF3;K7EL18;K7EL15;K7ENG1;K7ELK2	Q13485;K7EIU8	Mothers against decapentaplegic homolog 4;Mothers against decapentaplegic homolog	SMAD4		0.0531898	0.28874	0.14773
P49840;A8MT37;M0QYV0;A0A7I2V4Z1;A0A7I2YQG6;A0A7I2YQJ1;A0A7I2V4Q6;A0A7I2V485;A0A7I2V2P0;A0A7I2V2J2;A0A7I2V2P9;A0A7I2V5M2;A0A7I2V4W7;A0A7I2V5B3;A0A7I2V589;A0A7I2V5Q2;A0A7I2V3H9;A0A7I2YQ81;A0A7I2V379;A0A7I2YQV9;A0A7I2V5S8;A0A7I2V4Y3;A0A7I2YQM8;A0A7I2V2N4;A0A7I2V4D4;A0A7I2V511;A0A7I2YQ76;A0A7I2V2P8;A0A7I2V2H8;A0A7I2V627;A0A7I2V553;A0A7I2V3W5	P49840;A8MT37	Glycogen synthase kinase-3 alpha	GSK3A		0.053288	0.520046	0.0714666
P48147;A0A499FJL1	P48147;A0A499FJL1	Prolyl endopeptidase	PREP		0.0533255	0.503184	-0.0744989
Q01130;J3KP15;J3QL05	Q01130;J3KP15;J3QL05	Serine/arginine-rich splicing factor 2	SRSF2		0.0533458	0.283983	0.150312
P11387;A0A7P0T852;Q969P6;A0A7P0T9R7;E5RIC7;E5RJ95;E5RFS0;E5RJ33;H0YBR3;H0YC03;E5RGE7;E5RGR4;E5RFE3;E5RGR2	P11387;A0A7P0T852	DNA topoisomerase 1	TOP1		0.0535995	0.400954	0.101292
P23368;A0A1W2PPH1;A0A1W2PQH3;A0A1W2PR68;A0A1W2PQT3;A0A1W2PQY8;A0A1W2PQF8;A0A1W2PQ37;A0A1W2PRS2;A0A1W2PRY9;A0A1W2PQH4;A0A1W2PRH1;A0A1W2PPY2;Q16798;Q6TCH8;E9PMB9	P23368;A0A1W2PPH1;A0A1W2PQH3;A0A1W2PR68;A0A1W2PQT3;A0A1W2PQY8;A0A1W2PQF8;A0A1W2PQ37	NAD-dependent malic enzyme, mitochondrial	ME2		0.0536563	0.420599	0.0922867
O00193;E9PM92;E9PRZ9;E9PQA1	O00193;E9PM92;E9PRZ9	Small acidic protein	SMAP;C11orf58		0.0537103	0.264613	-0.163098
P35219	P35219	Carbonic anhydrase-related protein	CA8		0.0541098	0.457627	0.0834837
Q9UNH7;A0A0A0MRI2;G3V5X9;H0YJF8;G3V4Z5;G3V2U1;G3V5U2	Q9UNH7;A0A0A0MRI2;G3V5X9	Sorting nexin-6;Sorting nexin-6, N-terminally processed	SNX6		0.0542792	0.0691515	0.370053
P51812;B4DG22;B1AXG1;B7ZB17;A0A2R8Y603;A0A2R8Y7S9;Q9UK32;D6R910;D6RHW7;D6RA62;A0A2R8YGB7;B1AXG2;D6RE03;O15021;Q9Y2H9;O60307;V9GXZ1;E7ERL6;A0A669KBJ4;Q6P0Q8	P51812;B4DG22;B1AXG1;B7ZB17	Ribosomal protein S6 kinase alpha-3	RPS6KA3		0.0544312	0.533084	0.0681804
P82675	P82675	28S ribosomal protein S5, mitochondrial	MRPS5		0.0546325	0.59828	0.057031
Q00765;E2QRG8;B7Z332;B7Z510;H0Y8J8	Q00765;E2QRG8	Receptor expression-enhancing protein 5;Receptor expression-enhancing protein	REEP5		0.0546571	0.600955	-0.0563226
P32969;A0A2R8Y5Y7;D6RAN4;H0Y9V9;H0Y9R4	P32969;A0A2R8Y5Y7;D6RAN4;H0Y9V9	60S ribosomal protein L9	RPL9		0.0551521	0.450203	-0.0848083
P49591;Q5T5C7	P49591;Q5T5C7	Serine--tRNA ligase, cytoplasmic	SARS		0.0552459	0.515178	-0.0729741
Q13505	Q13505	Metaxin-1	MTX1		0.0553032	0.653349	-0.048601
O75909;G3V5E1;G3V2Q3;G3V235	O75909;G3V5E1;G3V2Q3	Cyclin-K	CCNK		0.0554048	0.352309	-0.11864
O60264	O60264	SWI/SNF-related matrix-associated actin-dependent regulator of chromatin subfamily A member 5	SMARCA5		0.055428	0.328398	-0.127239
Q5TBB1;A0A2R8YGP2;A0A2R8Y7R8;A0A2R8Y6Y1;A0A2R8Y6Q6;A0A2R8YCJ4;A0A087WZJ6;A0A2R8Y761;A0A087WXR7;A0A2R8YCX2;A0A2R8Y6M7;A0A2R8YEH2;A0A2R8Y4S2;A0A2R8Y687;A0A2R8Y883;A0A2R8YCP1;A0A2R8Y7Q3;A0A2R8YE60;A0A2R8YEC1;A0A2R8Y459;A0A2R8YEB4;A0A2R8YEU9;A0A2R8Y4Y9;A0A2R8YEK5;A0A2R8Y7A3;A0A1B0GUE7;A0A2R8YEQ4;A0A1B0GTJ2	Q5TBB1;A0A2R8YGP2;A0A2R8Y7R8;A0A2R8Y6Y1;A0A2R8Y6Q6;A0A2R8YCJ4;A0A087WZJ6;A0A2R8Y761;A0A087WXR7;A0A2R8YCX2;A0A2R8Y6M7;A0A2R8YEH2;A0A2R8Y4S2;A0A2R8Y687;A0A2R8Y883;A0A2R8YCP1;A0A2R8Y7Q3;A0A2R8YE60;A0A2R8YEC1;A0A2R8Y459;A0A2R8YEB4	Ribonuclease H2 subunit B	RNASEH2B		0.0558932	0.138892	0.265368
O43252	O43252	Bifunctional 3-phosphoadenosine 5-phosphosulfate synthase 1;Sulfate adenylyltransferase;Adenylyl-sulfate kinase	PAPSS1		0.0561609	0.313949	0.132834
P60983;G3V4P8	P60983;G3V4P8	Glia maturation factor beta	GMFB		0.0561627	0.270557	-0.156729
P51692;P42229;K7EIF9;K7EK35;A0A7I2V380;A0A7I2YQY3;A0A7I2YQF1;C9J4I3	P51692;P42229;K7EIF9;K7EK35;A0A7I2V380;A0A7I2YQY3;A0A7I2YQF1	Signal transducer and activator of transcription 5B;Signal transducer and activator of transcription 5A;Signal transducer and activator of transcription	STAT5B;STAT5A		0.0561749	0.532957	-0.0690663
O15260;Q5T8U5;B7Z1G8	O15260;Q5T8U5;B7Z1G8	Surfeit locus protein 4	SURF4		0.0562164	0.310805	-0.134067
Q9UHR5;J3QQJ0;X6R3T8;J3QLH3;J3QLM2;J3KRR6;F5H478;J3KRU5;J3KS14	Q9UHR5;J3QQJ0;X6R3T8;J3QLH3;J3QLM2;J3KRR6	SAP30-binding protein	SAP30BP		0.056455	0.288139	0.146737
P16615;H7C5W9;Q93084;J3QSY6;H3BVB2;H3BTW4	P16615;H7C5W9	Sarcoplasmic/endoplasmic reticulum calcium ATPase 2	ATP2A2		0.0569279	0.418214	-0.0942409
P23246;H0Y9K7;H0Y9U2	P23246	Splicing factor, proline- and glutamine-rich	SFPQ		0.057432	0.420497	-0.0954142
Q8WZA9;M0QZP8	Q8WZA9	Immunity-related GTPase family Q protein	IRGQ		0.0575726	0.793592	0.0279844
O75694;E9PF10;D6RA13	O75694;E9PF10	Nuclear pore complex protein Nup155	NUP155		0.0576431	0.350828	0.119665
P31949	P31949	Protein S100-A11;Protein S100-A11, N-terminally processed	S100A11		0.0581047	0.445953	-0.0855379
P15121;E9PCX2;E9PEF9;C9JRZ8	P15121;E9PCX2	Aldose reductase	AKR1B1		0.0582441	0.414269	-0.0970994
P49411;H3BNU3	P49411	Elongation factor Tu, mitochondrial	TUFM		0.0587471	0.514848	0.0725073
P49643;A0A5F9ZHU7;A0A5F9ZHR0;A0A096LP51	P49643;A0A5F9ZHU7	DNA primase large subunit	PRIM2		0.059046	0.157356	-0.245286
P40937;F5H5S0;C9JH72;E9PEP3;F5H0U6;F5H304	P40937	Replication factor C subunit 5	RFC5		0.0591355	0.480686	-0.0790778
P62269;A0A0G2JQH2;Q5GGW2;J3JS69	P62269	40S ribosomal protein S18	RPS18		0.059695	0.572627	-0.0612033
Q15102;M0R1K3;M0R389;M0QZT2;M0QXS6;M0R323	Q15102;M0R1K3;M0R389	Platelet-activating factor acetylhydrolase IB subunit gamma	PAFAH1B3		0.0597974	0.688472	-0.0433243
P12955;A0A494C165;K7ES25;A0A494C194;V9GYL0;V9GYE4	P12955;A0A494C165;K7ES25;A0A494C194	Xaa-Pro dipeptidase	PEPD		0.0599421	0.152725	-0.253611
P08243;F8WEJ5;C9J057;C9JT45;C9JM09;C9JLN6;C9JLA3;C9J605	P08243;F8WEJ5	Asparagine synthetase [glutamine-hydrolyzing]	ASNS		0.0602229	0.395947	0.103447
Q8TCS8;H7C3C5;H7BXF6;F8WBI3	Q8TCS8	Polyribonucleotide nucleotidyltransferase 1, mitochondrial	PNPT1		0.0608065	0.785845	-0.0292676
P47755;F8W9N7;A0A0D9SET8;C9JUG7	P47755;F8W9N7;A0A0D9SET8	F-actin-capping protein subunit alpha-2	CAPZA2		0.0610468	0.499997	0.0750035
O15381;E7EWK7;E9PH71;C9J6P7;C9JP83;A0A087WV72;F8WF01	O15381	Nuclear valosin-containing protein-like	NVL		0.0610775	0.311603	-0.134582
O60763;REV__R4GMN2	O60763	General vesicular transport factor p115	USO1		0.0616674	0.332595	0.125321
Q8TBC4;F8W8D4;F8WF86	Q8TBC4;F8W8D4	NEDD8-activating enzyme E1 catalytic subunit	UBA3		0.0621758	0.784477	-0.0295031
Q14974;J3KTM9;J3QR48;J3QRG4;J3KS06	Q14974;J3KTM9	Importin subunit beta-1	KPNB1		0.0622738	0.680093	0.0446762
Q9GZZ1;E7EQ69;C9J5D1;A0A087WWJ2;B0AZT5;C9JZU6;C9J5J3;A0A0D9SF32;F8WCK0	Q9GZZ1;E7EQ69;C9J5D1;A0A087WWJ2	N-alpha-acetyltransferase 50	NAA50		0.0627141	0.250711	0.171916
Q02880;E9PCY5;H7BZ82	Q02880;E9PCY5	DNA topoisomerase 2-beta;DNA topoisomerase 2	TOP2B		0.0627281	0.609142	-0.0551104
P14324;A0A087X090;A0A087WVN4;A0A087X1D8;A0A087WTP2	P14324;A0A087X090;A0A087WVN4	Farnesyl pyrophosphate synthase	FDPS		0.0627397	0.410286	0.0982971
Q14194;E9PD68	Q14194;E9PD68	Dihydropyrimidinase-related protein 1	CRMP1		0.0629557	0.258653	-0.166405
Q92734;A0A6Q8PFY7;A0A6Q8PFC4;A0A6Q8PH89;A0A6Q8PH27;A0A6Q8PG00;A0A6Q8PG04;A0A6Q8PGS4;A0A6Q8PF40;C9JJP5;C9JUE0;C9JTY3;A0A6Q8PF51	Q92734;A0A6Q8PFY7;A0A6Q8PFC4;A0A6Q8PH89;A0A6Q8PH27;A0A6Q8PG00;A0A6Q8PG04;A0A6Q8PGS4;A0A6Q8PF40;C9JJP5;C9JUE0	Protein TFG	TFG		0.0631421	0.160838	0.232063
P78316;E9PFK5	P78316;E9PFK5	Nucleolar protein 14	NOP14		0.063379	0.258992	-0.167065
P16278;E7EQ29;C9J4G9;F8WF40;C9JF15;C9J539;C9JWX1	P16278;E7EQ29	Beta-galactosidase	GLB1		0.0634213	0.418183	0.0963194
O60343;A0A3B3IRT3;Q5JU47;Q86TI0;C9JIE2	O60343;A0A3B3IRT3	TBC1 domain family member 4	TBC1D4		0.0634255	0.329179	0.12718
O14579;M0QXB4;M0R061	O14579;M0QXB4	Coatomer subunit epsilon	COPE		0.0635677	0.3034	-0.13852
P21912;A0A087WWT1;A0A087WXX8	P21912;A0A087WWT1	Succinate dehydrogenase [ubiquinone] iron-sulfur subunit, mitochondrial	SDHB		0.0638493	0.419725	0.0948036
Q13085;Q59FY4;A0A087WWN5;A0A087X0W4;S4R3S7;F8W8T8;H0YGH5;A0A087WVR6;A0A087WYS8;A0A0C4DGT1	Q13085;Q59FY4	Acetyl-CoA carboxylase 1;Biotin carboxylase	ACACA		0.0639366	0.639917	0.0506667
P09496;F8WF69;C9J8P9	P09496;F8WF69;C9J8P9	Clathrin light chain A	CLTA		0.063976	0.39849	-0.102499
P36404;V9GYD0	P36404	ADP-ribosylation factor-like protein 2	ARL2		0.064059	0.463665	0.0825171
P49720;A0A087WUL2;A0A087WY10;A0A087WXQ8	P49720;A0A087WUL2;A0A087WY10;A0A087WXQ8	Proteasome subunit beta type-3	PSMB3		0.0642738	0.515607	-0.0725875
P26641	P26641	Elongation factor 1-gamma	EEF1G		0.0645107	0.423316	-0.0908851
O75521;A0A0C4DGA2;F1LLU7;F8WAW4;C9JB63;F8W6J1	O75521;A0A0C4DGA2;F1LLU7	Enoyl-CoA delta isomerase 2, mitochondrial	ECI2		0.0649335	0.0788571	0.336362
P51946;A0A2R8YEM2;D6RHI7;D6RG18	P51946;A0A2R8YEM2;D6RHI7;D6RG18	Cyclin-H	CCNH		0.0650739	0.137056	-0.268749
O00410;H0Y8C6;E7ETV3;E7EV12;E7EQT5;E7EWK4;E7EX05;C9JQT6;C9JZD8;E7ETV8;E7ESZ1;C9J875;C9JXE0	O00410;H0Y8C6	Importin-5	IPO5		0.0653973	0.301839	-0.141195
O60664;K7ERZ3;K7EL96;K7ER39	O60664;K7ERZ3	Perilipin-3	PLIN3		0.0654055	0.330945	0.126117
Q09161;X6R941;F2Z2T1	Q09161	Nuclear cap-binding protein subunit 1	NCBP1		0.0660642	0.624797	0.0528247
P42574;A8MVM1;C9JXR7	P42574	Caspase-3;Caspase-3 subunit p17;Caspase-3 subunit p12	CASP3		0.0661661	0.488423	0.0775545
P33992;B1AHB1;B1AHB2;B1AHA9	P33992;B1AHB1	DNA replication licensing factor MCM5;DNA helicase	MCM5		0.0662283	0.453675	0.0843609
P07814;V9GYZ6;V9GZ76	P07814;V9GYZ6	Bifunctional glutamate/proline--tRNA ligase;Glutamate--tRNA ligase;Proline--tRNA ligase	EPRS		0.0663298	0.394616	-0.104475
P26368;K7ENG2;K7ELP8	P26368;K7ENG2	Splicing factor U2AF 65 kDa subunit	U2AF2		0.0663775	0.422941	-0.0908912
P20674;H3BNX8;H3BRM5;H3BV69;H3BRI0	P20674;H3BNX8;H3BRM5;H3BV69	Cytochrome c oxidase subunit 5A, mitochondrial	COX5A		0.0667003	0.419472	-0.0952133
P52565;J3QQX2;J3KTF8;J3KRE2;J3KRY1;J3KS60	P52565;J3QQX2;J3KTF8;J3KRE2;J3KRY1	Rho GDP-dissociation inhibitor 1	ARHGDIA		0.0671927	0.5334	0.068291
P20839;C9J381;A0A3B3IRL5;C9K0R9;C9J029;H7C5T1;H7C511	P20839;C9J381;A0A3B3IRL5;C9K0R9	Inosine-5-monophosphate dehydrogenase 1;Inosine-5-monophosphate dehydrogenase	IMPDH1		0.0672598	0.419564	0.0951488
O95758;X6R242	O95758	Polypyrimidine tract-binding protein 3	PTBP3		0.067859	0.372416	0.111984
P28066	P28066	Proteasome subunit alpha type-5	PSMA5		0.068057	0.429791	0.0894578
Q12792;F8VS81;F8W1Q9;F8W645	Q12792;F8VS81	Twinfilin-1	TWF1		0.0681592	0.635243	-0.0516699
Q5T200;A0A7I2V4I5	Q5T200;A0A7I2V4I5	Zinc finger CCCH domain-containing protein 13	ZC3H13		0.0690617	0.168819	-0.227142
P11802;F8VWX7;F8VYH9;F8VTV8;F8VZ51;F8VZZ0;F8W1L8;F8VXD2;Q96BE9;F8VYY1;O94921;F8VZ13;E7EUK8	P11802;F8VWX7;F8VYH9;F8VTV8;F8VZ51;F8VZZ0	Cyclin-dependent kinase 4	CDK4		0.0691978	0.401601	-0.1016
O00401	O00401	Neural Wiskott-Aldrich syndrome protein	WASL		0.0694553	0.301807	0.141692
O15347;E7ES08;E7EQU1;E9PES6	O15347;E7ES08;E7EQU1;E9PES6	High mobility group protein B3	HMGB3		0.0695969	0.252176	-0.171221
P53384;I3L3A0;I3L531;I3L518	P53384	Cytosolic Fe-S cluster assembly factor NUBP1	NUBP1		0.0696372	0.535562	-0.0677711
P31946;Q4VY20;Q4VY19;A0A0J9YWE8;A0A0J9YWZ2	P31946	14-3-3 protein beta/alpha;14-3-3 protein beta/alpha, N-terminally processed	YWHAB		0.0703193	0.444348	0.085925
Q5JTZ9	Q5JTZ9	Alanine--tRNA ligase, mitochondrial	AARS2		0.0707704	0.71773	0.0390535
Q07065	Q07065	Cytoskeleton-associated protein 4	CKAP4		0.0709668	0.619186	-0.053646
P41214;Q5SY38;A0A087X1L6	P41214;Q5SY38	Eukaryotic translation initiation factor 2D	EIF2D		0.0710316	0.483922	0.0786019
P56385	P56385	ATP synthase subunit e, mitochondrial	ATP5I		0.0710466	0.556656	-0.06442
Q86U86;E7EVG2;H0Y5B5;C9JPI5;C9JQF1;C9JCJ2;C9J053	Q86U86;E7EVG2;H0Y5B5	Protein polybromo-1	PBRM1		0.0716046	0.256388	-0.169209
P61160;F5H6T1;A0A1B0GWD0;A0A1B0GWH0	P61160;F5H6T1	Actin-related protein 2	ACTR2		0.0717235	0.563412	0.0629963
Q13153;B3KNX7;E9PM17;H0YCG5;H0YCM0;E9PRP6;E9PMP2;E9PQW5;E9PKH9	Q13153;B3KNX7;E9PM17	Serine/threonine-protein kinase PAK 1;Non-specific serine/threonine protein kinase	PAK1		0.0717698	0.641017	0.0503805
P51617;D3YTB5;H7C224;H7C2I6;H7C3C1;F8WAB6;H7C1F0;P51955;H7C3G8;F6U4U2	P51617;D3YTB5;H7C224	Interleukin-1 receptor-associated kinase 1	IRAK1		0.0717891	0.531022	0.069413
O00159;F5H6E2;I3L501;I3L3Y6;I3L3F5	O00159;F5H6E2	Unconventional myosin-Ic	MYO1C		0.0718488	0.267572	0.159911
O43813;E9PHS0;F8WDS9;H7C2E3	O43813;E9PHS0	LanC-like protein 1	LANCL1		0.0719646	0.3205	0.130043
P48444;B0YIW6;Q6P1Q5;E9PK34	P48444;B0YIW6	Coatomer subunit delta	ARCN1		0.0719908	0.508839	0.0740186
O60566;H0YMK5;H0YN44	O60566	Mitotic checkpoint serine/threonine-protein kinase BUB1 beta	BUB1B		0.0721208	0.330574	0.126212
P28799;K7EKL3;K7EQ05;K7EMR1;K7EQI0;K7EPL0	P28799;K7EKL3;K7EQ05	Granulins;Acrogranin;Paragranulin;Granulin-1;Granulin-2;Granulin-3;Granulin-4;Granulin-5;Granulin-6;Granulin-7	GRN		0.0722844	0.434328	-0.0887522
P11216;H0Y4Z6	P11216	Glycogen phosphorylase, brain form	PYGB		0.0723641	0.400807	-0.101126
O15027;F1T0I1;A0A3F2YNZ0;A0A3F2YNX0;X6RGP5;A0A0C4DH09;Q8N9G1	O15027;F1T0I1;A0A3F2YNZ0;A0A3F2YNX0	Protein transport protein Sec16A	SEC16A		0.0723795	0.304436	0.13737
Q9BRJ7;K7EIN2;K7ENA3;W4VSQ8	Q9BRJ7;K7EIN2;K7ENA3;W4VSQ8	Protein syndesmos	NUDT16L1		0.0724053	0.28844	-0.148124
O43665	O43665	Regulator of G-protein signaling 10	RGS10		0.0724169	0.319881	0.130494
O60832;C9IYT0;H7C0M1;H7C2Q9;H7C2Q2;H7BZF2	O60832	H/ACA ribonucleoprotein complex subunit 4	DKC1		0.0732006	0.335516	0.124662
O60231;A0A140T947;Q5SQH5;A0A140T8Y5;A0A140T9T4;A2AB15	O60231;A0A140T947;Q5SQH5;A0A140T8Y5	Putative pre-mRNA-splicing factor ATP-dependent RNA helicase DHX16	DHX16		0.0732585	0.326828	-0.127983
P48634	P48634	Protein PRRC2A	PRRC2A		0.0734417	0.512854	-0.0734205
Q13057;K7EN91;K7ES73;K7EQ60;K7ESK6;K7EP09;K7EPT0;K7EPC2	Q13057	Bifunctional coenzyme A synthase;Phosphopantetheine adenylyltransferase;Dephospho-CoA kinase	COASY		0.0736072	0.639749	0.0506391
P41250;A0A6Q8PGA8;A0A6Q8PGI6;A0A6Q8PGZ8;A0A6Q8PHH9;A0A6Q8PGW4;A0A6Q8PHI7;H7C443;A0A6Q8PFZ6;A0A6Q8PF45;A0A6Q8PH49;A0A6Q8PGN7;F8WCK4;A0A6Q8PGZ9;A0A6Q8PFV5;A0A6Q8PFU7;A0A6Q8PGT3	P41250;A0A6Q8PGA8;A0A6Q8PGI6;A0A6Q8PGZ8;A0A6Q8PHH9;A0A6Q8PGW4;A0A6Q8PHI7;H7C443;A0A6Q8PFZ6	Glycine--tRNA ligase	GARS		0.0738203	0.161031	-0.237961
P36543;C9J8H1;Q96A05	P36543;C9J8H1	V-type proton ATPase subunit E 1	ATP6V1E1		0.0738243	0.463791	-0.082338
P23258;A0A7P0T9G6;Q9NRH3;K7EIS0;K7EKE5	P23258;A0A7P0T9G6;Q9NRH3	Tubulin gamma-1 chain;Tubulin gamma-2 chain	TUBG1;TUBG2		0.0739794	0.420522	-0.0925476
P46821;D6RA32;D6RA40;D6RGJ3;D6RCL2	P46821	Microtubule-associated protein 1B;MAP1B heavy chain;MAP1 light chain LC1	MAP1B		0.0743796	0.497567	-0.0754405
P00492	P00492	Hypoxanthine-guanine phosphoribosyltransferase	HPRT1		0.0744726	0.376302	0.109846
P26358;A0A7I2YQA8;A0A7I2YQQ0;A0A7I2V5D0;A0A7I2V5F1;A0A7I2V490;A0A7I2V5F6;A0A7I2V311;K7ENW7;A0A7I2V2G5;K7EJL0;K7EMU8;K7EIZ6;K7ENQ6;K7ERQ1;K7ELB1	P26358;A0A7I2YQA8;A0A7I2YQQ0;A0A7I2V5D0;A0A7I2V5F1;A0A7I2V490;A0A7I2V5F6;A0A7I2V311	DNA (cytosine-5)-methyltransferase 1	DNMT1		0.0745309	0.174844	-0.224297
P36639;C9J361	P36639	7,8-dihydro-8-oxoguanine triphosphatase	NUDT1		0.0746086	0.468245	0.0817129
P00367;A0A804HJD7;A0A804HKE0;A0A804HJZ0;A0A804HHS2;A0A804HHU3;A0A804HLC0;A0A804HIA0	P00367;A0A804HJD7;A0A804HKE0	Glutamate dehydrogenase 1, mitochondrial	GLUD1		0.0748983	0.375906	0.110195
O00541;B5MCF9;B3KXD6;H7BYY8;H7C267	O00541;B5MCF9;B3KXD6	Pescadillo homolog	PES1		0.0753529	0.243044	0.181557
O60341;R4GMQ1;R4GMP9	O60341;R4GMQ1	Lysine-specific histone demethylase 1A	KDM1A		0.0754647	0.329056	-0.127335
P00505	P00505	Aspartate aminotransferase, mitochondrial	GOT2		0.0756999	0.376479	-0.109745
P17987;E7ERF2;E7EQR6;F5H282;F5H136;F5GZ03;F5H676;F5H726;F5GZI8;F5H7Y1;F5GYL4	P17987;E7ERF2;E7EQR6;F5H282	T-complex protein 1 subunit alpha	TCP1		0.0759335	0.418778	-0.096036
P38117;M0QY67	P38117;M0QY67	Electron transfer flavoprotein subunit beta	ETFB		0.0760058	0.471748	-0.0807688
P35606;H0Y938;H0YAC7;A0A7I2V258;A0A7I2V3G0;A0A7I2YQF9;D6R997;D6RBZ7;D6RCL6;D6RBG7;D6RBT6	P35606;H0Y938;H0YAC7;A0A7I2V258	Coatomer subunit beta	COPB2		0.0761024	0.276143	-0.154908
O00203;Q13367;A0A5F9UJV3;A0A590UKC4;A0A590UJ60;A0A590UJW5;A0A590UJU0;A0A590UK04;A0A590UJU7;A0A590UJE5;F5GWU4;A0A590UK69;A0A590UJ44;F5GYB0;H0YBD0;A0A590UK30;A0A590UK64	O00203	AP-3 complex subunit beta-1	AP3B1		0.0767726	0.29468	0.144069
O95602;B9ZVN9	O95602;B9ZVN9	DNA-directed RNA polymerase I subunit RPA1;DNA-directed RNA polymerase	POLR1A		0.0768375	0.372102	0.111948
P56537;B7ZBH1;A0A0U1RQV5;A0A0B4J1Y7;F8WD20;F8WDS6	P56537	Eukaryotic translation initiation factor 6	EIF6		0.0768608	0.556801	0.0645726
O43615;M0QXU7;M0QXM9;M0R301;M0R124	O43615;M0QXU7	Mitochondrial import inner membrane translocase subunit TIM44	TIMM44		0.0769172	0.3156	-0.132668
P28838;H0Y9Q1;H0Y983	P28838	Cytosol aminopeptidase	LAP3		0.0770981	0.43452	0.0885588
P49841;A0A7I2YQK0;A0A3B3ITW1;A0A7I2V3J4;A0A7I2V5G5;A0A7I2V3D8;A0A7I2V4F3;A0A7I2V4X2;A0A7I2V3G9;A0A7I2V3T3;A0A7I2V5K9;A0A7I2V2V4;A0A7I2V441;A0A7I2V2Y0;A0A7I2V4X3;A0A7I2V3Z5;A0A7I2V2U4;A0A7I2YQU1;A0A7I2V2K7;A0A7I2YQB0;A0A7I2V2I5;A0A7I2V606;A0A7I2V3N7	P49841;A0A7I2YQK0;A0A3B3ITW1	Glycogen synthase kinase-3 beta	GSK3B		0.0771291	0.520089	-0.071637
P80723;U3KQP0	P80723	Brain acid soluble protein 1	BASP1		0.0773139	0.595202	-0.0574689
P19338;A0A7I2V428;A0A7I2V3F3;C9JLB1;H7BY16;A0A7I2V5M5;A0A7I2V2U7;A0A7I2V349;A0A7I2V506;A0A7I2V699;A0A7I2V2S8	P19338;A0A7I2V428;A0A7I2V3F3;C9JLB1;H7BY16;A0A7I2V5M5;A0A7I2V2U7;A0A7I2V349;A0A7I2V506;A0A7I2V699	Nucleolin	NCL		0.0776351	0.164043	-0.239216
Q6P3W7;A0A0U1RQQ9;F8VSC5;H0YIK6;H0YI32;F8VPW3	Q6P3W7;A0A0U1RQQ9;F8VSC5	SCY1-like protein 2	SCYL2		0.0777818	0.744002	0.0356182
O75390;B4DJV2;A0A0C4DGI3;F8VRI6;F8VPA1;H0YH82;F8VPF9;F8VR34;F8W1S4;F8VRP1;F8W4S1;F8VWQ5;F8VTT8;F8VX07;F8VZK9;F8VU34;F8W0J2;F8W642	O75390;B4DJV2;A0A0C4DGI3	Citrate synthase, mitochondrial;Citrate synthase	CS		0.0779008	0.240916	-0.186082
P12235;V9GYG0	P12235;V9GYG0	ADP/ATP translocase 1	SLC25A4		0.0779732	0.402985	0.100344
O00425;F8WD15	O00425	Insulin-like growth factor 2 mRNA-binding protein 3	IGF2BP3		0.0780426	0.30195	-0.141354
P27797;K7EL50;A0A7P0T861;K7EJB9	P27797;K7EL50;A0A7P0T861;K7EJB9	Calreticulin	CALR		0.0781419	0.289025	-0.148385
P49674;B0QY35;B0QY34;P48730;H0Y645;A0A669KBC0;H7BYT1;H0Y5S9;H0Y682;B0QY36;H0Y2N6;J3QQI9;B4DLF1	P49674;B0QY35;B0QY34;P48730;H0Y645;A0A669KBC0;H7BYT1	Casein kinase I isoform epsilon;Casein kinase I isoform delta	CSNK1E;CSNK1D		0.0781432	0.515353	0.0727685
Q8IZ69;F2Z2W7;H7C100;C9K041;H7BZZ4	Q8IZ69;F2Z2W7	tRNA (uracil-5-)-methyltransferase homolog A	TRMT2A		0.0790724	0.266159	-0.162849
P07311;G3V2U7;G3V3F8;G3V597	P07311;G3V2U7	Acylphosphatase-1;Acylphosphatase	ACYP1		0.0793127	0.270221	-0.156812
P13797;A0A0A0MSQ0;H7C4N2;U3KQI3;F2Z2Z9	P13797;A0A0A0MSQ0	Plastin-3	PLS3		0.0794751	0.409518	0.0982238
O95983;K7EIE8;A0A0A0MTS6;A0A087X1H1;A0A087WT34	O95983;K7EIE8	Methyl-CpG-binding domain protein 3	MBD3		0.0795362	0.37365	0.11105
O95714;A0A0J9YVP0;Q9BVR0;A0A3B3IRP6;A0A0G2JPS8;A0A0J9YXQ8	O95714	E3 ubiquitin-protein ligase HERC2	HERC2		0.0795663	0.372144	0.111522
Q9NV06;A0A087WT20;B3KME9;E5RHM4;A0A087X1F8	Q9NV06;A0A087WT20;B3KME9	DDB1- and CUL4-associated factor 13	DCAF13		0.0798022	0.018	0.624681
P17252;P05771;J3KRN5;H3BV73;P05129;I3L148;J3KN97;A0A804HHY0;A0A804HIU5	P17252	Protein kinase C alpha type	PRKCA		0.0799247	0.418526	0.0946495
O76071	O76071	Probable cytosolic iron-sulfur protein assembly protein CIAO1	CIAO1		0.0799732	0.359336	0.117502
O14776;A0A7P0T8N8;G3V220;Q5VWI1	O14776;A0A7P0T8N8;G3V220	Transcription elongation regulator 1	TCERG1		0.0799738	0.192913	-0.212191
Q71RC2;Q96J85;X6RLN4;Q8TBL5;A0A087WTL9;F8W1I4;F8VY40;F8W1Z5	Q71RC2;Q96J85;X6RLN4	La-related protein 4	LARP4		0.0801386	0.750886	-0.034516
P20290;A0A7I2V5Y3	P20290;A0A7I2V5Y3	Transcription factor BTF3	BTF3		0.0807233	0.41943	0.0948888
P54725;A0A494C0B4;K7ENJ0;K7ELW1;K7EQ16	P54725;A0A494C0B4;K7ENJ0;K7ELW1	UV excision repair protein RAD23 homolog A	RAD23A		0.0808799	0.548136	0.0663898
P58107;A0A075B730	P58107;A0A075B730	Epiplakin	EPPK1		0.0809023	0.557229	0.0647013
P05141	P05141	ADP/ATP translocase 2;ADP/ATP translocase 2, N-terminally processed	SLC25A5		0.0809958	0.381201	-0.108253
P63208;E5RJR5;E7ERH2;F8W8N3;E5RGM3;E5RHM3;E5RGM4	P63208;E5RJR5;E7ERH2;F8W8N3	S-phase kinase-associated protein 1	SKP1		0.0810909	0.590003	-0.0585654
P84103;A0A087X2D0	P84103;A0A087X2D0	Serine/arginine-rich splicing factor 3	SRSF3		0.0813506	0.598917	0.0571414
P26196;Q8IV96	P26196	Probable ATP-dependent RNA helicase DDX6	DDX6		0.0814383	0.422824	-0.0909325
P18124;A8MUD9;C9JIJ5;C9JZ88	P18124;A8MUD9	60S ribosomal protein L7	RPL7		0.0817538	0.418937	-0.0937347
P31350;A0A286YFD6;A0A7P0SBL1;A0A2R8Y837	P31350;A0A286YFD6;A0A7P0SBL1	Ribonucleoside-diphosphate reductase subunit M2	RRM2		0.0818405	0.439877	-0.0870888
P50750;X6RE90	P50750	Cyclin-dependent kinase 9	CDK9		0.0820799	0.524202	0.0707902
Q8N9T8;A0A494C108;H0YFD2;F8WFC1	Q8N9T8;A0A494C108	Protein KRI1 homolog	KRI1		0.0824558	0.152568	0.251265
P49916;K7ERZ5;K7EQB6;K7ENR9;K7EJR4	P49916	DNA ligase 3	LIG3		0.0826475	0.521402	-0.0713616
Q13576;F5H7S7;E7EWC2;D6R939;E9PDT6;D6RDK8;D6RGC6;D6R999	Q13576;F5H7S7;E7EWC2;D6R939	Ras GTPase-activating-like protein IQGAP2	IQGAP2		0.082888	0.657675	-0.0480547
Q15084	Q15084	Protein disulfide-isomerase A6	PDIA6		0.0832369	0.688396	-0.04341
O76094;D6RDY6;R4GNC1	O76094;D6RDY6	Signal recognition particle subunit SRP72	SRP72		0.0832681	0.360536	-0.116712
O00746;Q4TT34;F2Z2X0;H0Y6J0;A0A087WVT9;A2IDC9	O00746;Q4TT34;F2Z2X0;H0Y6J0;A0A087WVT9	Nucleoside diphosphate kinase, mitochondrial;Nucleoside diphosphate kinase	NME4		0.0834559	0.266197	0.162467
P46736;X6RJS7;A0A087WZR3;H9KVA9;A0A0D9SF50;A0A0A0MS96	P46736;X6RJS7;A0A087WZR3;H9KVA9;A0A0D9SF50	Lys-63-specific deubiquitinase BRCC36	BRCC3		0.0842134	0.496251	0.0760133
P61353;K7ELC7;K7EQQ9;K7ERY7	P61353;K7ELC7	60S ribosomal protein L27	RPL27		0.0845958	0.565039	-0.0628176
Q92797;A0A087WUE9;M0R3C7;M0QXP5;M0R033;M0R1C2;M0R180;M0R039	Q92797;A0A087WUE9	Symplekin	SYMPK		0.0848846	0.804042	-0.0268703
P22695;H3BRG4;H3BSJ9;H3BP04;H3BUE4;H3BUI9;A0A087WVZ4	P22695;H3BRG4;H3BSJ9	Cytochrome b-c1 complex subunit 2, mitochondrial	UQCRC2		0.0850775	0.420361	-0.0925537
P63104;E7EX29;B0AZS6;B7Z2E6;H0YB80;E7ESK7;E9PD24;E7EVZ2;E5RIR4;E5RGE1	P63104;E7EX29;B0AZS6;B7Z2E6;H0YB80	14-3-3 protein zeta/delta	YWHAZ		0.0851915	0.587686	0.0589165
P31930	P31930	Cytochrome b-c1 complex subunit 1, mitochondrial	UQCRC1		0.0855632	0.442954	0.0863562
O43399;A0A087WYR3;A0A087WZ51	O43399;A0A087WYR3;A0A087WZ51	Tumor protein D54	TPD52L2		0.0857341	0.314947	-0.133032
P32929	P32929	Cystathionine gamma-lyase	CTH		0.0864684	0.449861	0.0851753
P06132;A0A494C0Q8;A0A1B0GVN9;A0A494C085;A0A1B0GVZ4;A0A494C0S8;A0A494BZY8;H0Y5R6;Q5T446;A0A494C1D8;A0A494C007;A0A494C1T3;A0A494C0P4	P06132;A0A494C0Q8;A0A1B0GVN9;A0A494C085;A0A1B0GVZ4;A0A494C0S8;A0A494BZY8;H0Y5R6;Q5T446	Uroporphyrinogen decarboxylase	UROD		0.0867839	0.38804	0.106521
P07384;E9PL37;E9PRM1;E9PJJ3;E9PLC9;E9PMC6;E9PJA6;E9PSA6;E9PQB3;E9PIA9	P07384	Calpain-1 catalytic subunit	CAPN1		0.0867986	0.390582	-0.105646
P43490;A0A7P0T9I9;A0A7P0T895;A0A7P0T8L3;A0A7P0T973;A0A7P0TAS5;A0A7P0T931;A0A7P0T862;A0A7P0T8D2;A0A0C4DFS8;A0A7P0T941;A0A7P0TBB7;A0A7P0TA73;A0A7P0Z466;B7Z8W6;A0A7P0Z4N0;A0A7P0T9F0;A0A7P0TB17;A0A7P0T8Z3;A0A7P0T8R4;A0A7P0TAI8;A0A7P0Z437;C9JG65;C9JF35;A0A7P0Z4L4;A0A7P0TAZ2	P43490;A0A7P0T9I9;A0A7P0T895;A0A7P0T8L3;A0A7P0T973;A0A7P0TAS5;A0A7P0T931;A0A7P0T862;A0A7P0T8D2;A0A0C4DFS8	Nicotinamide phosphoribosyltransferase	NAMPT		0.0868392	0.193333	-0.213954
P00441;H7BYH4	P00441;H7BYH4	Superoxide dismutase [Cu-Zn]	SOD1		0.0870551	0.376205	-0.110436
P30876;C9J2Y9;C9J4M6	P30876;C9J2Y9;C9J4M6	DNA-directed RNA polymerase II subunit RPB2;DNA-directed RNA polymerase	POLR2B		0.0875037	0.244433	-0.177139
H0YKT5;Q04726;H0YKN8;H0YL70;A0A0D9SES8;H0YNT2;H0YNI7;H0YLI3;K7EJR7	H0YKT5;Q04726;H0YKN8;H0YL70;A0A0D9SES8;H0YNT2;H0YNI7	Transducin-like enhancer protein 3	TLE3		0.0876751	0.282655	0.153356
P48506;A0A2R8YEL6;B4E2I4;E1CEI4;A0A2R8Y648;A0A0C4DGB2;D6RGF8	P48506;A0A2R8YEL6;B4E2I4;E1CEI4;A0A2R8Y648	Glutamate--cysteine ligase catalytic subunit	GCLC		0.0877179	0.135692	0.271547
O75792;A0A2R8Y658;A0A2R8Y606	O75792	Ribonuclease H2 subunit A	RNASEH2A		0.0879866	0.350949	-0.119758
Q02241;H7BYN4;A0A7I2V5Y5;A0A2U3TZL8;H0YME6;A0A2R8Y531;H0YMJ4	Q02241;H7BYN4;A0A7I2V5Y5;A0A2U3TZL8	Kinesin-like protein KIF23;Kinesin-like protein	KIF23		0.0880072	0.18959	0.216783
Q9BRK5;A0A5F9UP49;A0A5F9UJX7;H0Y3T6;G3V1E2	Q9BRK5;A0A5F9UP49;A0A5F9UJX7;H0Y3T6;G3V1E2	45 kDa calcium-binding protein	SDF4		0.0882253	0.155045	-0.248234
Q14657	Q14657	EKC/KEOPS complex subunit LAGE3	LAGE3		0.0884852	0.676935	-0.045221
P55060	P55060	Exportin-2	CSE1L		0.0889636	0.549212	-0.0658077
O14744;H0YJX6;G3V580;G3V5L5;G3V2L6;G3V2X6;C9JSX3;H7BZ44;H0YJD3;H0YJ77;G3V5T6;G3V507;H0YJY6;G3V2F5	O14744	Protein arginine N-methyltransferase 5;Protein arginine N-methyltransferase 5, N-terminally processed	PRMT5		0.0890902	0.303616	0.138533
K7ELL7;P14314;K7EPW7;A0A7I2V2T6;A0A0C4DGP4;K7EKX1;K7EJ70;K7EIP3	K7ELL7;P14314	Glucosidase 2 subunit beta	PRKCSH		0.0891678	0.291439	-0.146744
P55957	P55957	BH3-interacting domain death agonist;BH3-interacting domain death agonist p15;BH3-interacting domain death agonist p13;BH3-interacting domain death agonist p11	BID		0.0892381	0.553156	-0.0652234
P33552	P33552	Cyclin-dependent kinases regulatory subunit 2	CKS2		0.0894847	0.452566	-0.0847323
P37802;X6RJP6;Q9UI15;C9J5W6	P37802;X6RJP6	Transgelin-2	TAGLN2		0.0894975	0.471386	0.0812502
P43686	P43686	26S protease regulatory subunit 6B	PSMC4		0.0895196	0.491202	0.0770318
Q00325	Q00325	Phosphate carrier protein, mitochondrial	SLC25A3		0.0895234	0.599901	0.0565742
P54619;F8VYY9;H0YIC9;H0YHF8;F8VVA3;F8VZX1;F8VPF5;F8VSL2;E9PGP6;F8VSH3;F8VRY2;A0A494C068;A0A494C026	P54619;F8VYY9;H0YIC9	5-AMP-activated protein kinase subunit gamma-1	PRKAG1		0.0896829	0.547771	-0.0663465
P60174;U3KPZ0;U3KQF3;U3KPS5	P60174	Triosephosphate isomerase	TPI1		0.0907286	0.557332	-0.0645155
P98175	P98175	RNA-binding protein 10	RBM10		0.0908133	0.599469	-0.056876
O15228;Q5TBH8;Q5TBH6;A0A2R8YH69	O15228;Q5TBH8	Dihydroxyacetone phosphate acyltransferase	GNPAT		0.0916779	0.310748	-0.135436
P50395;Q5SX87;V9GYF8;Q5SX90;Q5SX91;V9GYJ7;Q5SX86	P50395	Rab GDP dissociation inhibitor beta	GDI2		0.0918677	0.523051	0.0710515
O60502;H7C3X0	O60502	Protein O-GlcNAcase	MGEA5		0.0918929	0.329452	0.127216
O00244;E5RGN3;E5RIM7	O00244;E5RGN3;E5RIM7	Copper transport protein ATOX1	ATOX1		0.0918969	0.299045	0.142936
O95486	O95486	Protein transport protein Sec24A	SEC24A		0.0919247	0.371645	-0.113014
P45954	P45954	Short/branched chain specific acyl-CoA dehydrogenase, mitochondrial	ACADSB		0.0923319	0.492612	-0.0768129
P43307;A0A3B3IRT8;C9J3L8;C9J5W0;E9PAL7;C9IZQ1;C9JBX5	P43307;A0A3B3IRT8;C9J3L8;C9J5W0;E9PAL7;C9IZQ1	Translocon-associated protein subunit alpha	SSR1		0.0923603	0.143974	-0.263857
P40222	P40222	Alpha-taxilin	TXLNA		0.0927506	0.474175	-0.080245
Q99460;A0A7I2V523;A0A7I2V5C8;A0A087WW66;A0A7I2V262;A0A7I2YQY1;A0A7P0MW50;A0A7I2V2K8;A0A7I2V641;A0A7I2V479;A0A7I2V4X0;A0A7I2YQI9;A0A7I2V491;A0A7I2V4A5;C9J9M4;H7BZR6;F8WCE3	Q99460;A0A7I2V523;A0A7I2V5C8;A0A087WW66;A0A7I2V262;A0A7I2YQY1;A0A7P0MW50;A0A7I2V2K8;A0A7I2V641;A0A7I2V479;A0A7I2V4X0;A0A7I2YQI9;A0A7I2V491	26S proteasome non-ATPase regulatory subunit 1	PSMD1		0.0928524	0.851442	-0.0210576
Q14232;F5H0D0;H0YGG4	Q14232;F5H0D0	Translation initiation factor eIF-2B subunit alpha	EIF2B1		0.0931101	0.672714	-0.0460135
O75131;A0A087WYQ3;E5RHZ0;A0A087WXR6;H0YB26;A0A087WUS8;E5RFT7	O75131;A0A087WYQ3	Copine-3	CPNE3		0.0933362	0.338515	-0.124186
P62249;M0R210;M0R3H0;M0R1M5;Q6IPX4;M0QX76	P62249;M0R210;M0R3H0;M0R1M5;Q6IPX4	40S ribosomal protein S16	RPS16		0.0933387	0.571836	0.0617253
O43847;G3V1R5;F5H7V1;H0Y5G9	O43847;G3V1R5;F5H7V1;H0Y5G9	Nardilysin	NRD1		0.0945128	0.324032	-0.129074
P21796;C9JI87	P21796;C9JI87	Voltage-dependent anion-selective channel protein 1	VDAC1		0.094591	0.419723	0.0955052
O00165;E9PIQ7;Q5VYD6	O00165;E9PIQ7	HCLS1-associated protein X-1	HAX1		0.0946366	0.293384	-0.145662
P49642;A0A5F9ZHB6;F8VNY2;F8VSB2;A0A3B3ITS8;H0YIP2	P49642;A0A5F9ZHB6;F8VNY2	DNA primase small subunit;DNA primase	PRIM1		0.09499	0.157095	-0.246846
Q07812;K4JQN1;I6LPK7	Q07812	Apoptosis regulator BAX	BAX		0.0950611	0.619351	0.0537388
O43592;F8WDU6;F5GYW6;F5GZM3	O43592	Exportin-T	XPOT		0.0954246	0.315255	0.132955
O43674;E7EWP0;H0Y886	O43674;E7EWP0;H0Y886	NADH dehydrogenase [ubiquinone] 1 beta subcomplex subunit 5, mitochondrial	NDUFB5		0.0954982	0.258505	0.167098
P62879;E7EP32;C9JXA5;C9JIS1;C9JZN1;Q9BRK4	P62879;E7EP32;C9JXA5;C9JIS1;C9JZN1	Guanine nucleotide-binding protein G(I)/G(S)/G(T) subunit beta-2	GNB2		0.0959171	0.585085	0.0595782
P11171;A0A2R8YD30;A0A2U3TZH6;A0A2R8Y7Y3;A0A3B3ITP0;A0A2R8Y5Z6;A0A2R8Y5G2;A0A2R8Y420;A0A2R8YCW8;A0A2R8Y570;A0A3B3IU06;A0A2R8YFR9;A0A2R8Y6G5;A0A2R8Y7N0;A0A3B3IUD6;A0A2R8Y6D0;A0A1B0GWG0;A0A2R8Y4N6;A0A2R8Y6T6;A0A3B3ITC5;A0A2R8Y5C8;A0A2R8Y783;Q4VXN1;A0A2R8YFU8	P11171;A0A2R8YD30;A0A2U3TZH6;A0A2R8Y7Y3;A0A3B3ITP0;A0A2R8Y5Z6;A0A2R8Y5G2;A0A2R8Y420;A0A2R8YCW8;A0A2R8Y570;A0A3B3IU06;A0A2R8YFR9;A0A2R8Y6G5;A0A2R8Y7N0;A0A3B3IUD6;A0A2R8Y6D0;A0A1B0GWG0	Protein 4.1	EPB41		0.0961909	0.400535	0.101696
P55072;A0A7P0TAW3;A0A7I2V540;C9JUP7;A0A7P0T8A3;A0A7P0T8Q5;A0A7P0TAQ1;A0A7P0Z4C6;A0A7I2V2Y2;A0A7I2V5G8;A0A7P0TAY0;A0A7P0TA22;A0A7P0TBK7;A0A7P0Z4D1;A0A7P0T9X5;A0A7P0T946;A0A7P0T971;A0A7P0T8D6;A0A7P0T8Q4;A0A7I2YQJ0	P55072;A0A7P0TAW3;A0A7I2V540;C9JUP7;A0A7P0T8A3;A0A7P0T8Q5;A0A7P0TAQ1;A0A7P0Z4C6;A0A7I2V2Y2	Transitional endoplasmic reticulum ATPase	VCP		0.0964102	0.549404	0.0658948
O75794;X6RA30;X6RKY7;X6RF82;H7BZW7	O75794;X6RA30;X6RKY7;X6RF82	Cell division cycle protein 123 homolog	CDC123		0.096561	0.350981	-0.120047
Q15149	Q15149	Plectin	PLEC		0.0967644	0.690501	0.0429989
P18669;P15259;Q8N0Y7	P18669	Phosphoglycerate mutase 1	PGAM1		0.0968364	0.419009	0.0953633
P22059;H0YCV6	P22059	Oxysterol-binding protein 1	OSBP		0.0978938	0.420083	-0.0957261
P22033	P22033	Methylmalonyl-CoA mutase, mitochondrial	MUT		0.0982864	0.419987	-0.0957028
P20700;E9PBF6;A0A0D9SFE5;A0A0D9SFY5	P20700;E9PBF6;A0A0D9SFE5	Lamin-B1	LMNB1		0.0984522	0.419498	-0.0950896
A0A494C1L5;P50851;E9PEM5;A0A494BZW2;H0YAC6;A0A494C0R9;A0A3B3IS13;Q8NFP9;H0Y9N9;Q5T321;A0A3B3ISK3;A0A3B3IU76;A0A0D9SF28;H0YA17	A0A494C1L5;P50851;E9PEM5;A0A494BZW2;H0YAC6;A0A494C0R9	Lipopolysaccharide-responsive and beige-like anchor protein	LRBA		0.0986602	0.153691	-0.249956
P06454;B8ZZQ6;B8ZZA1;B8ZZW7;H7C2N1	P06454;B8ZZQ6;B8ZZA1;B8ZZW7;H7C2N1	Prothymosin alpha;Prothymosin alpha, N-terminally processed;Thymosin alpha-1	PTMA		0.0988454	0.243594	-0.182743
O43837;A0A087WZN1;A0A087X2E5;A0A0D9SG66	O43837;A0A087WZN1;A0A087X2E5	Isocitrate dehydrogenase [NAD] subunit beta, mitochondrial;Isocitrate dehydrogenase [NAD] subunit, mitochondrial	IDH3B		0.0991262	0.0329362	0.472523
P82932	P82932	28S ribosomal protein S6, mitochondrial	MRPS6		0.0992893	0.598416	0.0571124
P78362;H7C5L6;H7C521;F8WBW4;C9J2M4;C9JWF7	P78362	SRSF protein kinase 2;SRSF protein kinase 2 N-terminal;SRSF protein kinase 2 C-terminal	SRPK2		0.0995064	0.594744	0.0577552
P61081;M0QX69;M0QYI6	P61081	NEDD8-conjugating enzyme Ubc12	UBE2M		0.0997811	0.562573	-0.0633479
P82979;H0YHG0;F8VZQ9;F8VS12	P82979;H0YHG0;F8VZQ9	SAP domain-containing ribonucleoprotein	SARNP		0.0998013	0.281856	-0.15314
E7EQI7;Q12768;E5RFU6	E7EQI7;Q12768	WASH complex subunit strumpellin	KIAA0196		0.0998758	0.250875	0.174261
P42166	P42166	Lamina-associated polypeptide 2, isoform alpha;Thymopoietin;Thymopentin	TMPO		0.100152	0.486626	0.0782433
Q02750;H3BRW9	Q02750	Dual specificity mitogen-activated protein kinase kinase 1	MAP2K1		0.100424	0.608054	0.055372
P62857	P62857	40S ribosomal protein S28	RPS28		0.10089	0.580699	0.0604881
O94992;Q96MH2	O94992	Protein HEXIM1	HEXIM1		0.101466	0.365584	-0.115055
Q14012;H7C071;C9JES6;F8W6S9	Q14012	Calcium/calmodulin-dependent protein kinase type 1	CAMK1		0.101473	0.664813	-0.0470295
O75955;A0A140T9R1;A2AB10;A2AB09;A2AB12;A0A140T9X0;A0A140T9W4;A0A0G2JJQ6;A2AB13;A0A140T959;A0A140T9C3;A0A140T974;A0A140T910;A0A140T9B1;A0A140T905;A2ABJ5;A0A140T907	O75955;A0A140T9R1;A2AB10;A2AB09;A2AB12;A0A140T9X0	Flotillin-1	FLOT1		0.101605	0.358166	0.117577
P61006;Q92930;H0YNE9;H0YMN7;Q96E17;P20337;M0R257	P61006;Q92930;H0YNE9	Ras-related protein Rab-8A;Ras-related protein Rab-8B	RAB8A;RAB8B		0.10164	0.560243	0.0638629
Q9NRZ9;A0A0B4J1V9;F6XU50;A0A087WSW7;Q9NW36;B1ALG6	Q9NRZ9;A0A0B4J1V9;F6XU50;A0A087WSW7	Lymphoid-specific helicase	HELLS		0.101687	0.0748169	-0.365444
P49321;E9PPR5;Q5T624;H0YF33;E9PRH9;H0YDS9;E9PI86;E9PNB5;E9PPQ8	P49321	Nuclear autoantigenic sperm protein	NASP		0.101748	0.514509	-0.073216
P13861;H7C330;H7C1L0;H7C4A9;C9J830	P13861	cAMP-dependent protein kinase type II-alpha regulatory subunit	PRKAR2A		0.102211	0.409742	0.0985331
O75940;A0A6Q8PG47;A0A6Q8PFX6	O75940	Survival of motor neuron-related-splicing factor 30	SMNDC1		0.102706	0.354171	-0.118907
Q16625;A0A0G2JMZ8;A0A7P0T9T6	Q16625;A0A0G2JMZ8	Occludin	OCLN		0.10282	0.094549	-0.319933
P17900;H0YBY3;E5RJD0	P17900;H0YBY3;E5RJD0	Ganglioside GM2 activator;Ganglioside GM2 activator isoform short	GM2A		0.102822	0.418692	-0.0942149
Q3LXA3;H0YCY6;E9PJG8;I3L252;E9PQR1	Q3LXA3;H0YCY6	Bifunctional ATP-dependent dihydroxyacetone kinase/FAD-AMP lyase (cyclizing);ATP-dependent dihydroxyacetone kinase;FAD-AMP lyase (cyclizing)	DAK;TKFC		0.103117	0.713611	0.039618
P12268;A0A7I2V2T3;H0Y4R1;E7ETK5;A0A7I2YQK5;A0A7I2V5N6	P12268;A0A7I2V2T3;H0Y4R1;E7ETK5;A0A7I2YQK5	Inosine-5-monophosphate dehydrogenase 2	IMPDH2		0.103351	0.403215	0.100364
P27824;A0A7P0T937;A0A7P0TB65;A0A7P0TAE9;A0A7P0T840;A0A7P0T9L0;A0A7P0T8G1;A0A7P0Z4D6;A0A7P0Z484;A0A7P0TAR9;D6RGY2;A0A7P0Z4H2;A0A7P0TAN9;A0A7P0T8N1;D6RAU8;D6RFL1;D6RAQ8;D6RD16	P27824;A0A7P0T937;A0A7P0TB65;A0A7P0TAE9;A0A7P0T840;A0A7P0T9L0;A0A7P0T8G1;A0A7P0Z4D6;A0A7P0Z484;A0A7P0TAR9;D6RGY2;A0A7P0Z4H2	Calnexin	CANX		0.103869	0.193191	0.214558
P61011;G3V480;A0A7I2V5K0;G3V4F7;A0A7P0PJI2;A0A7I2V584;A0A7I2V5S0;A0A7I2V591;G3V346;G3V3L9	P61011;G3V480;A0A7I2V5K0;G3V4F7;A0A7P0PJI2;A0A7I2V584	Signal recognition particle 54 kDa protein	SRP54		0.103908	0.560484	-0.0639641
P05114;A6NEL0;A6NL93;F2Z2W6;F2Z2Y5;H7BXJ5;A0A494C035	P05114;A6NEL0;A6NL93	Non-histone chromosomal protein HMG-14	HMGN1		0.104007	0.381061	0.108483
P60228;A0A7I2V3S3;A0A7I2V3I0;A0A7I2V2H9;A0A7I2V2W0;A0A7I2V4B4;A0A7I2V5Z6;A0A7I2V3I2;B3KW56;E5RGA2;A0A7I2V5P9;H0YBP5;E5RHS5;A0A7I2V4G3;A0A7I2V570;A0A161SXE1;A0A7I2V429;A0A7I2V3W9;H0YBR5;A0A7I2V2Q9;H0YAW4;A0A7I2V5K7;A0A7I2V2S9;E5RII3;E5RJ25;E5RIP5	P60228;A0A7I2V3S3;A0A7I2V3I0;A0A7I2V2H9;A0A7I2V2W0;A0A7I2V4B4;A0A7I2V5Z6;A0A7I2V3I2;B3KW56;E5RGA2;A0A7I2V5P9;H0YBP5;E5RHS5;A0A7I2V4G3	Eukaryotic translation initiation factor 3 subunit E	EIF3E		0.104105	0.55744	0.0647066
Q969G3;A0A2R8Y855;B4DGM3;J3QKS7;A0A2R8Y765;A0A2R8Y7U4;A0A2U3TZQ7;A0A2R8Y7I9;A0A2R8Y4T4;J3QR61;A0A2R8YES3;J3KT85;A0A2R8YD78;J3QKX6;A0A2R8YEB8;A0A2R8YFC8;J3QL66;A0A2R8YDQ4	Q969G3;A0A2R8Y855;B4DGM3;J3QKS7;A0A2R8Y765;A0A2R8Y7U4;A0A2U3TZQ7;A0A2R8Y7I9;A0A2R8Y4T4;J3QR61;A0A2R8YES3	SWI/SNF-related matrix-associated actin-dependent regulator of chromatin subfamily E member 1	SMARCE1		0.104526	0.129431	-0.279022
Q8N1F7;H3BVG0;H3BPA9;H3BP95;H3BM93;H3BMX0;H3BRI8;H3BNN5;H3BV11;H3BVE2;H3BRD9;H3BV15;H3BNG7	Q8N1F7;H3BVG0	Nuclear pore complex protein Nup93	NUP93		0.105271	0.772987	-0.0313116
P10606	P10606	Cytochrome c oxidase subunit 5B, mitochondrial	COX5B		0.105299	0.400208	-0.102273
P62495;B7Z7P8;I3L492;D6RJE8;D6RCB3	P62495;B7Z7P8	Eukaryotic peptide chain release factor subunit 1	ETF1		0.105548	0.243497	0.183945
A0A0A0MRM9;Q14978;S4R349;S4R402;S4R3C2	A0A0A0MRM9;Q14978	Nucleolar and coiled-body phosphoprotein 1	NOLC1		0.105731	0.0721739	-0.370688
P55884;C9JZG1;C9JQN7	P55884	Eukaryotic translation initiation factor 3 subunit B	EIF3B		0.105823	0.55152	0.0655496
O15305;H3BV55;A0A804HKA7;H3BPH4;H3BRM0;H3BR08;H3BM92;H3BV34;H3BT06;H3BNY9;Q92871	O15305;H3BV55;A0A804HKA7;H3BPH4;H3BRM0	Phosphomannomutase 2;Phosphomannomutase	PMM2		0.105964	0.311264	-0.135696
P14406;H0UI06;D6R9C3;D6RIE3;D6RGV5	P14406;H0UI06;D6R9C3;D6RIE3;D6RGV5	Cytochrome c oxidase subunit 7A2, mitochondrial	COX7A2		0.10634	0.271511	-0.159495
P05783;F8VZY9;CON__H-INV:HIT000015463	P05783;F8VZY9	Keratin, type I cytoskeletal 18	KRT18		0.106358	0.388025	0.10668
O60488;A0A804HI36;H0Y9A0;D6RF95;D6RDA8	O60488;A0A804HI36	Long-chain-fatty-acid--CoA ligase 4	ACSL4		0.106526	0.329323	-0.127363
Q12888;A6NNK5;C9JXV0;H7C3N7;M0R142;H7BZY0;H7C495;H7C151	Q12888;A6NNK5	Tumor suppressor p53-binding protein 1	TP53BP1		0.106529	0.635733	-0.0515781
O75083;D6RD66	O75083	WD repeat-containing protein 1	WDR1		0.107023	0.33792	0.124707
Q9Y520;E7EPN9;H7C5N8;A0A2R8YET2;A0A2R8Y7F4;A0A0A0MS30;A0A2R8Y424	Q9Y520;E7EPN9	Protein PRRC2C	PRRC2C		0.107262	0.250599	-0.17422
Q13111;K7EPA1;K7EJF1	Q13111	Chromatin assembly factor 1 subunit A	CHAF1A		0.107377	0.639943	-0.0508398
P07737;K7EJ44;CON__P02584;I3L3D5	P07737;K7EJ44	Profilin-1	PFN1		0.107391	0.394192	-0.105166
O15397;F5H244;F5H2I3;F5H292;F5GXT5;H0YH64;A0A087WXH2	O15397	Importin-8	IPO8		0.1075	0.311759	-0.134643
P52789;E9PB90;P52790	P52789;E9PB90	Hexokinase-2;Hexokinase	HK2		0.107642	0.534047	-0.0686956
O94905;E5RHW4;E5RJ09	O94905;E5RHW4	Erlin-2	ERLIN2		0.108076	0.36418	0.115853
O95149;H3BRI5;H3BUB4;H3BQR0;H3BTA6;H3BSK1	O95149;H3BRI5;H3BUB4	Snurportin-1	SNUPN		0.108154	0.366683	0.115216
P30520;Q8N142;G3V5D8;G3V232;G3V2N1	P30520	Adenylosuccinate synthetase isozyme 2	ADSS		0.108312	0.439335	-0.086955
Q14692	Q14692	Ribosome biogenesis protein BMS1 homolog	BMS1		0.108408	0.677982	0.0451482
P38919;I3L3H2	P38919;I3L3H2	Eukaryotic initiation factor 4A-III;Eukaryotic initiation factor 4A-III, N-terminally processed	EIF4A3		0.108575	0.473397	-0.0805697
Q9P2R7;A0A2R8YDQ9;A0A2R8Y6Y7;Q5T9Q5;A0A2R8Y5P6;A0A2R8Y6E6;A0A0U1RQF8;Q5T9Q8;A0A0U1RQL1;A0A0U1RRI1;A0A0U1RQU7;A0A2R8Y5P4	Q9P2R7;A0A2R8YDQ9;A0A2R8Y6Y7;Q5T9Q5	Succinyl-CoA ligase [ADP-forming] subunit beta, mitochondrial	SUCLA2		0.108626	0.13436	0.27607
O60749;D6RC15	O60749	Sorting nexin-2	SNX2		0.109137	0.332327	-0.126286
P35268;K7ERI7;K7EP65;K7EKS7;K7ELC4;K7EMH1;K7EJT5	P35268;K7ERI7;K7EP65;K7EKS7;K7ELC4;K7EMH1;K7EJT5	60S ribosomal protein L22	RPL22		0.109295	0.46118	0.0833161
P18085;C9JPM4;C9JAK5;U3KQF2	P18085;C9JPM4;C9JAK5	ADP-ribosylation factor 4	ARF4		0.109322	0.418913	-0.0939184
O15270;H0YJV2	O15270;H0YJV2	Serine palmitoyltransferase 2	SPTLC2		0.109687	0.311246	-0.136057
Q13330;E7ESY4;H0Y4T7;F8W9Y9;H7C3F3;H0YIT0	Q13330;E7ESY4;H0Y4T7	Metastasis-associated protein MTA1	MTA1		0.109799	0.253141	0.171476
O75489;E9PS48;G3V194;E9PKL8	O75489	NADH dehydrogenase [ubiquinone] iron-sulfur protein 3, mitochondrial	NDUFS3		0.110324	0.347138	-0.121231
Q5QJE6;J3KP30;E9PRB3	Q5QJE6;J3KP30	Deoxynucleotidyltransferase terminal-interacting protein 2	DNTTIP2		0.110393	0.720091	0.0385108
O43776;K7EIU7;K7EQ35;K7EJ19;K7EPK2;K7EMQ6	O43776	Asparagine--tRNA ligase, cytoplasmic	NARS		0.110842	0.320341	0.130497
Q7L5D6;C9JPA8;C9JHN8;C9JY46	Q7L5D6	Golgi to ER traffic protein 4 homolog	GET4		0.110991	0.75243	0.0342265
P12236;Q9H0C2	P12236	ADP/ATP translocase 3;ADP/ATP translocase 3, N-terminally processed	SLC25A6		0.111003	0.403038	0.10081
Q7Z4Q2	Q7Z4Q2	HEAT repeat-containing protein 3	HEATR3		0.112182	0.753659	-0.0338831
Q92989;E9PL17;E9PKV5;E9PJM4	Q92989;E9PL17;E9PKV5	Polyribonucleotide 5-hydroxyl-kinase Clp1	CLP1		0.112214	0.261872	-0.166392
Q96FW1;F5GYN4;J3KR44;F5H6Q1;F5GYJ8;F5H3F0	Q96FW1;F5GYN4;J3KR44;F5H6Q1;F5GYJ8	Ubiquitin thioesterase OTUB1	OTUB1		0.11232	0.26657	-0.163922
A0AVT1;H0Y8S8;H0Y9U5	A0AVT1	Ubiquitin-like modifier-activating enzyme 6	UBA6		0.112431	0.212694	-0.201103
P61604;B8ZZL8;B8ZZ54	P61604;B8ZZL8	10 kDa heat shock protein, mitochondrial	HSPE1		0.113126	0.567807	-0.0622014
P35637;H3BPE7	P35637;H3BPE7	RNA-binding protein FUS	FUS		0.113177	0.463557	-0.0825707
O95104	O95104	Splicing factor, arginine/serine-rich 15	SCAF4		0.113271	0.366523	-0.115231
Q14160;A0A0G2JNZ2;A0A0G2JPP5;A0A669KB89;A0A0G2JMS7;H0YCG0;A0A669KAX5;H0YDF9	Q14160;A0A0G2JNZ2;A0A0G2JPP5;A0A669KB89;A0A0G2JMS7	Protein scribble homolog	SCRIB		0.113335	0.0954393	-0.316905
P53992;G5EA31;A0A0U1RR49	P53992;G5EA31	Protein transport protein Sec24C	SEC24C		0.113422	0.54038	0.0673699
Q00796;A0A6I8PIS1;H0YKB3	Q00796;A0A6I8PIS1	Sorbitol dehydrogenase	SORD		0.11349	0.601552	0.0563911
P09661;H0YKK0;H0YMA0;H0YLR3	P09661;H0YKK0	U2 small nuclear ribonucleoprotein A	SNRPA1		0.114006	0.399243	0.103039
Q9BZZ5;G3V1C3;H0YER7;E9PQK6	Q9BZZ5;G3V1C3;H0YER7	Apoptosis inhibitor 5	API5		0.114184	0.269945	0.158038
P52888;K7EP46;K7EKB6;K7EL02;K7EMU4;K7EIK4;K7EL32	P52888;K7EP46	Thimet oligopeptidase	THOP1		0.115564	0.534201	0.0687476
Q15370;B8ZZU8;I3L0M9;A0A0B4J296	Q15370;B8ZZU8;I3L0M9;A0A0B4J296	Transcription elongation factor B polypeptide 2	TCEB2		0.115713	0.244078	0.184338
Q9BZJ0;Q5JY65	Q9BZJ0;Q5JY65	Crooked neck-like protein 1	CRNKL1		0.116376	0.71795	-0.0389442
Q08752;H0Y8J0	Q08752	Peptidyl-prolyl cis-trans isomerase D	PPID		0.116677	0.623499	-0.05309
Q13232;H3BPR2;H3BPD9;H3BMQ7;H3BRA8	Q13232;H3BPR2	Nucleoside diphosphate kinase 3;Nucleoside diphosphate kinase	NME3		0.11717	0.644932	-0.0498356
P38606;C9JVW8;C9JA17	P38606	V-type proton ATPase catalytic subunit A	ATP6V1A		0.117371	0.472804	-0.0808858
O00231;J3QRY4;J3QS13;J3KSW3	O00231	26S proteasome non-ATPase regulatory subunit 11	PSMD11		0.117584	0.295145	0.144698
P62888;E5RI99;A0A0C4DH44;A0A0B4J213;E5RJH3	P62888;E5RI99	60S ribosomal protein L30	RPL30		0.11781	0.585272	-0.0596087
O15116;E5RJ47;E5RH18	O15116	U6 snRNA-associated Sm-like protein LSm1	LSM1		0.118715	0.304804	0.139798
O15160;A0A2R8YEZ4;A0A2R8Y5D3;A0A2R8YEY5;E7EQB9;H0Y723;A0A2R8Y8D6;D6RDJ3	O15160;A0A2R8YEZ4;A0A2R8Y5D3;A0A2R8YEY5;E7EQB9	DNA-directed RNA polymerases I and III subunit RPAC1	POLR1C		0.118858	0.310326	-0.136843
Q14839;A0A0C4DGG9;A0A2R8Y521;A0A2R8Y212;F5GWX5;A0A2U3TZM0;A0A2R8YFK9;A0A2R8Y5J0;A0A2R8Y425;A0A2R8YFD8;A0A2R8YDJ9;A0A2R8YD40;A0A2R8Y8C1;A0A2R8Y445;A0A2R8YER1;A0A2R8YDW2;A0A2R8Y4X2;A0A2R8Y5Z7;A0A2R8Y685;A0A2R8Y8B3;A0A2R8Y7I0;A0A2R8Y7M9;A0A2R8Y5M9;A0A2R8YE38;Q8TDI0;K7EMY3;Q12873;A0A5F9ZHX5;F2Z2R5;F5H6N4;A0A2R8Y6G9;K7EPV1;H7C3H7;I3L229;K7ESA5;F6T542;H7C0J3;A0A2R8Y795	Q14839;A0A0C4DGG9;A0A2R8Y521;A0A2R8Y212;F5GWX5;A0A2U3TZM0;A0A2R8YFK9;A0A2R8Y5J0;A0A2R8Y425;A0A2R8YFD8;A0A2R8YDJ9;A0A2R8YD40;A0A2R8Y8C1;A0A2R8Y445;A0A2R8YER1;A0A2R8YDW2;A0A2R8Y4X2;A0A2R8Y5Z7;A0A2R8Y685	Chromodomain-helicase-DNA-binding protein 4	CHD4		0.118863	0.0791556	0.342626
P13073;H3BN72;H3BNV9;H3BPG0;Q86WV2;H3BNI5	P13073;H3BN72;H3BNV9;H3BPG0	Cytochrome c oxidase subunit 4 isoform 1, mitochondrial	COX4I1		0.118941	0.404717	0.100089
P29590;H3BT57;H3BT29;H3BUJ5;H3BVD2	P29590;H3BT57	Protein PML	PML		0.119248	0.435019	-0.0882776
P20962;F5GXR3	P20962	Parathymosin	PTMS		0.119534	0.41957	0.0958833
P17980;R4GNH3;E9PM69;E9PKD5;E9PMD8;E9PN50;E9PLG2	P17980;R4GNH3;E9PM69;E9PKD5;E9PMD8;E9PN50	26S protease regulatory subunit 6A	PSMC3		0.120106	0.418728	-0.0965033
P61163;R4GMT0;A0A1B0GVS3	P61163;R4GMT0	Alpha-centractin	ACTR1A		0.120224	0.563474	0.0634795
P29692;E9PRY8;E9PK01;A0A087X1X7;E9PQZ1;E9PQ49;E9PI39;E9PPR1;E9PL12;E9PMW7;E9PIZ1;H0YCK7;H0YE58;E9PQC9	P29692;E9PRY8;E9PK01;A0A087X1X7;E9PQZ1;E9PQ49;E9PI39;E9PPR1;E9PL12	Elongation factor 1-delta	EEF1D		0.12023	0.26574	0.163348
Q14694;J3KT19;H3BQC6;H3BVF1;H3BNS8;H3BNA1	Q14694	Ubiquitin carboxyl-terminal hydrolase 10	USP10		0.120597	0.678222	0.0450685
P50454;E9PJH8;E9PPV6;E9PR70;E9PKH2;E9PK86;E9PMI5;E9PNX1;E9PIG2;E9PRS3;E9PQ34;E9PLA6;H0YEP8	P50454;E9PJH8;E9PPV6;E9PR70;E9PKH2;E9PK86;E9PMI5	Serpin H1	SERPINH1		0.120709	0.523407	-0.0711255
P31939;H7C1S2;C9JLK0;F8WEF0	P31939	Bifunctional purine biosynthesis protein PURH;Phosphoribosylaminoimidazolecarboxamide formyltransferase;IMP cyclohydrolase	ATIC		0.120724	0.444249	0.0862178
P46108;I3L297	P46108;I3L297	Adapter molecule crk	CRK		0.121023	0.495938	0.0763373
P51003;G3XAH6;A0A0C4DGK1;G3V3I9;H0YJ00;Q9NRJ5;G3V457;H0YJL4;F8WAT4;H7C3W0	P51003;G3XAH6	Poly(A) polymerase alpha	PAPOLA		0.121148	0.525555	0.070552
P53007;B4DP62	P53007;B4DP62	Tricarboxylate transport protein, mitochondrial	SLC25A1		0.121252	0.535391	0.0681984
O95400	O95400	CD2 antigen cytoplasmic tail-binding protein 2	CD2BP2		0.121436	0.371054	0.113814
P04899	P04899	Guanine nucleotide-binding protein G(i) subunit alpha-2	GNAI2		0.121747	0.380591	-0.108673
P11172;E9PFD2;F2Z3P2;F2Z303;F8WDG4	P11172;E9PFD2	Uridine 5-monophosphate synthase;Orotate phosphoribosyltransferase;Orotidine 5-phosphate decarboxylase	UMPS		0.122224	0.400718	-0.10261
Q96MU7;J3QR07;J3KS01	Q96MU7;J3QR07	YTH domain-containing protein 1	YTHDC1		0.122498	0.288388	-0.148977
Q04917;A2IDB2;F8WEB6;A2IDB1	Q04917;A2IDB2	14-3-3 protein eta	YWHAH		0.122824	0.612311	-0.0548534
P49207	P49207	60S ribosomal protein L34	RPL34		0.12285	0.514161	0.0728275
O00161;H3BNE1;H3BR18;H3BM38;H3BPJ0;H3BV99;H3BP15;H3BQY9;H3BNG6;H3BU94;H3BR99	O00161;H3BNE1;H3BR18;H3BM38;H3BPJ0	Synaptosomal-associated protein 23;Synaptosomal-associated protein	SNAP23		0.122948	0.293283	-0.146338
Q15428;K7EMT0	Q15428	Splicing factor 3A subunit 2	SF3A2		0.123588	0.69771	0.0422103
Q14738;E9PFR3;H0Y8C4;H7C5Q9;H0YJ35	Q14738;E9PFR3;H0Y8C4	Serine/threonine-protein phosphatase 2A 56 kDa regulatory subunit delta isoform	PPP2R5D		0.123686	0.679303	0.0448661
Q5XKP0;A0A140TA86;K7EIR2;A0A140TA84	Q5XKP0;A0A140TA86;K7EIR2;A0A140TA84	Protein QIL1	QIL1;C19orf70		0.123903	0.0966538	-0.318657
Q13618;A0A087WTG3;H7C1L6;A0A087X1R9;H7C399	Q13618	Cullin-3	CUL3		0.124417	0.659277	0.0478141
P62280;M0QZC5;M0R1H5;M0R1H6	P62280;M0QZC5	40S ribosomal protein S11	RPS11		0.124441	0.573005	-0.0615963
P04844;Q5JYR7;Q5JYR4;F2Z3K5;Q5JYR3;H0Y5M1	P04844	Dolichyl-diphosphooligosaccharide--protein glycosyltransferase subunit 2	RPN2		0.124598	0.380463	0.108593
P25325;B1AH49	P25325;B1AH49	3-mercaptopyruvate sulfurtransferase;Sulfurtransferase	MPST		0.124627	0.421988	-0.0918189
O43815	O43815	Striatin	STRN		0.124646	0.320796	-0.130354
O95202	O95202	LETM1 and EF-hand domain-containing protein 1, mitochondrial	LETM1		0.12513	0.367049	0.115025
Q99848;H7C2Q8	Q99848;H7C2Q8	Probable rRNA-processing protein EBP2	EBNA1BP2		0.126411	0.283251	0.153825
P62891;Q59GN2	P62891;Q59GN2	60S ribosomal protein L39;Putative 60S ribosomal protein L39-like 5	RPL39;RPL39P5		0.126861	0.585306	0.0596952
O94832;J3QRN6;K7EIG7;J3KRL0;J3QRR2	O94832;J3QRN6;K7EIG7;J3KRL0	Unconventional myosin-Id	MYO1D		0.126924	0.363344	0.116465
Q15365;F8VTZ0;P57723;H3BSP4;C9K0A2;F8WC71;C9IZV9;C9J7A9;C9JSA6;C9J5V4;C9JTY5;C9JZY3;C9J0A4	Q15365	Poly(rC)-binding protein 1	PCBP1		0.127029	0.691504	0.0429454
Q53GQ0;A0A1B0GVY6;E9PI21	Q53GQ0;A0A1B0GVY6	Very-long-chain 3-oxoacyl-CoA reductase	HSD17B12		0.127074	0.717355	0.0388026
Q5JTJ3	Q5JTJ3	Cytochrome c oxidase assembly factor 6 homolog	COA6		0.127277	0.717721	0.0390091
Q7Z7H5;F8W7F7	Q7Z7H5;F8W7F7	Transmembrane emp24 domain-containing protein 4	TMED4		0.127366	0.755103	-0.0335188
P18859;A8MUH2	P18859;A8MUH2	ATP synthase-coupling factor 6, mitochondrial	ATP5J		0.127564	0.41916	-0.0955276
P16152;E9PQ63;A8MTM1	P16152	Carbonyl reductase [NADPH] 1	CBR1		0.127909	0.418031	-0.0943897
Q06323;H0YLU2;H0YKK6	Q06323	Proteasome activator complex subunit 1	PSME1		0.128478	0.61754	0.0542708
Q08211	Q08211	ATP-dependent RNA helicase A	DHX9		0.128554	0.621706	0.0534569
P24534;C9JZW3;F2Z2G2;F8WF65	P24534	Elongation factor 1-beta	EEF1B2		0.128621	0.421278	0.0921824
Q9NZN8;F8VV52;F8VUB4;F8W145;F8VRS8;F8VVY1;F8VX63;H0YH84;H0YI11;F8VQD8;A0A087X050;F8VQF4;F8VWH8;F8VVD4;H0YHT6;H0YI80;F8VRJ3;H0YHT8	Q9NZN8;F8VV52;F8VUB4	CCR4-NOT transcription complex subunit 2	CNOT2		0.128627	0.267971	0.162671
O95777;C9JIZ0;F2Z2Y6;C9JNV3	O95777;C9JIZ0;F2Z2Y6;C9JNV3	U6 snRNA-associated Sm-like protein LSm8	LSM8		0.1287	0.372426	-0.112664
P68402;J3KNE3	P68402;J3KNE3	Platelet-activating factor acetylhydrolase IB subunit beta	PAFAH1B2		0.128791	0.594446	-0.0578371
Q13907;C9JD53;Q9BXS1	Q13907	Isopentenyl-diphosphate Delta-isomerase 1	IDI1		0.129373	0.66331	0.0472898
Q9BSD7;Q5TDF0	Q9BSD7;Q5TDF0	Cancer-related nucleoside-triphosphatase	NTPCR		0.129896	0.862438	-0.0194972
P24941;G3V5T9;E7ESI2;Q00526;K7EJ83;G3V317	P24941;G3V5T9;E7ESI2	Cyclin-dependent kinase 2	CDK2		0.131018	0.421789	0.0922909
P41223;C9JCD9;F8WCN7	P41223;C9JCD9	Protein BUD31 homolog	BUD31		0.131592	0.483926	0.0788279
Q9NTK5;J3KQ32;C9JTK6;C9JCJ9	Q9NTK5;J3KQ32	Obg-like ATPase 1	OLA1		0.13184	0.284228	0.151406
P62861;E9PR30	P62861;E9PR30	40S ribosomal protein S30	FAU		0.131842	0.580917	-0.0601703
P19367;B1AR62;Q2TB90	P19367	Hexokinase-1	HK1		0.131849	0.419197	-0.0957084
Q86TI2;M0R2A8;M0R2G6;M0R0I1;M0R3C4;M0R1L4;A0A2R8YF65;M0QXI5;M0QXG6;M0R162;M0R3E8;M0R145	Q86TI2;M0R2A8	Dipeptidyl peptidase 9	DPP9		0.132244	0.760851	0.0329783
P36915;A0A140T8Y2;A2AB27	P36915;A0A140T8Y2	Guanine nucleotide-binding protein-like 1	GNL1		0.132329	0.469318	-0.0818266
P53618;E9PP73;E9PP63;E9PKQ1	P53618;E9PP73	Coatomer subunit beta	COPB1		0.132451	0.536179	-0.0681076
P42285;H0YAC4;H0Y8U3	P42285	Superkiller viralicidic activity 2-like 2	SKIV2L2		0.132592	0.487639	0.0781626
O75822;H0YLP3;H0YGJ7	O75822	Eukaryotic translation initiation factor 3 subunit J	EIF3J		0.13264	0.351574	-0.119928
P62899;H7C2W9;C9JU56;B7Z4E3;B7Z4C8;B8ZZK4	P62899;H7C2W9;C9JU56;B7Z4E3;B7Z4C8;B8ZZK4	60S ribosomal protein L31	RPL31		0.133025	0.585647	-0.0597202
P19784;H3BNI9;H3BSA1	P19784;H3BNI9;H3BSA1	Casein kinase II subunit alpha	CSNK2A2		0.133436	0.419292	0.09417
O94822;H7BYG8;S4R3T2	O94822	E3 ubiquitin-protein ligase listerin	LTN1		0.134016	0.362555	-0.116973
O75935;X6RCK5;X6RLR1;X6RA56;A0A0A0MRV8	O75935;X6RCK5;X6RLR1;X6RA56	Dynactin subunit 3	DCTN3		0.134072	0.353517	-0.11925
P04818	P04818	Thymidylate synthase	TYMS		0.134758	0.380331	0.10879
P35573	P35573	Glycogen debranching enzyme;4-alpha-glucanotransferase;Amylo-alpha-1,6-glucosidase	AGL		0.135333	0.463273	0.0828928
O43765;A0A7I2V5Z3;A0A7I2V697;A0A7I2V4T9;A0A7I2V2U2;A0A7I2V588;K7EMD6;A0A7I2YQY5;K7ERW5	O43765;A0A7I2V5Z3;A0A7I2V697;A0A7I2V4T9;A0A7I2V2U2;A0A7I2V588;K7EMD6	Small glutamine-rich tetratricopeptide repeat-containing protein alpha	SGTA		0.13536	0.189791	0.218497
Q8WW59	Q8WW59	SPRY domain-containing protein 4	SPRYD4		0.135391	0.791057	-0.028462
P19525;A0A7P0TAL9;A0A7P0TBA9;A0A7P0Z4M0	P19525;A0A7P0TAL9;A0A7P0TBA9;A0A7P0Z4M0	Interferon-induced, double-stranded RNA-activated protein kinase	EIF2AK2		0.135525	0.419261	0.0946169
Q7RTV0	Q7RTV0	PHD finger-like domain-containing protein 5A	PHF5A		0.135538	0.752572	0.03384
P31323	P31323	cAMP-dependent protein kinase type II-beta regulatory subunit	PRKAR2B		0.135832	0.439804	0.0875274
O14497;H0Y488;A0A1B0GTU5;A0A087WUV6;H0Y3S9;H0Y2R3	O14497;H0Y488;A0A1B0GTU5	AT-rich interactive domain-containing protein 1A	ARID1A		0.136802	0.30296	0.139315
Q9Y4L1;A0A087X054;A0A494C039;E9PJ21;A0A087WWI4;K7EQK2;J3KTF1;J3QL06;Q9BST8;J3QQH7;J3QLE9;A0A087X214;A0A087WW13	Q9Y4L1;A0A087X054;A0A494C039;E9PJ21;A0A087WWI4;K7EQK2	Hypoxia up-regulated protein 1	HYOU1		0.136843	0.0371667	-0.469335
P14174	P14174	Macrophage migration inhibitory factor	MIF		0.137168	0.410198	0.0988458
Q00403;B1APE1;B1APE2	Q00403;B1APE1	Transcription initiation factor IIB	GTF2B		0.137189	0.599904	0.056816
O95747;C9JIG9;F8WBK9	O95747;C9JIG9	Serine/threonine-protein kinase OSR1	OXSR1		0.137422	0.372336	-0.112952
Q9H9Q2;J3KQ34;A0A087X1P5;J3QT73;J3KQ41;J3QT95	Q9H9Q2;J3KQ34;A0A087X1P5;J3QT73;J3KQ41	COP9 signalosome complex subunit 7b	COPS7B		0.138124	0.284272	0.151738
Q13242;H0YIB4;S4R3G0	Q13242;H0YIB4	Serine/arginine-rich splicing factor 9	SRSF9		0.138446	0.645233	-0.0498077
B1ANH0;B1ANG9;Q16774;B1ANH5;B1ANH6;B1ANH2;B1ANH3	B1ANH0;B1ANG9;Q16774;B1ANH5;B1ANH6;B1ANH2	Guanylate kinase	GUK1		0.138555	0.239867	0.187501
Q14676;A2AB05;A2AB06;A2AB07;A0A087X0R2;H0Y6Z8	Q14676	Mediator of DNA damage checkpoint protein 1	MDC1		0.138679	0.677017	-0.0453704
P61247;D6RG13;D6RAT0;D6RB09;E9PFI5;H0Y9Y4;H0Y8L7;D6R9B6;D6RAS7;D6RED7;D6RI02;D6RGE0	P61247;D6RG13;D6RAT0;D6RB09;E9PFI5;H0Y9Y4;H0Y8L7;D6R9B6	40S ribosomal protein S3a	RPS3A		0.139238	0.56395	-0.063137
P31937;H7BZL2	P31937	3-hydroxyisobutyrate dehydrogenase, mitochondrial	HIBADH		0.13959	0.443754	-0.0865767
P51809;E5RH06	P51809	Vesicle-associated membrane protein 7	VAMP7		0.13969	0.53308	0.0693566
Q8TCC3;B8ZZV5	Q8TCC3	39S ribosomal protein L30, mitochondrial	MRPL30		0.13977	0.785395	-0.0293919
P42345;B1AKP8;B1AKQ2	P42345	Serine/threonine-protein kinase mTOR	MTOR		0.139805	0.487888	0.0782305
P50402;A0A804HIV7;Q5HY57;A0A804HLA2	P50402;A0A804HIV7;Q5HY57;A0A804HLA2	Emerin	EMD		0.140473	0.523233	-0.0713021
O75348;A0A7I2V4K4;A0A7I2V3Q6;A0A7I2V375	O75348	V-type proton ATPase subunit G 1	ATP6V1G1		0.140996	0.342098	-0.123903
P30084	P30084	Enoyl-CoA hydratase, mitochondrial	ECHS1		0.14101	0.436366	-0.0882293
Q5T6F2;A0A804HLJ4;A0A804HLD2;A2A305;A0A804HIK1;Q5JV08;A0A0D9SFI5	Q5T6F2	Ubiquitin-associated protein 2	UBAP2		0.141349	0.726272	0.0378675
Q92804;A0A075B7D9;A0A075B7F2;A0A075B7E4;A0A075B7F4	Q92804;A0A075B7D9	TATA-binding protein-associated factor 2N	TAF15		0.141945	0.804551	0.0267894
P51808;A6NGJ0;F2Z328	P51808;A6NGJ0;F2Z328	Dynein light chain Tctex-type 3	DYNLT3		0.142088	0.226144	0.195857
Q13409	Q13409	Cytoplasmic dynein 1 intermediate chain 2	DYNC1I2		0.142296	0.645845	-0.0495632
Q86XP3;J3QRI2;J3KTK9;J3KRE3	Q86XP3	ATP-dependent RNA helicase DDX42	DDX42		0.14281	0.766081	-0.0322731
P36542	P36542	ATP synthase subunit gamma, mitochondrial	ATP5C1		0.142859	0.463726	0.0827041
P60842;J3KT12;J3QS69;J3QL43;J3KSZ0;J3QR64;J3KTN0;J3KS25;J3QL52;J3KT04;J3QQP0	P60842;J3KT12;J3QS69;J3QL43;J3KSZ0	Eukaryotic initiation factor 4A-I	EIF4A1		0.142889	0.559335	-0.0642445
Q14671;H0YEH2;Q5T1Z4;Q5T1Z8;E9PR38;H0YDK8;H0YC97;E9PMX1;H0YDC5;E9PM68;E9PL65;H0YDQ6	Q14671;H0YEH2;Q5T1Z4;Q5T1Z8;E9PR38;H0YDK8	Pumilio homolog 1	PUM1		0.1432	0.676956	-0.0454093
O75874;C9J4N6;C9JLU6;C9JJE5	O75874	Isocitrate dehydrogenase [NADP] cytoplasmic	IDH1		0.143738	0.351918	-0.12009
Q15020;A0A499FI31;F8W667;H0YHU8;A0A494C0L2;F8VZM2;F8VVK9	Q15020;A0A499FI31	Squamous cell carcinoma antigen recognized by T-cells 3	SART3		0.144675	0.682291	-0.0442727
P49903;Q5T5U6;Q5T5U7	P49903;Q5T5U6	Selenide, water dikinase 1	SEPHS1		0.145545	0.520636	-0.0718143
P09132;A0A087WYR0;A0A2U3TZN1;A0A087WWU9;D6RBG4;A0A2R8Y4M3	P09132;A0A087WYR0;A0A2U3TZN1;A0A087WWU9	Signal recognition particle 19 kDa protein	SRP19		0.145894	0.39668	0.104102
P30825;Q5JR49	P30825	High affinity cationic amino acid transporter 1	SLC7A1		0.145977	0.439378	0.0873868
Q71DI3	Q71DI3	Histone H3.2	HIST2H3A		0.146366	0.750842	0.0346181
Q8IVD9	Q8IVD9	NudC domain-containing protein 3	NUDCD3		0.14663	0.770501	-0.0316439
P61158;B4DXW1;Q9P1U1;F8WDR7;Q9C0K3;A0A0A0MTI9;H7C4J1;C9IZN3;F8WEW2;F8WE84	P61158;B4DXW1	Actin-related protein 3	ACTR3		0.146879	0.563224	-0.0635339
O43242;H0YGV8;F5H8K4	O43242	26S proteasome non-ATPase regulatory subunit 3	PSMD3		0.14704	0.313576	-0.133265
P13984	P13984	General transcription factor IIF subunit 2	GTF2F2		0.14789	0.409858	-0.0992832
P46087;F5GWB7;F5H709;F5H5X6;F5H359;F5H8G6	P46087	Probable 28S rRNA (cytosine(4447)-C(5))-methyltransferase	NOP2		0.148913	0.49549	0.0766042
O14787;A0A075B780;K7ESC1;K7ENW1;K7EMA3;K7ESG1;K7ELC3	O14787;A0A075B780	Transportin-2	TNPO2		0.149071	0.303765	0.138638
P30154;H0YDG7	P30154	Serine/threonine-protein phosphatase 2A 65 kDa regulatory subunit A beta isoform	PPP2R1B		0.14924	0.439095	0.0874808
P35269;M0QXD6;M0R0R9;M0R0Z3	P35269;M0QXD6;M0R0R9	General transcription factor IIF subunit 1	GTF2F1		0.149351	0.462568	-0.0832705
Q16836;E9PF18;A0A0A0MSE2;A0A0D9SFP2;A0A1W2PNM1;A0A804HLB5;A0A1W2PQ78;A0A1W2PQV5;A0A804HKJ2;A0A804HJW7;A0A1W2PQC2;A0A1W2PRT2;A0A1W2PP40;A0A1W2PQ55;A0A804HJK7	Q16836;E9PF18;A0A0A0MSE2;A0A0D9SFP2;A0A1W2PNM1;A0A804HLB5;A0A1W2PQ78;A0A1W2PQV5;A0A804HKJ2	Hydroxyacyl-coenzyme A dehydrogenase, mitochondrial	HADH		0.14936	0.258878	-0.168783
P78330;C9JBI3;A0A1D5RMN5;C9JEJ7;F8WD74	P78330;C9JBI3	Phosphoserine phosphatase	PSPH		0.149414	0.594496	-0.0578297
Q15599;H3BUQ9;H3BN50;H3BQS0;H3BMF5	Q15599;H3BUQ9;H3BN50;H3BQS0	Na(+)/H(+) exchange regulatory cofactor NHE-RF2	SLC9A3R2		0.149441	0.700783	0.0418221
O43396;K7ER96;K7EML9;K7EPB7;K7EME7;K7EKG2	O43396;K7ER96	Thioredoxin-like protein 1	TXNL1		0.149639	0.314831	0.134483
Q8NE71;Q5STZ8;H0YGW7;A0A0G2JIC2;A0A0G2JJB9;F5GYK6	Q8NE71;Q5STZ8;H0YGW7	ATP-binding cassette sub-family F member 1	ABCF1		0.150484	0.72128	-0.0383939
Q15785	Q15785	Mitochondrial import receptor subunit TOM34	TOMM34		0.150989	0.702196	0.0415582
P14923;C9JK18;C9JKY1;C9JTX4;C9J826;C9JPI2;K7ERP3	P14923	Junction plakoglobin	JUP		0.151137	0.4137	0.0979005
P61024;Q5T179;Q9BZU3	P61024;Q5T179;Q9BZU3	Cyclin-dependent kinases regulatory subunit 1;Cyclin-dependent kinases regulatory subunit	CKS1B		0.151637	0.561683	-0.0638334
P51572;A0A2R8Y5M6;C9JSP1;C9JQ75;C9J0M4;C9JMD7;C9JM14	P51572;A0A2R8Y5M6;C9JSP1;C9JQ75;C9J0M4;C9JMD7	B-cell receptor-associated protein 31	BCAP31		0.151729	0.52934	-0.0700186
P25788;G3V4X5;G3V3W4;G3V5N4;H0YJ03	P25788	Proteasome subunit alpha type-3	PSMA3		0.151787	0.422537	-0.0919225
Q00577;A0A494C0H6	Q00577	Transcriptional activator protein Pur-alpha	PURA		0.152098	0.600797	-0.0566627
Q96KG9;E9PS17;E9PK59;E9PPN3;H0YCI6;A0A0A0MQX4	Q96KG9;E9PS17;E9PK59;E9PPN3	N-terminal kinase-like protein	SCYL1		0.152223	0.261381	0.166965
Q86YP4;V9GYX5;C9JVY3;V9GY85;H7C3H1;C9JMI3;C9JGN4;C9JJK9	Q86YP4	Transcriptional repressor p66-alpha	GATAD2A		0.152634	0.767171	0.0320896
P10599	P10599	Thioredoxin	TXN		0.152935	0.40018	0.102785
Q8TAT6;I3L283;A0A0D9SFI9;I3L4U9;I3L3I1	Q8TAT6	Nuclear protein localization protein 4 homolog	NPLOC4		0.153354	0.784197	-0.029572
O43290;E9PQI8	O43290	U4/U6.U5 tri-snRNP-associated protein 1	SART1		0.154111	0.314282	-0.133521
Q13523;H0YDJ3	Q13523;H0YDJ3	Serine/threonine-protein kinase PRP4 homolog	PRPF4B		0.15413	0.654262	-0.0486951
O94874	O94874	E3 UFM1-protein ligase 1	UFL1		0.1543	0.363711	-0.116825
P10644;K7EPB2;K7EM13;K7EMU2;K7EMZ6;K7EIE5;K7EID3;K7EJ40;K7EK41;K7EQK3;X6RAV4;P31321;K7EKR1;H7BYW5;C9JSK5	P10644;K7EPB2	cAMP-dependent protein kinase type I-alpha regulatory subunit;cAMP-dependent protein kinase type I-alpha regulatory subunit, N-terminally processed	PRKAR1A		0.154593	0.400323	-0.102845
P25208;F8VSL3	P25208;F8VSL3	Nuclear transcription factor Y subunit beta	NFYB		0.154744	0.267885	0.162395
P61289;K9J957;K7ESG5;B3KQ25;K7ENH2;A0A087WTV2;K7EPX6;K7EKR3;K7EMD0;B7Z8D3	P61289;K9J957;K7ESG5;B3KQ25;K7ENH2;A0A087WTV2	Proteasome activator complex subunit 3	PSME3		0.15494	0.564003	-0.0633253
P60953;A0A590UJK8;Q5JYX0;A0A494C1M1;A0A494BZX6;A0A3B3IRV0;P17081;Q9H4E5;F8WET9;B1AH79;G3V4H1;G3V476	P60953;A0A590UJK8;Q5JYX0;A0A494C1M1	Cell division control protein 42 homolog	CDC42		0.155187	0.560222	-0.0641365
Q15003;E9PHA2;C9J470;C9JZP1;H7C415	Q15003;E9PHA2;C9J470	Condensin complex subunit 2	NCAPH		0.155564	0.259258	-0.169183
E7EUC7;Q16851;A0A7I2YQ74;A0A087WYS1;C9JNZ1;A0A7I2V676;C9JWG0;C9JVG3;C9JQU9;A0A7I2V4T0;C9JTZ5;C9JUW1;A0A7I2V2Q3;C9J6Q0;F2Z3H1;F8WDA2	E7EUC7;Q16851;A0A7I2YQ74;A0A087WYS1	UTP--glucose-1-phosphate uridylyltransferase	UGP2		0.156233	0.256387	-0.171385
P49959;F8W7U8;F5GXT0;F5H742;F5H256	P49959;F8W7U8	Double-strand break repair protein MRE11A	MRE11A		0.156334	0.522173	-0.071604
O00764;F2Z2Y4;A8MV33	O00764;F2Z2Y4	Pyridoxal kinase	PDXK		0.157823	0.302905	-0.141207
Q15813;A0A2R8Y5Q8;A0A2R8YHI9;A0A2U3TZJ6;A0A2R8Y7E7;A0A2R8Y6Q1;A0A2R8YFL4;A0A2R8Y4V6;A0A2R8YER9;A0A2R8Y784;A0A2R8Y4P2;A0A2R8Y6G3;A0A2R8Y787;A0A2R8Y5H6;A0A2R8Y7H8;A0A2R8Y6L2;A0A2R8Y897;A0A2R8YF12;A0A2R8YFG9	Q15813;A0A2R8Y5Q8;A0A2R8YHI9;A0A2U3TZJ6;A0A2R8Y7E7;A0A2R8Y6Q1;A0A2R8YFL4	Tubulin-specific chaperone E	TBCE		0.158096	0.702312	0.0416205
O75223;M0QZK8;B8ZZK2;H7BZK5;A0A0B4J1Y4	O75223;M0QZK8	Gamma-glutamylcyclotransferase	GGCT		0.1581	0.340668	-0.124403
P53396;K7EIE7;K7ESG8	P53396	ATP-citrate synthase	ACLY		0.158297	0.535694	-0.0681785
P61962;A0A087WWI6	P61962;A0A087WWI6	DDB1- and CUL4-associated factor 7	DCAF7		0.158325	0.568405	0.062383
P06737;E9PK47	P06737;E9PK47	Glycogen phosphorylase, liver form;Alpha-1,4 glucan phosphorylase	PYGL		0.159874	0.390346	0.106686
P54819;F8W1A4;F8VZG5;A0A5F9ZHP2;F8VY04;A0A5K1VW67;G3V213;F8VPP1	P54819;F8W1A4;F8VZG5;A0A5F9ZHP2;F8VY04;A0A5K1VW67;G3V213	Adenylate kinase 2, mitochondrial;Adenylate kinase 2, mitochondrial, N-terminally processed;Adenylate kinase 2, mitochondrial	AK2		0.160347	0.268858	0.162584
P62310	P62310	U6 snRNA-associated Sm-like protein LSm3	LSM3		0.160951	0.57513	0.0612916
Q5VYK3;J3KN16;A0A804HJA4;R4GMY1;F6XAQ5;R4GMY3	Q5VYK3;J3KN16;A0A804HJA4	Proteasome-associated protein ECM29 homolog	ECM29;KIAA0368		0.162266	0.209637	0.205196
P07919;A0A096LP55	P07919	Cytochrome b-c1 complex subunit 6, mitochondrial	UQCRH		0.162923	0.395515	-0.104752
P61956	P61956	Small ubiquitin-related modifier 2	SUMO2		0.163302	0.567997	0.0623981
P99999;C9JFR7;CON__P62894	P99999;C9JFR7	Cytochrome c	CYCS		0.164222	0.245452	-0.178025
P14618;B4DNK4	P14618;B4DNK4	Pyruvate kinase PKM;Pyruvate kinase	PKM		0.164305	0.410371	0.0991091
P84085;C9J1Z8;F8WDB3;F5H1V1;F5H6T5	P84085;C9J1Z8	ADP-ribosylation factor 5	ARF5		0.164335	0.598757	-0.0572454
Q96D71;H0YDT0;E9PMG1;F2Z3L2;H0YCR2;H0YE89;H0YCF0;H0YE73;H7C1V2	Q96D71;H0YDT0;E9PMG1	RalBP1-associated Eps domain-containing protein 1	REPS1		0.164398	0.821849	0.0244383
O00264	O00264	Membrane-associated progesterone receptor component 1	PGRMC1		0.164598	0.299227	0.144635
P29372;A2IDA3	P29372;A2IDA3	DNA-3-methyladenine glycosylase	MPG		0.165218	0.43471	0.0892236
P46100;A0A096LNL9;A0A6Q8PHA4;A0A096LNW1;A0A096LNN3;A0A096LNR8;A0A096LNX6;H0Y3T0	P46100;A0A096LNL9	Transcriptional regulator ATRX	ATRX		0.165428	0.495612	-0.0765551
O95478;A0A0A0MQZ6;H0YAI9	O95478;A0A0A0MQZ6	Ribosome biogenesis protein NSA2 homolog	NSA2		0.165429	0.371641	-0.113625
Q99459	Q99459	Cell division cycle 5-like protein	CDC5L		0.165507	0.850939	0.0211695
P45985;R4GN37	P45985	Dual specificity mitogen-activated protein kinase kinase 4	MAP2K4		0.166021	0.493698	-0.076974
O14519;F5GZF0;O75956;E9PKR4	O14519;F5GZF0;O75956	Cyclin-dependent kinase 2-associated protein 1;Cyclin-dependent kinase 2-associated protein 2	CDK2AP1;CDK2AP2		0.167009	0.303067	-0.139903
P62913;Q5VVC8	P62913;Q5VVC8	60S ribosomal protein L11	RPL11		0.167337	0.586178	-0.059584
P12814;A0A804HII9;A0A804HKE2;A0A804HK61;A0A804HIN7;A0A7I2V4Y4;A0A804HJU8;A0A804HLD0;A0A804HLF4;A0A804HL31;H9KV75;A0A804HJQ9;G3V2N5;H7C5W8;H0YJW3;G3V2W4;A0A804HI95;P35609;A0A494C1A0;A0A804HJN7;H0YJ11;A0A804HIY0;A0A494C166;G3V2X9;A0A804HKG0;A0A494C033;G3V5M4;A0A494C0Q3;A0A494C060;G3V2E8;G3V380;D6RH00;A0A494C031	P12814;A0A804HII9;A0A804HKE2;A0A804HK61;A0A804HIN7;A0A7I2V4Y4;A0A804HJU8;A0A804HLD0;A0A804HLF4;A0A804HL31;H9KV75	Alpha-actinin-1	ACTN1		0.167445	0.404187	0.100638
Q96AG4;I3L223	Q96AG4	Leucine-rich repeat-containing protein 59	LRRC59		0.167756	0.816839	-0.0252569
P62195;J3QSA9;J3KRP2;J3QQM1;J3QLH6;J3QRW1;J3QSE0;J3QRR3	P62195;J3QSA9;J3KRP2;J3QQM1;J3QLH6	26S protease regulatory subunit 8	PSMC5		0.167887	0.569431	0.0622239
P62487;E9PIU7;E9PKH3;H0YEE4	P62487	DNA-directed RNA polymerase II subunit RPB7	POLR2G		0.168039	0.579271	-0.0606492
P17096;A0A669KAX1;A0A1W2PRV2	P17096	High mobility group protein HMG-I/HMG-Y	HMGA1		0.168337	0.418426	-0.0954518
P14625;A0A7P0TAT8;H0YIV0;A0A7P0TAE1;A0A7P0T823;A0A087WT78;A0A7P0T917;A0A7P0TAY2;A0A7P0TBC2;A0A7P0T885;A0A7P0T8R3;Q58FF3;A0A7P0Z405;F8W026;A0A7P0Z4B4;A0A7P0T8C8;A0A7P0TAC2;A0A7P0TAG4	P14625;A0A7P0TAT8;H0YIV0;A0A7P0TAE1;A0A7P0T823;A0A087WT78;A0A7P0T917;A0A7P0TAY2	Endoplasmin	HSP90B1		0.16835	0.41044	0.0988189
Q9NVA2;D6RGI3;D6RER5;D6RDU5;H0Y961;H0Y9G8;D6RDP1;D6R9Y6;Q9P0V9;E7EW69	Q9NVA2;D6RGI3;D6RER5;D6RDU5;H0Y961	Septin-11	2024-09-11		0.168738	0.248428	-0.181309
Q53H96;A0A0A0MQS1;B5MD87;F8WEI0	Q53H96;A0A0A0MQS1	Pyrroline-5-carboxylate reductase 3;Pyrroline-5-carboxylate reductase	PYCRL		0.169138	0.0664127	0.3955
P40616;F8VYN9;B4DZG7;F8VP99;F8W1Z8;F8VP63	P40616;F8VYN9;B4DZG7	ADP-ribosylation factor-like protein 1	ARL1		0.170013	0.476771	-0.0803359
P24539;Q5QNZ2	P24539;Q5QNZ2	ATP synthase F(0) complex subunit B1, mitochondrial	ATP5F1		0.170706	0.421357	-0.0964976
P06576;H0YH81;F8W079;F8W0P7;H0YI37	P06576;H0YH81;F8W079	ATP synthase subunit beta, mitochondrial;ATP synthase subunit beta	ATP5B		0.17163	0.39001	-0.106783
O14929;F8WEW1;F8W9G7	O14929	Histone acetyltransferase type B catalytic subunit	HAT1		0.171844	0.304214	-0.139063
O75351;K7EL71;K7EKZ3;Q6PIW4	O75351	Vacuolar protein sorting-associated protein 4B	VPS4B		0.173268	0.342331	-0.123525
O14880;Q5VV89;Q5VV87	O14880;Q5VV89;Q5VV87	Microsomal glutathione S-transferase 3	MGST3		0.173321	0.303902	-0.141871
Q15029;K7EP67;K7EJ74;K7EIT3;K7EIV5	Q15029	116 kDa U5 small nuclear ribonucleoprotein component	EFTUD2		0.173638	0.682464	-0.0442562
O75400;A0A7N4I394;F5H578;H0YG38;H7C2N3	O75400;A0A7N4I394	Pre-mRNA-processing factor 40 homolog A	PRPF40A		0.173781	0.343607	0.123591
Q14789;E7EU81;H0Y867;H7C5I7	Q14789;E7EU81	Golgin subfamily B member 1	GOLGB1		0.173933	0.68	-0.0448396
O60256;E7EPA1;C9K0K7;C9JJS3;C9JDU5;I3L0S1;C9JDH0;I3L4G9	O60256;E7EPA1;C9K0K7;C9JJS3;C9JDU5	Phosphoribosyl pyrophosphate synthase-associated protein 2	PRPSAP2		0.174167	0.327074	0.129392
P20042	P20042	Eukaryotic translation initiation factor 2 subunit 2	EIF2S2		0.174181	0.419349	-0.0940434
P63151;A0A590UJY3;A0A590UJJ1;E5RFR9;Q00005;E5RIY1;Q9Y2T4	P63151;A0A590UJY3;A0A590UJJ1	Serine/threonine-protein phosphatase 2A 55 kDa regulatory subunit B alpha isoform	PPP2R2A		0.174247	0.58789	0.0592231
Q99496;X6RFN3	Q99496;X6RFN3	E3 ubiquitin-protein ligase RING2	RNF2		0.174971	0.8518	-0.0210138
P05386	P05386	60S acidic ribosomal protein P1	RPLP1		0.175199	0.381504	0.10848
P22626;A0A7I2V4I6;A0A7I2V323;A0A7I2V4N1;A0A7I2V3P1;A0A7I2V3P7;A0A7I2V4S4;A0A087WUI2;A0A024RA28;A0A7I2V4N0;A0A7I2YQN4	P22626;A0A7I2V4I6;A0A7I2V323;A0A7I2V4N1;A0A7I2V3P1;A0A7I2V3P7;A0A7I2V4S4;A0A087WUI2;A0A024RA28;A0A7I2V4N0;A0A7I2YQN4	Heterogeneous nuclear ribonucleoproteins A2/B1	HNRNPA2B1;HNRPA2B1		0.175408	0.420322	-0.0963896
P42771;J3QRG6;K7ES20;K7ENC6;P42772	P42771;J3QRG6;K7ES20;K7ENC6	Cyclin-dependent kinase inhibitor 2A	CDKN2A		0.175448	0.489364	0.0779746
A0A6Q8PFA6;A0A6Q8PH57;O00139;A0A6Q8PGH7;A0A6Q8PG37;A0A6Q8PGG1;D6R9M0;H0Y8H2;A0A669KBE9;D6RD93;H0Y5Z9	A0A6Q8PFA6;A0A6Q8PH57;O00139;A0A6Q8PGH7;A0A6Q8PG37;A0A6Q8PGG1;D6R9M0	Kinesin-like protein KIF2A	KIF2A		0.175708	0.160205	-0.243377
P63000;P15153;B1AH77;B1AH78;B1AH80	P63000;P15153	Ras-related C3 botulinum toxin substrate 1;Ras-related C3 botulinum toxin substrate 2	RAC1;RAC2		0.175974	0.587426	-0.0594285
P22102;F8WD69;C9JBJ1;C9JTV6;A0A140TA71;H7C366	P22102	Trifunctional purine biosynthetic protein adenosine-3;Phosphoribosylamine--glycine ligase;Phosphoribosylformylglycinamidine cyclo-ligase;Phosphoribosylglycinamide formyltransferase	GART		0.176177	0.42011	-0.0929046
P00918;E5RID5;E5RK37	P00918	Carbonic anhydrase 2	CA2		0.176269	0.377186	0.11028
P46926;D6R9P4;D6RFF8;D6RAY7;D6RB13;D6R917;Q8TDQ7;V9GYK3;D6RFK5;V9GYW0	P46926;D6R9P4;D6RFF8;D6RAY7	Glucosamine-6-phosphate isomerase 1;Glucosamine-6-phosphate isomerase	GNPDA1		0.176496	0.497741	0.0760565
P17066;P48741	P17066	Heat shock 70 kDa protein 6	HSPA6		0.176909	0.418402	-0.0953556
P08670;B0YJC4;B0YJC5;A0A1B0GTT5;A0A1B0GVG8;H7C5W5;P14136;A0A1X7SBR3;A0A1W2PR46;A0A1W2PRT3	P08670;B0YJC4;B0YJC5	Vimentin	VIM		0.176938	0.396253	-0.10499
P62942;F6T7Q3;A0A087WZM5;A0A7I2V3S6;Q1JUQ5;Q5VVH2;Q1JUQ3;Q5W0X3;A0A087WTS4;A0A087WV48	P62942;F6T7Q3;A0A087WZM5;A0A7I2V3S6	Peptidyl-prolyl cis-trans isomerase FKBP1A;Peptidyl-prolyl cis-trans isomerase	FKBP1A		0.177284	0.587077	-0.0594297
Q16513;B1AL79;H0Y5V5;H0Y429	Q16513;B1AL79	Serine/threonine-protein kinase N2	PKN2		0.177446	0.703354	0.0411869
O95721;C9JAF7	O95721;C9JAF7	Synaptosomal-associated protein 29;Synaptosomal-associated protein	SNAP29		0.178009	0.372194	-0.113183
Q13564;H3BMR3;J3QRA5;J3KRK3;J3QLH4;J3KTE3;H3BQW6;H3BSS8	Q13564	NEDD8-activating enzyme E1 regulatory subunit	NAE1		0.178487	0.655343	-0.0485703
Q01082;A0A087WUZ3;F8W6C1	Q01082;A0A087WUZ3	Spectrin beta chain, non-erythrocytic 1	SPTBN1		0.178635	0.604377	0.0561535
P48735;H0YL11	P48735;H0YL11	Isocitrate dehydrogenase [NADP], mitochondrial	IDH2		0.179344	0.513245	-0.0740523
Q12931;I3L0K7;I3L239;I3L2D5;I3L253	Q12931;I3L0K7	Heat shock protein 75 kDa, mitochondrial	TRAP1		0.179356	0.636256	-0.0515985
P52788;H7C2R7	P52788;H7C2R7	Spermine synthase	SMS		0.179465	0.533971	0.0691451
P04181	P04181	Ornithine aminotransferase, mitochondrial;Ornithine aminotransferase, hepatic form;Ornithine aminotransferase, renal form	OAT		0.179703	0.379919	0.108956
Q13148;A0A087WYY0;A0A087X260;G3V162;B1AKP7;A0A0A0N0M3;K7EN94;A0A087WX29;K7EJM5;A0A087WV68;A0A087WXQ5;A0A087WXV3;A0A087WX67;A0A087WW61;A0A087WZC9;A0A0A0MSV7;K7EJ99;A0A087WZM1;A0A087WYE7;K7EL26;A0A087WVX6;A0A087WTZ4	Q13148;A0A087WYY0;A0A087X260;G3V162;B1AKP7;A0A0A0N0M3;K7EN94;A0A087WX29;K7EJM5;A0A087WV68;A0A087WXQ5	TAR DNA-binding protein 43	TARDBP;TDP43		0.179909	0.640758	-0.0507461
P14868;H7BZ35;C9J7S3;C9JLC1;H7C278;C9JQM9	P14868	Aspartate--tRNA ligase, cytoplasmic	DARS		0.180583	0.411755	0.0985929
D6R9P3;D6RD18;D6RBZ0;Q99729	D6R9P3;D6RD18;D6RBZ0;Q99729	Heterogeneous nuclear ribonucleoprotein A/B	HNRNPAB		0.180639	0.247632	0.182054
P11908;H7C540;D3YTJ7;A6NMS2	P11908;H7C540	Ribose-phosphate pyrophosphokinase 2	PRPS2		0.180655	0.402064	0.101257
P52655;J3KNC0	P52655;J3KNC0	Transcription initiation factor IIA subunit 1;Transcription initiation factor IIA alpha chain;Transcription initiation factor IIA beta chain	GTF2A1		0.180681	0.533592	0.0691427
P05387;H0YDD8	P05387	60S acidic ribosomal protein P2	RPLP2		0.180689	0.386163	0.107786
Q12906;K7EKJ9;K7EQR9;K7ER69;K7EJ09;K7EKY0;K7EM82;K7EPG3;K7ERM6;K7ENK6;K7ELV3;K7EQ75	Q12906	Interleukin enhancer-binding factor 3	ILF3		0.181611	0.636	-0.0517103
P45973;F8VNY3	P45973	Chromobox protein homolog 5	CBX5		0.182045	0.492664	0.077247
O94973;A0A0G2JS82;A0A0G2JQM1;E9PR62;A0A0G2JQA4;A0A0G2JRF9;A0A0G2JRS3;E9PNC4;H0YEG0;A0A0G2JQT9;H0YDE9;A0A0G2JS17;E9PQP4;E9PPY8;E9PPZ3;E9PS94;M0R2D9	O94973;A0A0G2JS82;A0A0G2JQM1	AP-2 complex subunit alpha-2	AP2A2		0.182175	0.364875	0.116402
Q52LJ0;H0YNA1	Q52LJ0	Protein FAM98B	FAM98B		0.182256	0.716997	0.0389534
P50213;H0YL72;H0YMU3;H0YLI6;H0YKD0;H0YNF5;H0YM64;H0YM46	P50213;H0YL72;H0YMU3;H0YLI6	Isocitrate dehydrogenase [NAD] subunit alpha, mitochondrial	IDH3A		0.182514	0.522363	0.0716145
P00338;F5GXY2;F5GYU2;F5GXH2;F5H5J4;F5H6W8;F5GZQ4;F5GWW2;F5GXC7;F5H8H6;F5GXU1;P07864;Q6ZMR3;F5H5G7;F5H155;A0A087WUM2;G3XAP5;F5H245	P00338	L-lactate dehydrogenase A chain	LDHA		0.183502	0.375838	-0.111183
Q86Y56;H0Y650;E9PGY2;H7C3B1	Q86Y56;H0Y650	Dynein assembly factor 5, axonemal	DNAAF5		0.183654	0.76625	-0.0321973
P35221;G3XAM7;E5RIB1;E5RJ41;E5RG03;E5RGD2;E5RHV7;E5RGY6;E5RJP7;E5RJL0;E5RFM5;H0YBB8;E5RGY7;E5RIE0;E5RFK9;E5RFG3;E5RJ43;E5RFM3;E5RHJ5;E5RGU3;A0A087WZL6;E5RGS1;E5RGG4;Q9UI47;A0A804HI07	P35221;G3XAM7	Catenin alpha-1	CTNNA1		0.184127	0.457682	0.0844363
Q5SY16	Q5SY16	Polynucleotide 5-hydroxyl-kinase NOL9	NOL9		0.184136	0.722001	0.0384448
P52948;H7C3P6;A0A3B3ITD8;H0YDF4;H0YEN4;H0YCT1;H0YCR0	P52948;H7C3P6;A0A3B3ITD8	Nuclear pore complex protein Nup98-Nup96;Nuclear pore complex protein Nup98;Nuclear pore complex protein Nup96	NUP98		0.184401	0.53475	0.0691734
P20645;F5GX30;F5GXE0;F5GXU0;F5H883;H0YGE9;H0YGT2;H0YF90	P20645;F5GX30	Cation-dependent mannose-6-phosphate receptor	M6PR		0.184676	0.419471	0.0963269
P04062;A0A0G2JNZ5;A0A0G2JLB3;A0A0G2JNZ0	P04062;A0A0G2JNZ5;A0A0G2JLB3;A0A0G2JNZ0	Glucosylceramidase	GBA		0.185138	0.378078	0.110395
P18583;J3QSZ5;H7C2G8;H7C1S4;H7C257	P18583	Protein SON	SON		0.185548	0.418963	0.0949448
Q16630;F8WJN3;A0A3B3ISW1;F8W084	Q16630;F8WJN3	Cleavage and polyadenylation specificity factor subunit 6	CPSF6		0.185752	0.269733	0.16053
P09429;Q5T7C4;B2RPK0	P09429;Q5T7C4	High mobility group protein B1	HMGB1		0.185756	0.396722	-0.105077
Q5JRX3;A0A7I2V5C6;A0A7I2V5H2;A0A7I2YQT2;A0A7I2YQX5;A0A7I2V397;A0A0A0MRX9;A0A7I2V3B6;A0A7I2V3X0;H0Y4F7;A0A7I2V5R2;A0A7I2V4N3;A0A7I2V449;H0Y7L7;B1APQ0;A0A7I2V5K2;B4DEU0;B1APQ1	Q5JRX3;A0A7I2V5C6;A0A7I2V5H2;A0A7I2YQT2;A0A7I2YQX5;A0A7I2V397;A0A0A0MRX9;A0A7I2V3B6;A0A7I2V3X0;H0Y4F7	Presequence protease, mitochondrial	PITRM1		0.18582	0.717563	-0.0392857
Q68CQ4;H7C2R4	Q68CQ4	Digestive organ expansion factor homolog	DIEXF		0.185835	0.732034	0.0371097
P67936;A0A2R8Y5V9;A0A2R8YGX3;A0A2R8YH90;A0A2R8YE05;K7ENT6;A0A2R8YHD2;A0A2R8YEU4;A0A5F9UN72;K7EPB9;A0A590UJB9;A0A590UK79	P67936;A0A2R8Y5V9;A0A2R8YGX3;A0A2R8YH90;A0A2R8YE05;K7ENT6;A0A2R8YHD2;A0A2R8YEU4;A0A5F9UN72	Tropomyosin alpha-4 chain	TPM4		0.186116	0.59357	0.0584219
O95881;V9GY50;V9GYV4	O95881	Thioredoxin domain-containing protein 12	TXNDC12		0.186162	0.373099	-0.112126
P26373;J3QSB4;H3BTH3;H3BUK8	P26373;J3QSB4	60S ribosomal protein L13	RPL13		0.186178	0.423046	-0.0919691
P27816;E7EVA0;A0A804HKE7;H7C4C5;B5MEG9;H0Y2V1;H7C456;A0A0J9YVV8;A0A0J9YW37	P27816;E7EVA0;A0A804HKE7	Microtubule-associated protein 4;Microtubule-associated protein	MAP4		0.18635	0.429769	0.0903849
Q6P2Q9;I3L0J9;I3L3Z8;I3L1T8	Q6P2Q9	Pre-mRNA-processing-splicing factor 8	PRPF8		0.186394	0.743947	-0.035717
P33176;A0A6Q8PGN1;A0A6Q8PGT2;A0A7I2YQB4;A0A6Q8PFV6;A0A6Q8PGG7	P33176	Kinesin-1 heavy chain	KIF5B		0.188147	0.450209	0.0858741
P62244;I3L3P7;H3BVC7	P62244;I3L3P7	40S ribosomal protein S15a	RPS15A		0.188361	0.571512	0.0620456
P35520;C9JMA6;H7C2H4;H7C1W6	P35520	Cystathionine beta-synthase	CBS		0.189069	0.463244	-0.0831724
P12270;Q5SWX9	P12270	Nucleoprotein TPR	TPR		0.189382	0.403219	0.101429
P61106;X6RFL8	P61106;X6RFL8	Ras-related protein Rab-14	RAB14		0.190763	0.563107	0.0634231
O00154;K7EKP8;Q6ZUV0	O00154;K7EKP8	Cytosolic acyl coenzyme A thioester hydrolase	ACOT7		0.191241	0.293046	-0.147444
Q16658;C9JFC0;A0A0A0MSB2;C9JPH9	Q16658	Fascin	FSCN1		0.191243	0.707907	-0.0404905
P09874;A0A7I2V3E1;A0A7I2V625;A0A7I2V5E9;A0A7I2V384	P09874;A0A7I2V3E1	Poly [ADP-ribose] polymerase 1	PARP1		0.191666	0.399681	0.103508
O15144;H7C3F9;C9JTV5;G5E9J0;G5E9S7	O15144	Actin-related protein 2/3 complex subunit 2	ARPC2		0.1921	0.309795	-0.137947
Q6P587	Q6P587	Acylpyruvase FAHD1, mitochondrial	FAHD1		0.192152	0.744164	0.0358194
P49593;A8MX49;B5MCT7;C9J2F3;C9JL74	P49593;A8MX49;B5MCT7	Protein phosphatase 1F	PPM1F		0.192708	0.515272	-0.0732093
P36405	P36405	ADP-ribosylation factor-like protein 3	ARL3		0.193192	0.463667	0.0829606
Q13011;M0R248;M0QZW4	Q13011;M0R248	Delta(3,5)-Delta(2,4)-dienoyl-CoA isomerase, mitochondrial	ECH1		0.193437	0.637338	-0.0513606
O15382;M0QXF9;B3KSI3;M0QZ10;M0QZP4;M0R2K7	O15382;M0QXF9;B3KSI3;M0QZ10;M0QZP4	Branched-chain-amino-acid aminotransferase, mitochondrial;Branched-chain-amino-acid aminotransferase	BCAT2		0.193522	0.31167	-0.137164
B1AK88;P47756;B1AK87;B1AK85;A0A6I8PRV6;A0A6I8PIN8	B1AK88;P47756;B1AK87;B1AK85	F-actin-capping protein subunit beta	CAPZB		0.194838	0.237076	0.19242
P13674	P13674	Prolyl 4-hydroxylase subunit alpha-1	P4HA1		0.19507	0.406957	0.100146
Q14146;Q5VYD0	Q14146	Unhealthy ribosome biogenesis protein 2 homolog	URB2		0.196056	0.670082	-0.0466514
P13010;C9JZ81;H7C0H9	P13010	X-ray repair cross-complementing protein 5	XRCC5		0.196192	0.404301	-0.100771
P62316;K7ERG4;K7EJB5	P62316;K7ERG4	Small nuclear ribonucleoprotein Sm D2	SNRPD2		0.196243	0.577585	-0.0611122
P33240;E7EWR4;E9PID8;A0A0A0MT56	P33240;E7EWR4;E9PID8	Cleavage stimulation factor subunit 2	CSTF2		0.196271	0.452255	-0.0855268
Q13144;A0A3B3IUB1;A0A3B3ITG6;A0A3B3ISX3;A0A3B3ISV1;A0A3B3ITQ2;A0A3B3IUF2;A0A3B3ISM8;A0A3B3IST9;A0A3B3ISI2;A0A3B3IRP4;A0A3B3ISS1;A0A3B3IS56;A0A3B3ITK8	Q13144;A0A3B3IUB1;A0A3B3ITG6;A0A3B3ISX3;A0A3B3ISV1;A0A3B3ITQ2;A0A3B3IUF2;A0A3B3ISM8	Translation initiation factor eIF-2B subunit epsilon	EIF2B5		0.196823	0.15121	0.261901
O96008;K7EJ57;K7EKG4	O96008;K7EJ57	Mitochondrial import receptor subunit TOM40 homolog	TOMM40		0.197725	0.373904	0.112501
P54920;M0R0Y2;M0R2M1;M0R213;M0R058;M0R0I4;M0R027;Q9H115;A0A087WZQ7;M0QZM9;M0QZN5;M0R031	P54920;M0R0Y2;M0R2M1	Alpha-soluble NSF attachment protein	NAPA		0.19861	0.548429	0.066562
P62829;J3KT29;C9JD32;B9ZVP7;J3KTJ3;J3QQT9	P62829;J3KT29;C9JD32;B9ZVP7;J3KTJ3	60S ribosomal protein L23	RPL23		0.199396	0.580121	-0.0607913
Q13595	Q13595	Transformer-2 protein homolog alpha	TRA2A		0.20034	0.659164	-0.0481057
Q86XI2;H0Y6U5;F8WE06	Q86XI2;H0Y6U5	Condensin-2 complex subunit G2	NCAPG2		0.20097	0.765615	-0.0323793
P46109	P46109	Crk-like protein	CRKL		0.20099	0.496017	0.0764866
P48163	P48163	NADP-dependent malic enzyme	ME1		0.201175	0.503716	0.075195
Q04323;E9PRQ7;E9PJ81;A0A087WTZ5;E9PS08	Q04323;E9PRQ7;E9PJ81;A0A087WTZ5	UBX domain-containing protein 1	UBXN1		0.201844	0.609789	-0.0554231
P00491;G3V5M2;G3V2H3;G3V393	P00491;G3V5M2	Purine nucleoside phosphorylase	PNP		0.201969	0.37626	0.111068
P60891;B1ALA9;A0A2R8Y7H4;A0A6Q8PGP2;A0A6Q8PHI4;A0A6Q8PEU0;A0A6Q8PG82;A0A6Q8PHK9;B1ALA7;A0A0A0MRQ9;A0A6Q8PG13;A0A6Q8PGX9;A0A6Q8PFD7;A0A6Q8PFD1;A0A6Q8PG31;Q15244;A0A6Q8PGF9	P60891;B1ALA9;A0A2R8Y7H4	Ribose-phosphate pyrophosphokinase 1	PRPS1		0.202602	0.239024	-0.191808
P49588;A0A6Q8PGN5;A0A6Q8PFY2;A0A6Q8PF33;H3BPK7;A0A6Q8PGE8;A0A6Q8PGR9;A0A6Q8PGB5;A0A6Q8PFK3;A0A6Q8PHJ2;A0A6Q8PH44;A0A6Q8PHP7;A0A6Q8PHP3;A0A6Q8PF77;A0A6Q8PG28;A0A6Q8PG62;A0A6Q8PGI8	P49588;A0A6Q8PGN5;A0A6Q8PFY2;A0A6Q8PF33;H3BPK7;A0A6Q8PGE8;A0A6Q8PGR9;A0A6Q8PGB5;A0A6Q8PFK3;A0A6Q8PHJ2;A0A6Q8PH44;A0A6Q8PHP7	Alanine--tRNA ligase, cytoplasmic	AARS		0.202762	0.515123	-0.0732328
O95782	O95782	AP-2 complex subunit alpha-1	AP2A1		0.203154	0.372555	-0.112945
P18077;C9K025;F8WBS5;F8WB72	P18077;C9K025;F8WBS5;F8WB72	60S ribosomal protein L35a	RPL35A		0.204575	0.41891	-0.0957994
P05455;E7ERC4;E9PGX9;E9PFL9	P05455	Lupus La protein	SSB		0.20491	0.38763	-0.107675
P48643;B7ZAR1;E9PCA1;E7ENZ3;H0Y914;D6RIZ7	P48643;B7ZAR1;E9PCA1;E7ENZ3	T-complex protein 1 subunit epsilon	CCT5		0.204915	0.513139	0.0741378
O75150;H3BP71;A0A087WTK2;H3BS50;H3BQ99;H3BUL6;I3L332	O75150;H3BP71	E3 ubiquitin-protein ligase BRE1B	RNF40		0.205104	0.338691	0.12579
P0DMV8;A0A0G2JIW1;P0DMV9;V9GZ37	P0DMV8;A0A0G2JIW1;P0DMV9;V9GZ37	Heat shock 70 kDa protein 1A;Heat shock 70 kDa protein 1B	HSPA1A;HSPA1B		0.206238	0.093899	-0.332869
O00743;Q5T1S7	O00743	Serine/threonine-protein phosphatase 6 catalytic subunit;Serine/threonine-protein phosphatase 6 catalytic subunit, N-terminally processed	PPP6C		0.206722	0.302827	-0.140321
Q14677;H0YDU9;H0YD52	Q14677	Clathrin interactor 1	CLINT1		0.206809	0.677649	0.0452899
P05388;F8VWS0;F8VW21;F8VU65;F8VPE8;G3V210;Q8NHW5;F8VQY6;F8VRK7;F8VZS0;F8VWV4;F8VS58;F8W1K8	P05388;F8VWS0;F8VW21;F8VU65;F8VPE8;G3V210;Q8NHW5;F8VQY6;F8VRK7;F8VZS0;F8VWV4	60S acidic ribosomal protein P0;60S acidic ribosomal protein P0-like	RPLP0;RPLP0P6		0.207776	0.386417	-0.108102
P49755;G3V2K7	P49755;G3V2K7	Transmembrane emp24 domain-containing protein 10	TMED10		0.208073	0.51797	0.072723
Q16795;A0A3B3ISG8;F5H0J3;F5GY40;H3BRM9	Q16795;A0A3B3ISG8	NADH dehydrogenase [ubiquinone] 1 alpha subcomplex subunit 9, mitochondrial	NDUFA9		0.208294	0.708745	-0.0406281
Q16576;E9PC52;Q5JP01;Q5JP02;C9J7L0;Q5JNZ6;C9JAJ9	Q16576;E9PC52	Histone-binding protein RBBP7	RBBP7		0.208364	0.705252	0.0410656
Q09028;H0YCT5;H0YF10;H0YDK2;H0YEU5;E9PNS6;C9JPP3;E9PND5	Q09028	Histone-binding protein RBBP4	RBBP4		0.208398	0.624564	-0.0531754
P35232;C9JW96;C9JZ20;E7ESE2;E9PCW0	P35232;C9JW96;C9JZ20;E7ESE2;E9PCW0	Prohibitin	PHB		0.209956	0.459544	0.0842721
P07437;Q5JP53;Q5ST81	P07437;Q5JP53;Q5ST81	Tubulin beta chain	TUBB		0.21003	0.390715	0.106948
P36873;F8W0W8;F8VYE8;F8VR82;A0A087WYY5;H0Y3Y6;F8WE71;F8W1A0;F8W0V8	P36873;F8W0W8;F8VYE8;F8VR82	Serine/threonine-protein phosphatase PP1-gamma catalytic subunit;Serine/threonine-protein phosphatase	PPP1CC		0.210234	0.469273	0.0822455
P60903	P60903	Protein S100-A10	S100A10		0.210653	0.560102	0.0642286
O14974;F8VZN8;H0YHI8;A0A3B3ISH4;H0YIS4;H0YIS3;H0YIM2;H0YHL8;F8VW28;A0A0U1RQZ1;H0YIL7	O14974;F8VZN8	Protein phosphatase 1 regulatory subunit 12A	PPP1R12A		0.210759	0.304295	-0.141387
O75976;J3QQJ4	O75976	Carboxypeptidase D	CPD		0.210825	0.35827	-0.119095
P08754;P19087;A8MTJ3;P11488;A0A1W2PRE1;A0A1W2PQK2;A2A2R6;A0A087WTB6;Q5JWD1;A0A1W2PRJ7;A0A6Q8PGR1;A0A087WZE5;A0A1W2PS82;H3BTM2;H0Y7E8	P08754	Guanine nucleotide-binding protein G(k) subunit alpha	GNAI3		0.211792	0.39627	0.104727
Q13423;A0A590UK15;A0A590UJM2;A0A590UK29;E9PCX7;A0A590UJI3;D6RAI5;D6RHU2;A0A590UJA4;A0A590UKC7;D6RCR6	Q13423;A0A590UK15;A0A590UJM2;A0A590UK29;E9PCX7;A0A590UJI3	NAD(P) transhydrogenase, mitochondrial	NNT		0.211946	0.646051	0.0498435
Q5TDH0;H0YII4;H0YI90;Q8WTU0	Q5TDH0	Protein DDI1 homolog 2	DDI2		0.21214	0.72678	-0.0378494
P12081;E7ETE2;A0A6Q8PHA5;B4DDD8;A0A6Q8PFF2;A0A6Q8PF47;A0A6Q8PHE3;A0A6Q8PF07;B4E1C5;A0A6Q8PFG9;A0A6Q8PFN6;A0A6Q8PHQ0;D6RF05;A0A2R8YCI2;A0A2R8YFR1	P12081;E7ETE2;A0A6Q8PHA5;B4DDD8;A0A6Q8PFF2;A0A6Q8PF47;A0A6Q8PHE3;A0A6Q8PF07;B4E1C5	Histidine--tRNA ligase, cytoplasmic	HARS		0.212627	0.253211	0.173828
O43347;H0YHB7	O43347;H0YHB7	RNA-binding protein Musashi homolog 1	MSI1		0.212771	0.314485	0.135465
P52298;C9JQX9;B3KSB0;F8WE41	P52298;C9JQX9;B3KSB0	Nuclear cap-binding protein subunit 2	NCBP2		0.2128	0.533343	0.0695521
P68036;A0A1B0GUS4	P68036	Ubiquitin-conjugating enzyme E2 L3	UBE2L3		0.213272	0.593634	0.0584586
O75340;A0A024QZ42;H0Y9X3;A0A087WZ38;A0A6Q8PH81	O75340;A0A024QZ42	Programmed cell death protein 6	PDCD6		0.213441	0.341808	0.124866
P12004	P12004	Proliferating cell nuclear antigen	PCNA		0.2135	0.402737	-0.101579
P52292;A0A7I2V351;A0A7I2V487;A0A7I2YQE1;A0A7I2V3Z3;J3QLL0;J3KS65	P52292;A0A7I2V351;A0A7I2V487;A0A7I2YQE1;A0A7I2V3Z3	Importin subunit alpha-1	KPNA2		0.214028	0.533297	-0.0690639
P55263;A0A5K1VW54;A0A5K1VW94;A0A5F9ZH31;A0A5F9ZH72;A0A5F9ZHJ1;A0A5F9ZGZ8;A0A5F9ZH83;A0A5F9ZH76	P55263;A0A5K1VW54;A0A5K1VW94;A0A5F9ZH31;A0A5F9ZH72;A0A5F9ZHJ1	Adenosine kinase	ADK		0.21457	0.549816	-0.0661685
P25490;H0YJV7;H0YJU4;A0A494C032	P25490;H0YJV7	Transcriptional repressor protein YY1	YY1		0.215004	0.42212	-0.092944
O75475	O75475	PC4 and SFRS1-interacting protein	PSIP1		0.215023	0.347	-0.122729
P62906	P62906	60S ribosomal protein L10a	RPL10A		0.215585	0.586081	-0.0598137
Q9H3K6;A0A087WZT3;H3BV85;H3BTW0;A0A0B4J295;H3BVE0	Q9H3K6;A0A087WZT3;H3BV85;H3BTW0;A0A0B4J295;H3BVE0	BolA-like protein 2	BOLA2;BOLA2B		0.216269	0.03648	-0.482718
O60563;A0A1W2PQ16;O60583;F8WDY7;F2Z2C9	O60563	Cyclin-T1	CCNT1		0.216297	0.330196	-0.128621
Q6P2C8;A0A494C0K7;A0A494C0P0	Q6P2C8;A0A494C0K7;A0A494C0P0	Mediator of RNA polymerase II transcription subunit 27	MED27		0.216898	0.743711	-0.0357105
P14550;Q5T621;V9GYG2;V9GYP9	P14550	Alcohol dehydrogenase [NADP(+)]	AKR1A1		0.21709	0.410299	0.0998934
P25685;A0A7I2V3K7;M0QXK0;M0R080;M0QYT3;M0R1D6;M0QZD0;A0A7I2YQW1;M0R128;A0A1B0GX60;Q9UDY4	P25685;A0A7I2V3K7;M0QXK0	DnaJ homolog subfamily B member 1	DNAJB1		0.217887	0.422165	0.0925966
P08559;Q5JPU3;Q5JPU0;Q5JPT9;Q5JPU1;P29803;Q5JPU2	P08559	Pyruvate dehydrogenase E1 component subunit alpha, somatic form, mitochondrial	PDHA1		0.217954	0.396058	-0.105349
Q9BTE3	Q9BTE3	Mini-chromosome maintenance complex-binding protein	MCMBP		0.218019	0.863954	-0.0188815
P21281;H0YC04;P15313;C9JL73;E5RGH6;C9JNS9;H0YAT8;H0YC45;C9JZ02	P21281	V-type proton ATPase subunit B, brain isoform	ATP6V1B2		0.218193	0.419596	-0.0934862
O75534;E9PLT0;E9PNG3;E9PLD4;E9PJK7;E9PKN4	O75534;E9PLT0	Cold shock domain-containing protein E1	CSDE1		0.218453	0.34779	-0.123054
P14678;P63162;J3QLE5;J3KRY3;S4R3P3	P14678;P63162;J3QLE5;J3KRY3;S4R3P3	Small nuclear ribonucleoprotein-associated proteins B and B;Small nuclear ribonucleoprotein-associated protein N	SNRPB;SNRPN		0.218573	0.287606	0.151918
P29218;H0YBL1;E5RG13;E5RIP7;E5RI82;E5RGY4;E5RG94;E5RIF4;E5RHE9	P29218;H0YBL1;E5RG13;E5RIP7;E5RI82;E5RGY4	Inositol monophosphatase 1	IMPA1		0.218741	0.434533	-0.0895319
P53611;Q5T4U8	P53611;Q5T4U8	Geranylgeranyl transferase type-2 subunit beta	RABGGTB		0.218814	0.536125	0.0683282
I3L4Y1;Q12979;A0A0G2JQ41;A0A1C7CYZ0;B7Z683;I3L2P5;I3NI05;A0A0G2JRJ1;I3L3W0;I3L0R7;A0A0G2JSE0;A0A0D9SGD7;A0A0G2JQT5;A0A0G2JQB5;I3L1U8	I3L4Y1;Q12979;A0A0G2JQ41;A0A1C7CYZ0;B7Z683	Active breakpoint cluster region-related protein	ABR		0.2197	0.2836	0.156276
O14908;K7EM11;K7ELJ2;Q8TF64;K7ESN1;A0A2R8Y651	O14908;K7EM11	PDZ domain-containing protein GIPC1	GIPC1		0.220891	0.303949	-0.141536
P30044	P30044	Peroxiredoxin-5, mitochondrial	PRDX5		0.221542	0.435197	-0.0894169
P00403	P00403	Cytochrome c oxidase subunit 2	MT-CO2		0.221585	0.376152	-0.111875
Q13123;E7EQZ7;D6REL4;D6RAY9;D6RCQ4;A0A0C4DGW5	Q13123;E7EQZ7	Protein Red	IK		0.222448	0.640226	0.0510504
O75431;C9JNK6;C9JAZ1	O75431;C9JNK6;C9JAZ1	Metaxin-2	MTX2		0.222463	0.343733	-0.12432
P00167;J3KNC7	P00167	Cytochrome b5	CYB5A		0.222556	0.375764	-0.111797
O43617;A0A087WWM0;A6NKE1;A0A087WYS5	O43617;A0A087WWM0;A6NKE1	Trafficking protein particle complex subunit 3	TRAPPC3		0.222799	0.316833	-0.13382
P28070	P28070	Proteasome subunit beta type-4	PSMB4		0.223003	0.431271	0.0903852
P16949;A2A2D0;Q9H169;E5RIR6;E7EVN3	P16949;A2A2D0	Stathmin	STMN1		0.22393	0.418273	-0.0951792
P36507;G5E9C7;M0R1B6	P36507;G5E9C7	Dual specificity mitogen-activated protein kinase kinase 2	MAP2K2		0.225734	0.463712	-0.0835866
Q9BTE7;E9PM04;H0YCN4;E9PQV9;E9PLH8;E9PM78;H0YD80;E9PLS2;J3QQL8	Q9BTE7;E9PM04;H0YCN4	DCN1-like protein 5;DCN1-like protein	DCUN1D5		0.225762	0.864055	-0.0188331
P49327;A0A0U1RQF0;A0A0U1RRG3;J3KTF0	P49327;A0A0U1RQF0	Fatty acid synthase;[Acyl-carrier-protein] S-acetyltransferase;[Acyl-carrier-protein] S-malonyltransferase;3-oxoacyl-[acyl-carrier-protein] synthase;3-oxoacyl-[acyl-carrier-protein] reductase;3-hydroxyacyl-[acyl-carrier-protein] dehydratase;Enoyl-[acyl-carrier-protein] reductase;Oleoyl-[acyl-carrier-protein] hydrolase	FASN		0.226838	0.514517	0.073784
P25205;J3KQ69;A0A499FHX9;Q7Z6P5	P25205;J3KQ69;A0A499FHX9	DNA replication licensing factor MCM3	MCM3		0.226851	0.421889	0.0927578
P61086;D6RDM7	P61086;D6RDM7	Ubiquitin-conjugating enzyme E2 K	UBE2K		0.226914	0.562966	-0.0638093
P37837;F2Z393;E9PM01;E9PKI8	P37837;F2Z393	Transaldolase	TALDO1		0.227044	0.471389	-0.0818207
Q16763;K7EPJ1;K7EM75	Q16763;K7EPJ1	Ubiquitin-conjugating enzyme E2 S	UBE2S		0.228022	0.708431	-0.0405655
P06748;A0A7I2V5S2;A0A7I2YQC0;E5RI98;A0A7I2V5J8;A0A7I2V433;A0A7I2V2X9;A0A7I2V3U2;A0A7I2V4G8;A0A7I2V3G5;A0A7I2V579;E5RGW4	P06748;A0A7I2V5S2;A0A7I2YQC0;E5RI98;A0A7I2V5J8	Nucleophosmin	NPM1		0.228201	0.181804	-0.227008
O75683	O75683	Surfeit locus protein 6	SURF6		0.229313	0.35031	0.121988
P24666;G5E9R5;F2Z2Q9;D3YTI2	P24666;G5E9R5	Low molecular weight phosphotyrosine protein phosphatase	ACP1		0.229766	0.421531	0.0928679
P25398	P25398	40S ribosomal protein S12	RPS12		0.230025	0.422043	0.0929719
Q13177;H7C1X3	Q13177	Serine/threonine-protein kinase PAK 2;PAK-2p27;PAK-2p34	PAK2		0.230387	0.644039	-0.0503975
P31153;Q00266	P31153	S-adenosylmethionine synthase isoform type-2	MAT2A		0.230502	0.439753	0.087788
Q14566	Q14566	DNA replication licensing factor MCM6	MCM6		0.230502	0.675574	0.0458884
Q92769;H3BM24;E5RH52;E5RG37;E5RFI6;E5RJ04;E5RGV4;E5RHE7;E5RFP9;E5RK19	Q92769	Histone deacetylase 2	HDAC2		0.230871	0.801672	-0.0271679
P29401;E9PFF2;F8W888;F8WAX4	P29401	Transketolase	TKT		0.230975	0.434929	-0.0892946
P40926;G3XAL0	P40926;G3XAL0	Malate dehydrogenase, mitochondrial;Malate dehydrogenase	MDH2		0.231704	0.479242	-0.0802885
O95619;F8W1B9;F8W0J4;F8VTR4	O95619;F8W1B9;F8W0J4	YEATS domain-containing protein 4	YEATS4		0.231856	0.372115	-0.114504
Q5H9R7;H7BXH2;E9PKF6;E9PQP7;E9PNN8;E9PK08;H0YEN2;E9PKG4;H0YDW1;E9PJD8	Q5H9R7;H7BXH2;E9PKF6;E9PQP7	Serine/threonine-protein phosphatase 6 regulatory subunit 3	PPP6R3		0.231966	0.261436	0.169676
P57772;C9J8T0	P57772;C9J8T0	Selenocysteine-specific elongation factor	EEFSEC		0.232313	0.557198	-0.0652452
Q6PJG6;F8WDN5	Q6PJG6	BRCA1-associated ATM activator 1	BRAT1		0.233557	0.746879	-0.0352774
Q9Y2W1;A0A3B3ITZ9	Q9Y2W1;A0A3B3ITZ9	Thyroid hormone receptor-associated protein 3	THRAP3		0.234059	0.149987	-0.267191
P04637;A0A0U1RQC9;J3KP33;E7ESS1;A0A087X1Q1;A0A087WXZ1;A0A087WT22;E7EQX7;E9PFT5;E7EMR6;E9PCY9;S4R334	P04637;A0A0U1RQC9;J3KP33;E7ESS1;A0A087X1Q1;A0A087WXZ1;A0A087WT22;E7EQX7	Cellular tumor antigen p53	TP53		0.23443	0.380269	-0.109637
P17844;J3KTA4;A0A7I2V507;A0A7I2V2S0;A0A0G2JLI4;A0A7I2V5F5;J3QRQ7;J3QSF1;J3KRZ1;J3KTQ4;J3QR02;X6RLV5;J3QRN5;J3QKN9;J3QLG9;J3QR62	P17844;J3KTA4;A0A7I2V507;A0A7I2V2S0;A0A0G2JLI4;A0A7I2V5F5	Probable ATP-dependent RNA helicase DDX5	DDX5		0.235009	0.287056	-0.152114
P53621;A0A3B3IT15;A0A3B3IS84;A0A3B3ISC6;A0A3B3IU89;A0A3B3ITV3;A0A3B3ISK1;A0A3B3ITI7;A0A3B3IU78;A0A3B3ITX2;A0A3B3IS23;A0A3B3IU84	P53621;A0A3B3IT15;A0A3B3IS84;A0A3B3ISC6;A0A3B3IU89	Coatomer subunit alpha;Xenin;Proxenin	COPA		0.235129	0.537214	0.0682774
P09622;E9PEX6;F8WDM5;A0A1W2PR83;F2Z2E3	P09622;E9PEX6	Dihydrolipoyl dehydrogenase, mitochondrial;Dihydrolipoyl dehydrogenase	DLD		0.235269	0.399011	0.104335
P41252;A0A804HJN6;A0A804HHW9;A0A804HL54;A0A0A0MSX9;J3KR24;A0A804HJ36;A0A804HIV9;A0A804HKU1;A0A804HK69;A0A804HIG2;A0A804HKW6;A0A0D9SFC1	P41252;A0A804HJN6;A0A804HHW9;A0A804HL54;A0A0A0MSX9;J3KR24;A0A804HJ36;A0A804HIV9;A0A804HKU1;A0A804HK69	Isoleucine--tRNA ligase, cytoplasmic	IARS		0.235308	0.485241	0.0792357
P55795	P55795	Heterogeneous nuclear ribonucleoprotein H2	HNRNPH2		0.235498	0.551202	-0.0660466
P09104;F5H0C8;P13929;F5H1C3;U3KQP4;U3KQQ1	P09104;F5H0C8	Gamma-enolase;Enolase	ENO2		0.235589	0.396592	0.105252
P10768;U3KQT1;X6RA14;H7BZT7	P10768;U3KQT1;X6RA14;H7BZT7	S-formylglutathione hydrolase	ESD		0.235813	0.400423	-0.102581
Q29RF7;H0Y9L9;H0Y9L6;H0Y9X6	Q29RF7	Sister chromatid cohesion protein PDS5 homolog A	PDS5A		0.235833	0.708908	-0.0406888
Q08170;A0A0D9SEM4;A0A0D9SGD2	Q08170;A0A0D9SEM4	Serine/arginine-rich splicing factor 4	SRSF4		0.23643	0.621039	-0.0538407
Q15046;H3BVA8;J3KRL2;H3BPV7	Q15046	Lysine--tRNA ligase	KARS		0.236687	0.683167	-0.0442462
O95816	O95816	BAG family molecular chaperone regulator 2	BAG2		0.236876	0.3728	-0.113598
P09972;K7EKH5;J3KSV6;J3QKP5;A8MVZ9;C9J8F3	P09972;K7EKH5;J3KSV6;J3QKP5;A8MVZ9	Fructose-bisphosphate aldolase C;Fructose-bisphosphate aldolase	ALDOC		0.236939	0.399809	-0.102863
Q12874	Q12874	Splicing factor 3A subunit 3	SF3A3		0.237235	0.635701	-0.0519285
Q6YN16	Q6YN16	Hydroxysteroid dehydrogenase-like protein 2	HSDL2		0.237526	0.749957	0.0348538
P60520;H3BSM5;H3BQ50;H3BU36	P60520;H3BSM5	Gamma-aminobutyric acid receptor-associated protein-like 2	GABARAPL2		0.23761	0.558188	-0.0647113
Q00169;F5GWE5;I3L459;I3L4H1;I3L4C0;I3L2X8;I3L471;I3L4U7;I3NI10;I3L3W1	Q00169;F5GWE5;I3L459;I3L4H1;I3L4C0	Phosphatidylinositol transfer protein alpha isoform	PITPNA		0.238083	0.599873	0.0572024
Q00534	Q00534	Cyclin-dependent kinase 6	CDK6		0.239036	0.599989	0.0570571
P16989;A0A0D9SEI8	P16989	Y-box-binding protein 3	YBX3		0.239358	0.418347	0.0976435
O14893;A0A3B3IU42;H0YEL0;H0YDP6;G5EA29;S4R421	O14893;A0A3B3IU42;H0YEL0	Gem-associated protein 2	GEMIN2		0.240037	0.303905	0.141718
P98179	P98179	RNA-binding protein 3	RBM3		0.240753	0.5996	0.0571791
A0A804CD06;Q15257;A6PVN5;F6WIT2;Q5T949;Q68CR8;A6PVN8;A6PVN6;A6PVN7;B7ZBQ0;C9IZ76;B7ZBP9;B7ZBP7;A0A6Q8PH23;B4DDQ6;H0Y6E5	A0A804CD06;Q15257;A6PVN5;F6WIT2;Q5T949	Serine/threonine-protein phosphatase 2A activator	PPP2R4		0.241003	0.198304	-0.214519
O00442;A6NIC1	O00442	RNA 3-terminal phosphate cyclase	RTCA		0.24168	0.30225	0.144724
P43246;A0A2R8YFH0;E9PHA6;A0A2R8Y6P0;A0A2R8YG02;A0A2R8Y7S8;A0A2R8Y713	P43246;A0A2R8YFH0;E9PHA6;A0A2R8Y6P0;A0A2R8YG02;A0A2R8Y7S8	DNA mismatch repair protein Msh2	MSH2		0.241889	0.48972	0.0781034
Q71UI9;P0C0S5;C9J0D1;A0A494C189;C9J386	Q71UI9;P0C0S5;C9J0D1;A0A494C189	Histone H2A.V;Histone H2A.Z;Histone H2A	H2AFV;H2AFZ		0.242248	0.399924	0.104027
P21291;E9PND2;E9PP21;E9PS42	P21291;E9PND2;E9PP21;E9PS42	Cysteine and glycine-rich protein 1	CSRP1		0.242368	0.419652	-0.096365
Q8N163;H0YB24;G3V119;E5RHJ4;A0A087X2B6;E5RFJ3;H0YC69;E5RGU7;H0YC58;E5RHH8	Q8N163;H0YB24;G3V119	Cell cycle and apoptosis regulator protein 2	CCAR2		0.243135	0.772883	0.0315034
P28331;B4DJ81;C9JPQ5;F8WDL5	P28331;B4DJ81	NADH-ubiquinone oxidoreductase 75 kDa subunit, mitochondrial	NDUFS1		0.243406	0.433214	-0.0901574
Q15691	Q15691	Microtubule-associated protein RP/EB family member 1	MAPRE1		0.243653	0.701509	-0.0416924
P15924;A0A804HL18	P15924	Desmoplakin	DSP		0.244188	0.417894	0.098066
Q7Z7H8	Q7Z7H8	39S ribosomal protein L10, mitochondrial	MRPL10		0.244668	0.755269	0.033602
Q13526;K7EN45;K7EMU7	Q13526;K7EN45;K7EMU7	Peptidyl-prolyl cis-trans isomerase NIMA-interacting 1	PIN1		0.244911	0.654292	0.0489144
Q05048;A0A0A0MSZ9;A3KFI9;A0A087WV92	Q05048;A0A0A0MSZ9	Cleavage stimulation factor subunit 1	CSTF1		0.245304	0.612844	-0.0550647
Q14353;A0A1W2PR36;K7EM34	Q14353;A0A1W2PR36	Guanidinoacetate N-methyltransferase	GAMT		0.245481	0.675054	0.0458384
Q6IBS0;A0A7I2V2U8;A0A7I2V5D3;A0A7I2V5B1;D6RG15;H0Y858;H7C5I2	Q6IBS0;A0A7I2V2U8;A0A7I2V5D3;A0A7I2V5B1;D6RG15;H0Y858	Twinfilin-2	TWF2		0.245485	0.741428	-0.0362686
Q53FT3;A0A087WYW7;E9PPG8;E9PJB2	Q53FT3;A0A087WYW7;E9PPG8	Protein Hikeshi	C11orf73		0.245656	0.717342	-0.0391047
O43681	O43681	ATPase ASNA1	ASNA1		0.245701	0.320079	-0.132947
Q13283;A0A7I2V5M7;A0A7I2YQN9;A0A7P0P2U7;A0A7I2YQU8;A0A7I2V651;A0A7I2YQH0;E5RH42;E5RJU8;E5RIF8;A0A7I2V2S5;A0A7I2V2V1;A0A7I2V548;A0A7I2V2X7;A0A7I2YQB1;A0A7I2YQQ8;A0A7I2V565;A0A7I2YQF2;A0A7I2YQM1;A0A7I2V533;E5RH00;A0A7I2V4D8;A0A7I2V3C4;A0A7I2V4Y8;A0A7I2V496;A0A7I2V494;A0A7I2V5H1;A0A7I2V326;E5RI46	Q13283;A0A7I2V5M7;A0A7I2YQN9;A0A7P0P2U7;A0A7I2YQU8;A0A7I2V651	Ras GTPase-activating protein-binding protein 1	G3BP1		0.245748	0.645651	-0.0501918
P39019;A0A075B6E2;M0R2L9;M0QYF7;M0R140	P39019;A0A075B6E2	40S ribosomal protein S19	RPS19		0.245775	0.473604	0.0813169
P78417;Q5TA02;Q5TA01	P78417;Q5TA02;Q5TA01	Glutathione S-transferase omega-1	GSTO1		0.245943	0.595018	0.0584139
P40227;Q92526;J3KRI6	P40227	T-complex protein 1 subunit zeta	CCT6A		0.247056	0.474295	0.0811793
P63272;D3DTZ5;J3QSB9;J3KSQ6	P63272;D3DTZ5;J3QSB9	Transcription elongation factor SPT4	SUPT4H1		0.247056	0.591077	0.0588969
Q07960;H0YE29;E9PNR6	Q07960;H0YE29	Rho GTPase-activating protein 1	ARHGAP1		0.247747	0.620352	-0.0539683
P36954;K7EKS1	P36954;K7EKS1	DNA-directed RNA polymerase II subunit RPB9	POLR2I		0.247759	0.47056	0.0822033
Q15654;H7BZE2	Q15654;H7BZE2	Thyroid receptor-interacting protein 6	TRIP6		0.247907	0.701	0.0418758
P49406;S4R3W9;A0A0A0MRF4;S4R455;H7C2J0	P49406;S4R3W9	39S ribosomal protein L19, mitochondrial	MRPL19		0.24863	0.514801	0.0740192
P27635;X1WI28;A6QRI9;B8A6G2	P27635;X1WI28	60S ribosomal protein L10	RPL10		0.249107	0.427326	0.0913776
Q15293;E9PP27	Q15293	Reticulocalbin-1	RCN1		0.251147	0.691235	-0.0433193
Q8IWS0;A0A0D9SGE8;Q5JRC6	Q8IWS0;A0A0D9SGE8;Q5JRC6	PHD finger protein 6	PHF6		0.251405	0.0926531	0.338343
P42566;B1AUU8;S4R3U1	P42566;B1AUU8	Epidermal growth factor receptor substrate 15	EPS15		0.251675	0.488199	0.078565
Q14320;B0S8I6;Q9Y247	Q14320;B0S8I6	Protein FAM50A	FAM50A		0.252922	0.674977	-0.0459166
P62304;A6NHK2	P62304;A6NHK2	Small nuclear ribonucleoprotein E	SNRPE		0.253581	0.57337	0.0620412
O94925;H7BZD1	O94925	Glutaminase kidney isoform, mitochondrial	GLS		0.253993	0.364557	0.117508
P12532;F8WCN3;C9JSQ1;C9J8F6;C9J995;C9JT96;C9JJX8;C9J6W7;P17540;D6RHV3;D6R998	P12532;F8WCN3;C9JSQ1	Creatine kinase U-type, mitochondrial	CKMT1A;CKMT1B		0.254971	0.404041	-0.101527
O15226	O15226	NF-kappa-B-repressing factor	NKRF		0.255044	0.310641	-0.137391
P56182	P56182	Ribosomal RNA processing protein 1 homolog A	RRP1		0.255101	0.553973	-0.0657607
P17812;A0A3B3IRI2;B4E1E0;A0A3B3IRQ8;A0A3B3ITF6;A0A3B3ITB8;A0A3B3ISY3;A0A3B3ITH9	P17812;A0A3B3IRI2;B4E1E0;A0A3B3IRQ8;A0A3B3ITF6;A0A3B3ITB8	CTP synthase 1;CTP synthase	CTPS1		0.255136	0.418631	-0.0979855
P07196	P07196	Neurofilament light polypeptide	NEFL		0.255971	0.390484	0.107215
P48507	P48507	Glutamate--cysteine ligase regulatory subunit	GCLM		0.25642	0.512051	0.0745848
P51665;H3BNT7;H3BTM8;H3BQV2	P51665;H3BNT7;H3BTM8	26S proteasome non-ATPase regulatory subunit 7	PSMD7		0.25747	0.531766	0.0701047
Q10471;Q8N4A0;F8VUJ3	Q10471	Polypeptide N-acetylgalactosaminyltransferase 2;Polypeptide N-acetylgalactosaminyltransferase 2 soluble form	GALNT2		0.258759	0.628612	-0.0528545
Q14137;A0A075B729	Q14137	Ribosome biogenesis protein BOP1	BOP1		0.259155	0.666976	-0.047044
P04406;E7EUT5;O14556	P04406;E7EUT5	Glyceraldehyde-3-phosphate dehydrogenase	GAPDH		0.259265	0.380252	0.109588
Q99436;Q5TBG5	Q99436	Proteasome subunit beta type-7	PSMB7		0.259583	0.850756	0.021191
Q8IX12;A0A0C4DGG8;F5H1H2;F5H2E6;F5H3E1;H0YFJ7;F5H7M9	Q8IX12;A0A0C4DGG8;F5H1H2;F5H2E6	Cell division cycle and apoptosis regulator protein 1	CCAR1		0.25964	0.772168	-0.0316189
P31948;F5H783;H0YGI8;F5GXD8	P31948	Stress-induced-phosphoprotein 1	STIP1		0.260701	0.444636	-0.0872502
O60925;E5RGS4	O60925;E5RGS4	Prefoldin subunit 1	PFDN1		0.261664	0.248823	-0.17965
P13639;M0R0I6	P13639	Elongation factor 2	EEF2		0.261749	0.406055	0.100994
Q92621;U3KPX2;U3KQ97;U3KQ47	Q92621	Nuclear pore complex protein Nup205	NUP205		0.261863	0.799895	-0.027578
P61457;Q9H0N5;H0YA52	P61457	Pterin-4-alpha-carbinolamine dehydratase	PCBD1		0.262041	0.565944	0.0633248
Q12899;A2AE48;A2AE50;Q5SPU2;A0A0G2JIW2	Q12899;A2AE48	Tripartite motif-containing protein 26	TRIM26		0.26226	0.635815	-0.0516994
Q8NAV1	Q8NAV1	Pre-mRNA-splicing factor 38A	PRPF38A		0.262556	0.77715	-0.0305452
P63167;F8VXL2;F8VRV5;F8VXI7	P63167;F8VXL2;F8VRV5	Dynein light chain 1, cytoplasmic	DYNLL1		0.263104	0.589587	-0.0591377
Q13451	Q13451	Peptidyl-prolyl cis-trans isomerase FKBP5;Peptidyl-prolyl cis-trans isomerase FKBP5, N-terminally processed	FKBP5		0.263147	0.64905	0.0494728
Q16762;B1AH48	Q16762	Thiosulfate sulfurtransferase	TST		0.263475	0.708188	-0.0406076
Q92597;A0A7I2ST14;E7ESM1;E5RIM2;E5RIV1;E5RGM5;E5RIR1;E5RJY1;E5RK17;E5RH82;E5RI76;A0A6Q8PF16;A0A6Q8PHI0;A0A6Q8PGJ1;E5RG99;E5RJ98;A0A6Q8PF71;A0A6Q8PGD3;A0A6Q8PFR8;A0A6Q8PHF2	Q92597;A0A7I2ST14	Protein NDRG1	NDRG1		0.264653	0.799485	0.0276342
Q12824;G5E975;A0A0G2JRV3;C9JTA6;A0A0G2JSE9;A0A2R8Y5N5;A0A0U1RRB8;B5MCL5;A0A2R8YEE8;A0A0U1RQQ2;A0A2R8YDN6	Q12824;G5E975;A0A0G2JRV3;C9JTA6;A0A0G2JSE9;A0A2R8Y5N5	SWI/SNF-related matrix-associated actin-dependent regulator of chromatin subfamily B member 1	SMARCB1		0.264894	0.635451	0.052112
P82933;H7BZC4	P82933	28S ribosomal protein S9, mitochondrial	MRPS9		0.265057	0.598501	0.0576911
Q15269;A0A0B4J2E5;C9J544;A0A0J9YX21	Q15269;A0A0B4J2E5	Periodic tryptophan protein 2 homolog	PWP2		0.265384	0.69104	0.0433291
Q13769;F8WCP5;C9JXG5;H7C072;H7C441;C9JCL9;C9JXU6;F5GZF3	Q13769	THO complex subunit 5 homolog	THOC5		0.266228	0.659744	-0.0479901
P48729;U3KPX3;A0A590UJ43;A0A5F9W493;D6REM4;H0Y9X2;U3KQK7;E7ETM0;Q8N752;A0A590UK94;A0A590UJQ7;E5RG27;D6RGE5;U3KQ83	P48729;U3KPX3;A0A590UJ43;A0A5F9W493;D6REM4;H0Y9X2;U3KQK7;E7ETM0	Casein kinase I isoform alpha	CSNK1A1		0.266745	0.154116	0.260686
P62873;F6UT28;B3KVK2;B1AKQ8;F6X3N5	P62873;F6UT28;B3KVK2	Guanine nucleotide-binding protein G(I)/G(S)/G(T) subunit beta-1	GNB1		0.266999	0.582354	-0.0604653
P53990;H3BMU1;H3BUI0;H3BQF7;J3KR23;F5GXM3;H3BRE2;H3BPP6	P53990;H3BMU1;H3BUI0;H3BQF7;J3KR23	IST1 homolog	IST1		0.267364	0.538611	0.0682183
P17858	P17858	ATP-dependent 6-phosphofructokinase, liver type	PFKL		0.268337	0.418677	-0.0963081
P27695;G3V3M6;G3V5Q1;G3V3C7;A0A0C4DGK8;G3V5M0;G3V359;H7C4A8;G3V5D9;G3V3Y6;G3V2D9	P27695;G3V3M6;G3V5Q1;G3V3C7;A0A0C4DGK8;G3V5M0;G3V359	DNA-(apurinic or apyrimidinic site) lyase;DNA-(apurinic or apyrimidinic site) lyase, mitochondrial	APEX1		0.268464	0.428637	-0.0912258
P62277;J3KMX5;E9PS50	P62277;J3KMX5	40S ribosomal protein S13	RPS13		0.268828	0.572783	0.0620739
P60510;H3BTA2;H3BV22;I3L4X0	P60510;H3BTA2;H3BV22	Serine/threonine-protein phosphatase 4 catalytic subunit;Serine/threonine-protein phosphatase	PPP4C		0.269252	0.557467	0.0654501
P30405;R4GN99;H0Y548	P30405	Peptidyl-prolyl cis-trans isomerase F, mitochondrial	PPIF		0.269319	0.439215	-0.0882094
P22087;M0QXL5;M0R299;M0R2Q4;M0R0P1;M0R2U2;M0R1H0;M0R2B0;M0QXC9	P22087;M0QXL5;M0R299;M0R2Q4;M0R0P1	rRNA 2-O-methyltransferase fibrillarin	FBL		0.26933	0.420094	-0.0939388
Q14103;H0Y8G5;H0YA96;D6RAF8;D6RF44;D6RD83	Q14103;H0Y8G5;H0YA96;D6RAF8	Heterogeneous nuclear ribonucleoprotein D0	HNRNPD		0.269852	0.666689	0.0471218
P54886	P54886	Delta-1-pyrroline-5-carboxylate synthase;Glutamate 5-kinase;Gamma-glutamyl phosphate reductase	ALDH18A1		0.270113	0.548398	-0.0668189
P42695;G3V1A9;E9PKK4;E9PQA3;E9PLE0	P42695;G3V1A9;E9PKK4	Condensin-2 complex subunit D3	NCAPD3		0.270387	0.489051	-0.0784378
Q96EY1;I3L1T6	Q96EY1	DnaJ homolog subfamily A member 3, mitochondrial	DNAJA3		0.270444	0.82298	0.0245288
P35270	P35270	Sepiapterin reductase	SPR		0.271089	0.462885	0.0840448
P62750;H7BY10;K7EJV9;K7ERT8;A8MUS3;K7EMA7	P62750;H7BY10;K7EJV9;K7ERT8;A8MUS3	60S ribosomal protein L23a	RPL23A		0.271231	0.579643	0.0610008
Q3KQU3;D3DPS3;H0YF21	Q3KQU3;D3DPS3	MAP7 domain-containing protein 1	MAP7D1;RPRC1		0.271942	0.246563	0.183496
Q14444;G3V153;E9PLA9	Q14444;G3V153;E9PLA9	Caprin-1	CAPRIN1		0.27256	0.67532	-0.0458099
P13807;M0QYU1	P13807	Glycogen [starch] synthase, muscle	GYS1		0.272739	0.409565	-0.100021
O00560;G5EA09;B4DHN5;E9PBU7	O00560;G5EA09;B4DHN5;E9PBU7	Syntenin-1	SDCBP		0.273071	0.270979	0.162731
P50570;K7EPK9;H7C5U0;K7ENE7	P50570	Dynamin-2	DNM2		0.273174	0.523442	-0.0716244
Q13112	Q13112	Chromatin assembly factor 1 subunit B	CHAF1B		0.274299	0.639977	0.0512582
P15927;Q5TEJ7;Q5TEJ0	P15927;Q5TEJ7	Replication protein A 32 kDa subunit	RPA2		0.274399	0.417896	-0.0982876
Q6PKG0;A0A0B4J210;E5RH50;H0YBW1;H0YC73;H0YAN4;H0YC33;E5RHK4;H0YBR8;H0YAX9;H0YBJ5;H0YBM7	Q6PKG0;A0A0B4J210;E5RH50	La-related protein 1	LARP1		0.27492	0.746889	-0.035275
P52597;A0A1B0GW42	P52597	Heterogeneous nuclear ribonucleoprotein F;Heterogeneous nuclear ribonucleoprotein F, N-terminally processed	HNRNPF		0.275096	0.533573	0.0692561
P27361;E9PQW4;E9PBK7;E9PJF0;B3KR49;E9PRH7;H0YEX6;H0YDH9;Q16659;P31152;K7ELV1;K7EN18	P27361;E9PQW4;E9PBK7;E9PJF0;B3KR49	Mitogen-activated protein kinase 3;Mitogen-activated protein kinase	MAPK3		0.275784	0.427313	0.091629
P16435;H0Y4R2;E7EMD0;E7EWU0;C9JU80	P16435;H0Y4R2;E7EMD0	NADPH--cytochrome P450 reductase	POR		0.275983	0.418191	0.0960297
P32119;A6NIW5	P32119;A6NIW5	Peroxiredoxin-2	PRDX2		0.276115	0.447864	0.0867629
P63165;B8ZZN6;B8ZZ67;B8ZZJ0;B9A032;G2XKQ0	P63165;B8ZZN6;B8ZZ67;B8ZZJ0;B9A032	Small ubiquitin-related modifier 1	SUMO1		0.276263	0.244026	-0.188999
Q6IAA8;F5GX19;F5H3Y3;H0YFI1;F5H479	Q6IAA8;F5GX19;F5H3Y3;H0YFI1;F5H479	Ragulator complex protein LAMTOR1	LAMTOR1		0.276478	0.741265	-0.0361974
P08621;M0QYR1;M0QX04	P08621	U1 small nuclear ribonucleoprotein 70 kDa	SNRNP70		0.276633	0.396234	-0.106109
Q96BN8;H0Y8S4;H0Y9T0	Q96BN8	Ubiquitin thioesterase otulin	OTULIN		0.276635	0.817339	-0.0250861
P00966;Q5T6L6;Q5T6L5	P00966	Argininosuccinate synthase	ASS1		0.277727	0.37739	0.111313
Q96AC1;H0YJ34;A0A0U1RRM8;G3V281;H0YJB6;G3V5R2;G3V3J0;G3V379;Q9BQL6;G3V1L6	Q96AC1;H0YJ34;A0A0U1RRM8	Fermitin family homolog 2	FERMT2		0.27779	0.812967	-0.0256625
Q02952	Q02952	A-kinase anchor protein 12	AKAP12		0.278519	0.609323	-0.0555683
O75569;A0A7I2YQ87;A0A7I2V5H3;A0A7I2V2P4;F8WEG8;G5E9Q4;A0A7I2V5C2;A0A7I2V3L6;C9JMM3;B4DJC7;A0A7I2V2I8;A0A7I2V3J2;A0A7I2V315;A0A7I2V593	O75569;A0A7I2YQ87;A0A7I2V5H3;A0A7I2V2P4;F8WEG8;G5E9Q4;A0A7I2V5C2;A0A7I2V3L6;C9JMM3	Interferon-inducible double-stranded RNA-dependent protein kinase activator A	PRKRA		0.278632	0.348024	-0.123278
P09497;D6RJD1;H0Y9Q6	P09497;D6RJD1	Clathrin light chain B	CLTB		0.279294	0.398609	0.104778
Q6UXN9;C9JBU3	Q6UXN9	WD repeat-containing protein 82	WDR82		0.280668	0.748181	-0.0350606
Q96CP2;I3L1Y9;I3L4I0;Q4VC44;I3L0R3;I3L231	Q96CP2;I3L1Y9;I3L4I0	FLYWCH family member 2	FLYWCH2		0.280689	0.818992	0.0248725
P82663;E7EPW2	P82663;E7EPW2	28S ribosomal protein S25, mitochondrial	MRPS25		0.28082	0.595345	-0.0584385
Q7Z4W1;J3KS22;J3QS36;J3QL34;J3KRZ4;J3KSZ5;J3QS45;J3QRQ2	Q7Z4W1;J3KS22;J3QS36;J3QL34;J3KRZ4;J3KSZ5	L-xylulose reductase	DCXR		0.280878	0.7539	0.0338093
O95232;J3KPP4;D6RDI2;H0YA81;C9JL41;D6RHH0;H7C5U7;U3KQT3;E7EN55	O95232;J3KPP4	Luc7-like protein 3	LUC7L3		0.281258	0.36951	-0.116233
Q9BY77;F6VRR5;F8WCX5;Q8WUT1;Q6R954;F8WEE2	Q9BY77;F6VRR5;F8WCX5	Polymerase delta-interacting protein 3	POLDIP3		0.281258	0.881005	-0.0167702
Q13043;F5H5B4;A0A087WVN8;A0A087WYT4;E5RIM6;Q8NBU1	Q13043;F5H5B4	Serine/threonine-protein kinase 4;Serine/threonine-protein kinase 4 37kDa subunit;Serine/threonine-protein kinase 4 18kDa subunit	STK4		0.281373	0.638846	-0.0513885
Q7Z4H3;V9GYS5;V9GZ04	Q7Z4H3	HD domain-containing protein 2	HDDC2		0.281583	0.753248	0.0341072
P27707;D6RFG8;D6RCP9;D6RG38	P27707;D6RFG8;D6RCP9	Deoxycytidine kinase	DCK		0.282521	0.248793	0.180642
P35580;E7ERA5;P13533	P35580	Myosin-10	MYH10		0.282616	0.463463	0.0838432
O60506;A0A7I2V309;A0A7I2V2F2	O60506;A0A7I2V309;A0A7I2V2F2	Heterogeneous nuclear ribonucleoprotein Q	SYNCRIP		0.282759	0.329847	-0.130243
P15954;D6R9Z7	P15954;D6R9Z7	Cytochrome c oxidase subunit 7C, mitochondrial	COX7C		0.283759	0.417914	-0.0980415
Q96HS1;F5GXG4	Q96HS1	Serine/threonine-protein phosphatase PGAM5, mitochondrial	PGAM5		0.284713	0.830136	0.0235544
P14854;A0A494C160;K7EQD3	P14854	Cytochrome c oxidase subunit 6B1	COX6B1		0.284838	0.41064	0.0997264
P46779;H0YKD8;H0YLP6;H0YMF4	P46779;H0YKD8;H0YLP6;H0YMF4	60S ribosomal protein L28	RPL28		0.285064	0.496985	0.0769717
O75152;E9PQ61;E9PBY7;A0A1W2PPR9;A0A1B0GTU1;A0A494C0C4	O75152;E9PQ61;E9PBY7	Zinc finger CCCH domain-containing protein 11A	ZC3H11A		0.285216	0.339982	0.126621
Q8TDN6	Q8TDN6	Ribosome biogenesis protein BRX1 homolog	BRIX1		0.286111	0.78755	-0.0292974
P30101	P30101	Protein disulfide-isomerase A3	PDIA3		0.286321	0.438685	0.0888475
Q10713;Q5SXN9	Q10713	Mitochondrial-processing peptidase subunit alpha	PMPCA		0.286577	0.630719	-0.0526881
P11766;H0YAG8;D6RFE4;D6R9G2;D6RAY0	P11766	Alcohol dehydrogenase class-3	ADH5		0.286678	0.401472	-0.103677
P39748;I3L3E9;F5H1Y3;CON__ENSEMBL:ENSBTAP00000007350	P39748;I3L3E9	Flap endonuclease 1	FEN1		0.287076	0.473927	-0.0813748
P55036;Q5VWC4;A6PVX3;H0Y3Y9;H0Y561	P55036;Q5VWC4;A6PVX3	26S proteasome non-ATPase regulatory subunit 4	PSMD4		0.288012	0.54884	-0.0669324
P18858;F5GZ28;M0R0Q7;B4E135	P18858;F5GZ28;M0R0Q7	DNA ligase 1;DNA ligase	LIG1		0.288941	0.419078	0.0952587
P57740;H0YG15;G3V1T4;F5GY77	P57740	Nuclear pore complex protein Nup107	NUP107		0.288982	0.557053	0.0654114
Q7L266;A0A087WZI5;A0A087WUG3;E9PJK6	Q7L266	Isoaspartyl peptidase/L-asparaginase;Isoaspartyl peptidase/L-asparaginase alpha chain;Isoaspartyl peptidase/L-asparaginase beta chain	ASRGL1		0.289012	0.752207	-0.0345546
P11413;E7EUI8;E7EM57;E9PD92	P11413;E7EUI8;E7EM57;E9PD92	Glucose-6-phosphate 1-dehydrogenase	G6PD		0.289027	0.401157	0.102774
P61586;C9JX21;A0A7I2V3G1;C9JNR4;A0A7I2YQV1;A0A7I2V5E6;C9JRM1	P61586;C9JX21;A0A7I2V3G1;C9JNR4;A0A7I2YQV1	Transforming protein RhoA	RHOA		0.289685	0.566563	-0.063362
P46459;I3L0N3;I3L0L3;I3L2G1;K7EQD6;I3L338;I3L4Q9	P46459;I3L0N3	Vesicle-fusing ATPase	NSF		0.290051	0.283347	0.157518
Q96C90;F5GXC4;F5H2U0;B5MC51	Q96C90	Protein phosphatase 1 regulatory subunit 14B	PPP1R14B		0.290649	0.818269	0.025139
P17152	P17152	Transmembrane protein 11, mitochondrial	TMEM11		0.29089	0.418464	-0.0963695
Q16352;E7EMV2	Q16352	Alpha-internexin	INA		0.291557	0.703199	-0.0415462
P26639;D6R9F8;D6RCA5;D6RDJ6;D6RBR8;D6RJ97;D6RHV7;D6RCS6	P26639	Threonine--tRNA ligase, cytoplasmic	TARS		0.292255	0.423124	0.0924195
Q96CN7;D6RGE2	Q96CN7;D6RGE2	Isochorismatase domain-containing protein 1	ISOC1		0.292611	0.818799	-0.0249711
Q96GA3;A0A075B6Q4	Q96GA3	Protein LTV1 homolog	LTV1		0.292702	0.828562	-0.0236959
Q8TBX8;H0YIJ6;F8VNT5;F8VU68	Q8TBX8	Phosphatidylinositol 5-phosphate 4-kinase type-2 gamma	PIP4K2C		0.292722	0.784823	-0.0295964
Q13610;B4DJV5;F8VZ56	Q13610;B4DJV5	Periodic tryptophan protein 1 homolog	PWP1		0.293206	0.659206	0.0482467
P80303;E9PKG6;Q2L696;E9PLR0;H0YEG8;E9PLE9;A0A2R8Y6G7;E9PM22;H0YD18;E9PJP3	P80303;E9PKG6;Q2L696	Nucleobindin-2;Nesfatin-1	NUCB2;Nucb2		0.293435	0.595191	0.0584578
P62424;Q5T8U2;Q5T8U3	P62424;Q5T8U2	60S ribosomal protein L7a	RPL7A		0.29378	0.579106	0.0610256
P54578;A6NJA2;J3QQT6;J3KS55	P54578;A6NJA2	Ubiquitin carboxyl-terminal hydrolase 14;Ubiquitin carboxyl-terminal hydrolase	USP14		0.294635	0.547518	0.0671243
P04183;K7ERV3;K7ES52;K7ERJ1;K7ENW5	P04183;K7ERV3;K7ES52;K7ERJ1	Thymidine kinase, cytosolic;Thymidine kinase	TK1		0.29466	0.379919	-0.110311
Q15181;Q5SQT6	Q15181;Q5SQT6	Inorganic pyrophosphatase	PPA1		0.295587	0.690814	-0.0433718
O43676;C9JKQ2	O43676;C9JKQ2	NADH dehydrogenase [ubiquinone] 1 beta subcomplex subunit 3	NDUFB3		0.296188	0.319947	0.133929
P55735;A8MXL6;E7ERC8	P55735;A8MXL6	Protein SEC13 homolog	SEC13		0.296354	0.55113	0.0662621
P31942	P31942	Heterogeneous nuclear ribonucleoprotein H3	HNRNPH3		0.296964	0.444314	-0.0874704
P61224;F5H7Y6;E7ESV4;F5GX62;A6NIZ1;F5H004;F5H6R7;F5GYB5;F5GZG1;B7ZB78;F5H500;F5H0B7;F5H823;F5H491;F5GWU8;F5H077;F5H4H0;F5GYH7;F8WBC0	P61224;F5H7Y6;E7ESV4;F5GX62;A6NIZ1;F5H004;F5H6R7;F5GYB5;F5GZG1;B7ZB78;F5H500;F5H0B7;F5H823	Ras-related protein Rap-1b;Ras-related protein Rap-1b-like protein	RAP1B		0.297232	0.563785	-0.0641488
P30085;Q5T0D2;A0A494BXC7	P30085;Q5T0D2;A0A494BXC7	UMP-CMP kinase	CMPK1		0.297604	0.436667	-0.0892526
Q08380;K7EP36;K7ESM3;K7EKQ5;K7ERZ6;K7EJD3;K7ES75;K7EN99;K7EJY8;K7EQT9	Q08380	Galectin-3-binding protein	LGALS3BP		0.297775	0.623213	0.0537243
Q6GMV3	Q6GMV3	Putative peptidyl-tRNA hydrolase PTRHD1	PTRHD1		0.298193	0.738446	0.0366433
P34896;J3KRZ5;J3KRK5;A0A087WTD8	P34896	Serine hydroxymethyltransferase, cytosolic	SHMT1		0.299297	0.455139	0.0855906
P54136;E5RJM9;E5RH09	P54136	Arginine--tRNA ligase, cytoplasmic	RARS		0.299494	0.546309	-0.0675419
O75964;E9PN17;A0A3B3ITX4;A0A3B3IRW3	O75964;E9PN17;A0A3B3ITX4	ATP synthase subunit g, mitochondrial	ATP5L		0.299978	0.149811	-0.270912
P53597;A0A494C0D1;H7C233	P53597;A0A494C0D1	Succinyl-CoA ligase [ADP/GDP-forming] subunit alpha, mitochondrial	SUCLG1		0.300374	0.536041	0.0687937
Q96ST2;A0A1B0GW95;H7C0U1	Q96ST2;A0A1B0GW95	Protein IWS1 homolog	IWS1		0.301161	0.843261	-0.02199
P34897;H0YIZ0;G3V2Y4;G3V5L0;G3V4W5;G3V540;G3V2W0;G3V241;G3V3Y8;G3V4T0;G3V4X0;G3V2E4;G3V2D2;G3V2Y1;G3V3C6	P34897;H0YIZ0	Serine hydroxymethyltransferase, mitochondrial;Serine hydroxymethyltransferase	SHMT2		0.301447	0.455422	-0.0856273
Q32Q12;J3KPD9;P22392;E7ERL0;E5RHP0;F6XY72;C9K028	Q32Q12;J3KPD9;P22392;E7ERL0	Nucleoside diphosphate kinase;Nucleoside diphosphate kinase B	NME1-NME2;NME2;NME1		0.302244	0.712831	-0.0400452
P67870;Q5SRQ6;A0A7I2YQ78;Q5SRQ3;N0E472;A0A0G2JM12;A0A7I2YQQ2;A0A7I2V500;N0E644;A0A0G2JM58	P67870;Q5SRQ6;A0A7I2YQ78;Q5SRQ3;N0E472;A0A0G2JM12	Casein kinase II subunit beta	CSNK2B;CSNK2B-LY6G5B-1181;CSNK2B-LY6G5B--991		0.302485	0.592608	-0.0589366
Q15404	Q15404	Ras suppressor protein 1	RSU1		0.302879	0.697502	-0.0426163
P53999;D6RC37;D6R970	P53999	Activated RNA polymerase II transcriptional coactivator p15	SUB1		0.303113	0.542694	0.0679086
Q9BPU6;E7EWB4;E9PHT0;E7ESV0	Q9BPU6	Dihydropyrimidinase-related protein 5	DPYSL5		0.303471	0.858854	-0.0201238
P46977;A0A0C4DH80;E9PN73;E9PI32;H0YET6	P46977	Dolichyl-diphosphooligosaccharide--protein glycosyltransferase subunit STT3A	STT3A		0.305031	0.499367	-0.0764134
Q12788;J3KNP2;A0A087WYP7;H3BN88	Q12788;J3KNP2	Transducin beta-like protein 3	TBL3		0.305677	0.632855	0.0525116
Q15024	Q15024	Exosome complex component RRP42	EXOSC7		0.30584	0.682342	0.0446839
Q7Z7K6	Q7Z7K6	Centromere protein V	CENPV		0.307112	0.756956	0.0335174
P11182;A0A7P0Z494;A0A7P0T9W1;Q5VVL7	P11182;A0A7P0Z494;A0A7P0T9W1;Q5VVL7	Lipoamide acyltransferase component of branched-chain alpha-keto acid dehydrogenase complex, mitochondrial	DBT		0.307378	0.400761	-0.103769
P53004;C9J1E1	P53004	Biliverdin reductase A	BLVRA		0.307924	0.534896	0.0697579
P52306;H0Y8M2;D6RHH8;D6REZ0;D6RHZ7;D6RBC6;D6RB97	P52306	Rap1 GTPase-GDP dissociation stimulator 1	RAP1GDS1		0.3088	0.53337	-0.0693954
Q12905;B4DY09;X6R6Z1;A0A0A0MRL0	Q12905;B4DY09	Interleukin enhancer-binding factor 2	ILF2		0.309159	0.635901	-0.0518406
P19387;H3BRR2	P19387	DNA-directed RNA polymerase II subunit RPB3	POLR2C		0.31089	0.419215	-0.0975174
Q8WVY7	Q8WVY7	Ubiquitin-like domain-containing CTD phosphatase 1	UBLCP1		0.310943	0.79087	-0.0287207
P78406;E9PQ57;E9PPG9;B0QZ36;B0QZ37	P78406;E9PQ57;E9PPG9	mRNA export factor	RAE1		0.311672	0.594896	-0.0584734
P09543;K7ERC4;C9K0L8;K7ERZ0;K7EN66	P09543	2,3-cyclic-nucleotide 3-phosphodiesterase	CNP		0.312329	0.398837	-0.105001
P61088;F8VQQ8;F8VSD4;Q5JXB2;F8VV71;F8VZ29	P61088;F8VQQ8;F8VSD4	Ubiquitin-conjugating enzyme E2 N	UBE2N		0.312359	0.563039	-0.064074
Q15773;F5H0Y3;F5H7L5;F5H800	Q15773;F5H0Y3	Myeloid leukemia factor 2	MLF2		0.313923	0.702062	-0.0416991
Q12974;E9PMY3;E9PML8;E9PJC0;E9PRR9;A0A3B3ISR8	Q12974	Protein tyrosine phosphatase type IVA 2	PTP4A2		0.313988	0.636916	-0.0519546
P07900;G3V2J8;Q14568;Q58FG0	P07900	Heat shock protein HSP 90-alpha	HSP90AA1		0.314837	0.395337	-0.105801
Q16527;F8VQR7;F8VW96	Q16527;F8VQR7;F8VW96	Cysteine and glycine-rich protein 2	CSRP2		0.315019	0.704903	0.041204
P28482	P28482	Mitogen-activated protein kinase 1	MAPK1		0.315183	0.434163	0.0904963
O94842;A0A669KB71;O15405;O94900;Q96NM4	O94842;A0A669KB71	TOX high mobility group box family member 4	TOX4		0.316118	0.363563	0.118988
P83876;K7ESL1;K7ES07;O14835;K7EPA6;K7EJU2;K7EMX5	P83876;K7ESL1;K7ES07	Thioredoxin-like protein 4A	TXNL4A		0.31655	0.598595	-0.0576854
O43852;H0Y875	O43852	Calumenin	CALU		0.318015	0.324358	-0.13264
P55081	P55081	Microfibrillar-associated protein 1	MFAP1		0.319693	0.549421	0.0667681
Q8N6R0	Q8N6R0	Methyltransferase-like protein 13	METTL13		0.320375	0.773951	-0.0311435
Q14684	Q14684	Ribosomal RNA processing protein 1 homolog B	RRP1B		0.32064	0.677889	0.0454405
Q8TAF3;C9JC24;F8W9K4;F8W7Q3	Q8TAF3	WD repeat-containing protein 48	WDR48		0.321731	0.783801	0.029798
P42765;A0A0B4J2A4;K7EME0;K7EJ68;K7EJB1;K7ER88	P42765;A0A0B4J2A4;K7EME0	3-ketoacyl-CoA thiolase, mitochondrial	ACAA2		0.322789	0.489242	0.0790295
P46777;A0A2R8Y6J3;Q5T7N0;A0A2R8Y4A2;R4GNJ2	P46777;A0A2R8Y6J3	60S ribosomal protein L5	RPL5		0.322847	0.496461	-0.0770463
P62995;H7BXF3;H7C2L4	P62995;H7BXF3;H7C2L4	Transformer-2 protein homolog beta	TRA2B		0.322864	0.58735	-0.0598703
Q7Z3B4	Q7Z3B4	Nucleoporin p54	NUP54		0.323051	0.752928	0.0340472
Q7Z2T5;X6RK96	Q7Z2T5	TRMT1-like protein	TRMT1L		0.323455	0.752654	0.0345439
P61326;Q96A72;F5H6P7;F5H6N1;F5H3U9	P61326;Q96A72;F5H6P7	Protein mago nashi homolog;Protein mago nashi homolog 2	MAGOH;MAGOHB		0.324133	0.564354	0.0639717
P62266;D6RD47;D6RDJ2;D6RIX0;D6R9I7	P62266;D6RD47	40S ribosomal protein S23	RPS23		0.324714	0.572527	0.0622746
Q14061;H7C4E5;C9J8T6	Q14061;H7C4E5;C9J8T6	Cytochrome c oxidase copper chaperone	COX17		0.325473	0.664824	0.0474424
P06865;H3BP20;H3BS10;A0A804HIQ5;A0A804HLJ5;A0A804HKX5;A0A804HIC8;A0A804HIU3;H3BTD4;H3BU85;A0A804HJ97;A0A087WUJ7;A0A804HK32;H3BQ04;H3BT62;H3BVH8;A0A804HIC7;A0A087WTY2;A0A804HJK0;H3BRP6	P06865;H3BP20;H3BS10;A0A804HIQ5;A0A804HLJ5;A0A804HKX5;A0A804HIC8;A0A804HIU3;H3BTD4;H3BU85	Beta-hexosaminidase subunit alpha;Beta-hexosaminidase	HEXA		0.325626	0.282972	0.15765
Q08623	Q08623	Pseudouridine-5-phosphatase	HDHD1		0.325976	0.623485	-0.0537502
Q96BP3;F5H7P7;D6R9Q1;D6RD43;D6RB19;D6RHV0;H0Y8N5;D6RA12;D6RDA4	Q96BP3;F5H7P7	Peptidylprolyl isomerase domain and WD repeat-containing protein 1	PPWD1		0.326216	0.817501	-0.0252583
Q01469;I6L8B7;A8MUU1	Q01469;I6L8B7	Fatty acid-binding protein, epidermal	FABP5		0.327534	0.60476	-0.0566434
P20338;A0A087WYT5;P61018	P20338;A0A087WYT5	Ras-related protein Rab-4A	RAB4A		0.32768	0.419442	0.0943353
Q14195;H0YBT4;D6RF19;H0YB87;Q14117	Q14195	Dihydropyrimidinase-related protein 3	DPYSL3		0.32773	0.672665	-0.0466473
Q13042;Q5T8C6;A0A3B3ISD2	Q13042;Q5T8C6;A0A3B3ISD2	Cell division cycle protein 16 homolog	CDC16		0.327929	0.638114	0.0515961
P61313;A0A2R8YEM3;E7EQV9;E7ENU7;E7EX53;A0A2R8Y738;E7ERA2	P61313;A0A2R8YEM3;E7EQV9;E7ENU7;E7EX53;A0A2R8Y738	60S ribosomal protein L15;Ribosomal protein L15	RPL15		0.3281	0.56406	-0.064291
Q53F19;K7ELP6	Q53F19	Uncharacterized protein C17orf85	C17orf85		0.328532	0.717305	0.039205
Q96E11;X6RDS5	Q96E11;X6RDS5	Ribosome-recycling factor, mitochondrial	MRRF		0.32929	0.822319	0.0244229
Q5HYI8;C9JXM3;F8WF50;F8WDC7;H7C533;F8WAX9	Q5HYI8;C9JXM3;F8WF50;F8WDC7	Rab-like protein 3	RABL3		0.329449	0.717547	-0.039413
Q8N201;H7C582	Q8N201	Integrator complex subunit 1	INTS1		0.329578	0.773237	0.0311198
Q69YN4;H0YBN5;H0YB68	Q69YN4	Protein virilizer homolog	KIAA1429		0.330002	0.736749	0.0368795
Q8N806;E9PCJ7;H0YJY4;H0YJA0;H0YJM2;G3V2G3;G3V336;G3V3Q6;G3V253	Q8N806;E9PCJ7	Putative E3 ubiquitin-protein ligase UBR7	UBR7		0.330013	0.77707	0.0305583
Q6L8Q7;F6T1Q0	Q6L8Q7;F6T1Q0	2,5-phosphodiesterase 12	PDE12		0.330026	0.741828	0.0362864
Q0VDF9;H7C2A1	Q0VDF9	Heat shock 70 kDa protein 14	HSPA14		0.330786	0.628328	-0.0531651
Q68E01;A0A096LNW8;H0Y8Z1	Q68E01	Integrator complex subunit 3	INTS3		0.330885	0.732328	-0.0372368
P47985;P0C7P4	P47985;P0C7P4	Cytochrome b-c1 complex subunit Rieske, mitochondrial;Cytochrome b-c1 complex subunit 11;Putative cytochrome b-c1 complex subunit Rieske-like protein 1	UQCRFS1;UQCRFS1P1		0.331078	0.502464	0.0761113
P45880;A0A0A0MR02;Q5JSD2;Q5JSD1;A2A3S1	P45880;A0A0A0MR02;Q5JSD2;Q5JSD1	Voltage-dependent anion-selective channel protein 2	VDAC2		0.331544	0.492474	0.0782028
P57088;D6RAA6;H0Y8N0	P57088;D6RAA6	Transmembrane protein 33	TMEM33		0.331742	0.557039	0.0655266
P62191;G3V4X1	P62191	26S protease regulatory subunit 4	PSMC1		0.332759	0.569164	0.0631823
Q12933;B1AMX7;B1AMX8;B1AMY1	Q12933	TNF receptor-associated factor 2	TRAF2		0.333551	0.636549	0.0518098
Q15717;M0QZR9;M0R055	Q15717;M0QZR9	ELAV-like protein 1	ELAVL1		0.334216	0.701784	-0.0418571
Q15075	Q15075	Early endosome antigen 1	EEA1		0.334988	0.687391	0.0439672
P53985;Q5T8R5;Q5T8R3	P53985;Q5T8R5	Monocarboxylate transporter 1	SLC16A1		0.335226	0.538307	-0.0686058
P62854;Q5JNZ5	P62854;Q5JNZ5	40S ribosomal protein S26;Putative 40S ribosomal protein S26-like 1	RPS26;RPS26P11		0.33564	0.580323	-0.0612953
P02786;G3V0E5;H7C3V5;F8WBE5;Q9UP52	P02786;G3V0E5	Transferrin receptor protein 1;Transferrin receptor protein 1, serum form	TFRC		0.335668	0.377657	0.11216
P13693;J3KPG2;Q5W0H4;A0A0B4J2C3;E9PJF7;H0YCX0;Q9HAU6	P13693;J3KPG2;Q5W0H4;A0A0B4J2C3;E9PJF7	Translationally-controlled tumor protein	TPT1		0.335842	0.40711	-0.101558
Q02218;A0A0D9SFS3;E9PCR7;E9PDF2;E9PFG7;Q9ULD0;C9J4G7	Q02218;A0A0D9SFS3;E9PCR7;E9PDF2;E9PFG7	2-oxoglutarate dehydrogenase, mitochondrial	OGDH		0.336365	0.607959	0.0561689
Q15018	Q15018	BRISC complex subunit Abro1	FAM175B		0.33665	0.682017	-0.0446735
P54727;Q5W0S5;Q5W0S4;H0Y579	P54727	UV excision repair protein RAD23 homolog B	RAD23B		0.336876	0.548279	0.0674162
Q8IUI8	Q8IUI8	Cytokine receptor-like factor 3	CRLF3		0.336913	0.769199	0.0320479
Q96Q11;A0A494C181;A0A494C1D4;F8W8C3;A0A494C1L4;A0A494C0A0;A0A494C0Y2;C9JRS7;A0A494C1P4;A0A494BZV5;A0A494C0N8	Q96Q11;A0A494C181;A0A494C1D4	CCA tRNA nucleotidyltransferase 1, mitochondrial	TRNT1		0.337016	0.841722	-0.0222813
Q14204;A0A7P0T9C4;A0A7P0TA13;A0A2R8Y5T0;A0A2R8Y706;A0A7P0T9R4;A0A7P0TAW9;A0A7P0T7V5;A0A7P0T916;A0A7P0T8N2;A0A7P0TBJ7;A0A7P0TAF3;A0A7P0TB75;A0A2R8Y6H2;A0A7P0T9K2;A0A7P0T9F1;A0A7P0T8W5;A0A2R8YFZ7;A0A7P0TAM4;A0A7P0T825;A0A7P0TB64;A0A7P0TAV5;A0A7P0T990;A0A804HHY6;A0A7P0T942;A0A2R8YGC7;A0A7P0T9S3;A0A7P0T934;A0A7P0T9Y3;A0A7P0TBC9;A0A7P0TAS7;A0A7P0TB96	Q14204;A0A7P0T9C4;A0A7P0TA13;A0A2R8Y5T0;A0A2R8Y706;A0A7P0T9R4;A0A7P0TAW9;A0A7P0T7V5;A0A7P0T916;A0A7P0T8N2;A0A7P0TBJ7;A0A7P0TAF3;A0A7P0TB75;A0A2R8Y6H2;A0A7P0T9K2;A0A7P0T9F1;A0A7P0T8W5;A0A2R8YFZ7;A0A7P0TAM4;A0A7P0T825;A0A7P0TB64;A0A7P0TAV5;A0A7P0T990;A0A804HHY6;A0A7P0T942;A0A2R8YGC7	Cytoplasmic dynein 1 heavy chain 1	DYNC1H1		0.337446	0.672689	-0.0464324
Q8IVS2	Q8IVS2	Malonyl-CoA-acyl carrier protein transacylase, mitochondrial	MCAT		0.338181	0.770999	0.0318448
Q13442;F8WBW6	Q13442	28 kDa heat- and acid-stable phosphoprotein	PDAP1		0.3383	0.648857	0.0497117
P62917;E9PKZ0;G3V1A1;E9PKU4;E9PP36	P62917;E9PKZ0;G3V1A1;E9PKU4	60S ribosomal protein L8	RPL8		0.339422	0.586191	-0.0602105
P46776;E9PLL6;E9PJD9;E9PLX7	P46776;E9PLL6;E9PJD9	60S ribosomal protein L27a	RPL27A		0.339812	0.496308	-0.0772871
Q6YP21;A0A0A0MRN7	Q6YP21;A0A0A0MRN7	Kynurenine--oxoglutarate transaminase 3	CCBL2		0.340908	0.750313	0.0348964
O43929;CON__Q2YDI2;Q53SE3;C9JGH7;C9J2X8	O43929	Origin recognition complex subunit 4	ORC4		0.343383	0.325519	-0.132637
P49368;B4DUR8;Q5SZX6;E9PRC8;Q5SZW8;E9PQ35;E9PM09;Q5SZX9	P49368;B4DUR8	T-complex protein 1 subunit gamma	CCT3		0.344062	0.514776	-0.0744637
Q9Y6E2;E7ETZ4;B5MCH7;Q75MG1;B5MCE7;E9PFD4;E7EMS9;C9JF98;E9PFE3;F8WDX8	Q9Y6E2;E7ETZ4;B5MCH7;Q75MG1;B5MCE7	Basic leucine zipper and W2 domain-containing protein 2	BZW2		0.344163	0.253526	0.178267
P13796;Q5TBN3;Q5TBN5	P13796	Plastin-2	LCP1		0.344427	0.409436	-0.100654
Q05086;A0A6Q8PHE5;A0A1B0GVL3;A0A0D9SG77;A0A0D9SF91;A0A0D9SES7;A0A0D9SFU3;A0A0D9SG54;A0A0D9SG63;S4R306;A0A1B0GTB3	Q05086;A0A6Q8PHE5;A0A1B0GVL3;A0A0D9SG77	Ubiquitin-protein ligase E3A	UBE3A		0.344444	0.612854	-0.0553234
P33993;C9J8M6	P33993	DNA replication licensing factor MCM7	MCM7		0.344564	0.454726	-0.0860875
P61960;H0Y614	P61960;H0Y614	Ubiquitin-fold modifier 1	UFM1		0.345033	0.568306	0.0631696
Q96C01;E7EQY1;C9JF51;C9J2Y4	Q96C01;E7EQY1	Protein FAM136A	FAM136A		0.345237	0.817909	0.025224
Q14498;A0A0U1RQH7;H0Y4X3;A0A0U1RQW2;Q5QP23;Q5QP22;Q86U06;G3V546;G3V5Z6;H0YJJ3;G3XAP0	Q14498;A0A0U1RQH7;H0Y4X3	RNA-binding protein 39	RBM39		0.346659	0.675344	-0.0459997
P39023;G5E9G0;H7C422;B5MCW2;H7C3M2;F8WCR1;Q92901	P39023;G5E9G0;H7C422;B5MCW2;H7C3M2	60S ribosomal protein L3	RPL3		0.346878	0.473608	0.0821253
O75937;S4R3J5	O75937	DnaJ homolog subfamily C member 8	DNAJC8		0.347322	0.353907	-0.122191
O14980;A0A7I2V2Y6;A0A7I2V461;A0A7I2YQV4;A0A7I2V3W6;A0A7I2V3P3;A0A7I2V2H0;A0A7I2V2S3;A0A7I2V6B9;A0A7I2V3N0;A0A7I2V488;A0A7I2V4A3;A0A7I2YQX3;C9JKM9;C9J673;A0A7I2V2C5;A0A7I2V3J1;A0A7I2YQP1;A0A7P0Z4B7;F8WF71;C9IYM2;A0A7I2V396	O14980;A0A7I2V2Y6;A0A7I2V461;A0A7I2YQV4;A0A7I2V3W6;A0A7I2V3P3;A0A7I2V2H0;A0A7I2V2S3;A0A7I2V6B9;A0A7I2V3N0;A0A7I2V488;A0A7I2V4A3;A0A7I2YQX3;C9JKM9	Exportin-1	XPO1		0.347713	0.304345	0.143947
Q12904;A0A804HJ47;A0A5F9ZHC5;D6R937	Q12904;A0A804HJ47;A0A5F9ZHC5	Aminoacyl tRNA synthase complex-interacting multifunctional protein 1;Endothelial monocyte-activating polypeptide 2	AIMP1		0.348765	0.635859	0.0519917
P41208;Q12798	P41208	Centrin-2	CETN2		0.348991	0.483437	-0.0803911
P04075;J3KPS3;H3BQN4;H3BPS8;H3BUH7;H3BR04;H3BMQ8;H3BU78;H3BR68	P04075;J3KPS3;H3BQN4;H3BPS8;H3BUH7	Fructose-bisphosphate aldolase A;Fructose-bisphosphate aldolase	ALDOA		0.349739	0.378316	0.111997
Q6ZRP7;H0Y430	Q6ZRP7	Sulfhydryl oxidase 2	QSOX2		0.35039	0.750439	-0.0349288
P39687;H0YN26;H7BZ09;O95626;O43423	P39687;H0YN26	Acidic leucine-rich nuclear phosphoprotein 32 family member A	ANP32A		0.35114	0.473786	0.0820873
P42677;C9J1C5	P42677	40S ribosomal protein S27	RPS27		0.351333	0.488843	0.0792189
P68104;A0A7I2V659;A0A087WVQ9;A0A7I2V5N4;Q5VTE0;A0A7I2V3H3;A0A087WV01;Q5JR01;A6PW80;A0A6Q8PFK6	P68104;A0A7I2V659;A0A087WVQ9;A0A7I2V5N4;Q5VTE0;A0A7I2V3H3;A0A087WV01	Elongation factor 1-alpha 1;Putative elongation factor 1-alpha-like 3;Elongation factor 1-alpha	EEF1A1;EEF1A1P5		0.35148	0.594232	-0.0584687
P05023;A0A2R8YEY8;A0A0A0MT26;P13637;M0R116;B1AKY9;P50993;H0Y7C1;Q13733;P54707;P20648;Q5TC01;Q5TC02;E9PRA5;M0QXF2;Q5TC05;A0A669K9X0	P05023	Sodium/potassium-transporting ATPase subunit alpha-1	ATP1A1		0.351603	0.380788	0.110776
O95071;E7EMW7;E7ET84;E5RFK7;H0YBB4;H0YAV7	O95071;E7EMW7	E3 ubiquitin-protein ligase UBR5	UBR5		0.352536	0.366078	-0.118285
Q5VIR6;A0A7P0T9B2;A0A7P0Z400;A0A7P0T8P7;A0A7P0TAE0;A0A7P0TA79;A0A7P0Z4K0;A0A7P0TAK4;A0A7P0Z461;A0A7P0T9V8;F6VX93;A0A7P0T874;E7EVT8;A0A7P0T8V1;A0A7P0TBK3;A0A7P0TA53;A0A7P0T8A5;A0A7P0TB80;A0A7P0TB16;A0A7P0Z4Q7;I3L184;A0A7P0TAF8;A0A7P0T805;A0A7P0T8D0;A0A7P0T8V9;I3L0S6;A0A7P0TBJ8;I3L4P9;A0A7P0T9B6;A0A7P0TA41;A0A7P0T7U9;A0A7P0T8K1;A0A7P0T8I9;A0A7P0T8S5;A0A7P0T9Z7;A0A7P0Z4M8	Q5VIR6;A0A7P0T9B2;A0A7P0Z400;A0A7P0T8P7;A0A7P0TAE0;A0A7P0TA79;A0A7P0Z4K0;A0A7P0TAK4;A0A7P0Z461;A0A7P0T9V8;F6VX93;A0A7P0T874;E7EVT8	Vacuolar protein sorting-associated protein 53 homolog	VPS53		0.352812	0.728697	0.037681
Q99717;Q15797;D6RBB4;D6RIZ9;D6RD62;D6R9D4;D6RAY1;D6REQ3;D6RDN7;H0YAK7;D6RBH9;H0YAM3	Q99717;Q15797	Mothers against decapentaplegic homolog 5;Mothers against decapentaplegic homolog 1	SMAD5;SMAD1		0.3532	0.855854	0.0203911
Q9BPX5	Q9BPX5	Actin-related protein 2/3 complex subunit 5-like protein	ARPC5L		0.353526	0.860348	0.019941
Q15459;F8WB66;H7C1L2;F8WC79	Q15459	Splicing factor 3A subunit 1	SF3A1		0.353896	0.698626	0.0424087
Q04837;A0A0G2JLD8;E7EUY5;C9K0U8	Q04837;A0A0G2JLD8;E7EUY5;C9K0U8	Single-stranded DNA-binding protein, mitochondrial	SSBP1		0.354938	0.611949	-0.0555197
Q9BXR0;K7ESP6;K7EPI1;K7EL95;K7EJ21	Q9BXR0	Queuine tRNA-ribosyltransferase	QTRT1		0.355757	0.878414	-0.0172174
Q8N183;A0A7I2YQX2;D6RA56;A0A7I2V3X5;A0A7I2V4Z7;H0YA50	Q8N183	Mimitin, mitochondrial	NDUFAF2		0.355926	0.772975	-0.0315728
Q68EM7;C9IZD3;I3L4P0;I3L1S9;I3L4P6;I3L3P1;I3L4Y5;I3L460	Q68EM7	Rho GTPase-activating protein 17	ARHGAP17		0.355979	0.732471	-0.0372337
P30153;B3KQV6;C9J9C1;E9PH38;E9PPI5;E9PNM7;E9PHZ6	P30153;B3KQV6;C9J9C1	Serine/threonine-protein phosphatase 2A 65 kDa regulatory subunit A alpha isoform	PPP2R1A		0.356562	0.438896	-0.088903
Q7KZ85	Q7KZ85	Transcription elongation factor SPT6	SUPT6H		0.357368	0.751597	0.0344674
Q2NL82;I3L1Q5;I3L4E8	Q2NL82	Pre-rRNA-processing protein TSR1 homolog	TSR1		0.357441	0.709529	0.0404952
P23921;E9PL69;H0YCY7;E9PP77	P23921;E9PL69	Ribonucleoside-diphosphate reductase large subunit	RRM1		0.357661	0.42125	0.0981363
Q8NCM8;A0A3B3ISP9;H0YEX1;H0YDE0;A0A3B3IT36	Q8NCM8	Cytoplasmic dynein 2 heavy chain 1	DYNC2H1		0.357754	0.778407	-0.0303889
Q86X76	Q86X76	Nitrilase homolog 1	NIT1		0.358815	0.763964	-0.0327209
Q06210;A0A6I8PRN4;A0A6I8PTT9;O94808;E5RJP4;A0A6I8PRT6	Q06210;A0A6I8PRN4;A0A6I8PTT9	Glutamine--fructose-6-phosphate aminotransferase [isomerizing] 1	GFPT1		0.360165	0.616937	0.054907
P00374;B4DM58;Q86XF0;C9JJ68	P00374;B4DM58	Dihydrofolate reductase	DHFR		0.360541	0.375974	0.112983
P00390;A0A2R8YF59;H0YC68	P00390	Glutathione reductase, mitochondrial	GSR		0.361367	0.376089	-0.113432
P30040;F8VY02;F8W1G0	P30040;F8VY02	Endoplasmic reticulum resident protein 29	ERP29		0.361519	0.435035	-0.0902955
P13798;C9JIF9;H7C1U0;H7C393;C9JLK2;F8WEH5;H0YFE5	P13798;C9JIF9	Acylamino-acid-releasing enzyme	APEH		0.362502	0.24577	0.185949
Q13867;K7ES02;J3KSD8;K7ESE8;J3KS79;K7ENH5	Q13867;K7ES02;J3KSD8;K7ESE8	Bleomycin hydrolase	BLMH		0.363665	0.660168	0.0481264
Q5UIP0;H7BZN3;H7C2B5	Q5UIP0	Telomere-associated protein RIF1	RIF1		0.364499	0.72868	0.037773
P41227;F8W808;A8MWP7;C9JN83;C9JW55;Q9BSU3;H0Y8T0	P41227	N-alpha-acetyltransferase 10	NAA10		0.36483	0.484074	0.0804083
Q13492;H0YCY1;E9PK13;E9PI56;E9PKP6;E9PLJ8;E9PJT1	Q13492	Phosphatidylinositol-binding clathrin assembly protein	PICALM		0.365162	0.651144	-0.0495293
Q92688	Q92688	Acidic leucine-rich nuclear phosphoprotein 32 family member B	ANP32B		0.365334	0.800058	0.0275434
P51398;V9GZ03;V9GYL9;V9GYA7;V9GYJ9;V9GZ61;V9GYC9;V9GYW1;V9GY11;V9GYJ3;V9GYF7;V9GYR8;V9GYL4	P51398;V9GZ03;V9GYL9	28S ribosomal protein S29, mitochondrial	DAP3		0.365959	0.527174	-0.0714744
Q14181;A0A3B3ITS5;E9PIQ6;H0YDR7	Q14181;A0A3B3ITS5	DNA polymerase alpha subunit B	POLA2		0.366076	0.672627	-0.0467108
P49915	P49915	GMP synthase [glutamine-hydrolyzing]	GMPS		0.366218	0.520994	-0.0729353
Q99805	Q99805	Transmembrane 9 superfamily member 2	TM9SF2		0.366313	0.858491	-0.0200994
Q8WUA2	Q8WUA2	Peptidyl-prolyl cis-trans isomerase-like 4	PPIL4		0.366357	0.788677	0.0291445
Q15067;K7ENF1;K7ESC7;K7ELT1;I3L0T4;I3L2U4;I3L4S5	Q15067	Peroxisomal acyl-coenzyme A oxidase 1	ACOX1		0.366598	0.686984	-0.0440962
Q8N8S7;A0A0U1RRM6;A0A0U1RQP7;A0A075B6E5	Q8N8S7;A0A0U1RRM6	Protein enabled homolog	ENAH		0.366931	0.777088	0.0307261
Q08209;E7ETC2;E9PPC8;E9PK68;E5RJH4;H0YB04	Q08209;E7ETC2	Serine/threonine-protein phosphatase 2B catalytic subunit alpha isoform;Serine/threonine-protein phosphatase	PPP3CA		0.367582	0.621318	-0.0541828
Q86U44;F5H6D8;B4DTN4;H0YFV6;B4E349	Q86U44;F5H6D8;B4DTN4	N6-adenosine-methyltransferase 70 kDa subunit	METTL3		0.367701	0.761265	0.0331727
P78346;Q5VU10;Q5VU11	P78346;Q5VU10;Q5VU11	Ribonuclease P protein subunit p30	RPP30		0.370143	0.594671	-0.0588479
O95757;E9PDE8;D6RJ96	O95757;E9PDE8;D6RJ96	Heat shock 70 kDa protein 4L	HSPA4L		0.372159	0.372397	0.115393
P61981	P61981	14-3-3 protein gamma;14-3-3 protein gamma, N-terminally processed	YWHAG		0.372529	0.568748	0.0633171
Q01085;E7ETJ9;E7ETC0;A6NKZ9	Q01085;E7ETJ9;E7ETC0	Nucleolysin TIAR	TIAL1		0.372563	0.604464	-0.0567908
Q49A26;K7EMM8;K7EQB2;K7EPU6;K7EK70;K7ELL0	Q49A26;K7EMM8	Putative oxidoreductase GLYR1	GLYR1		0.372664	0.716298	0.0397564
Q6P4I2;H0YMT3	Q6P4I2;H0YMT3	WD repeat-containing protein 73	WDR73		0.373434	0.744119	0.0360263
Q99627;E9PGT6;H7C3S9;F8WEF2	Q99627;E9PGT6	COP9 signalosome complex subunit 8	COPS8		0.374534	0.854229	0.0205923
Q6P1J9;A0A3B3IRP5;A0A1B0GUB2;A0A2R8YHB3;A0A2R8Y640;A0A3B3ISN2	Q6P1J9;A0A3B3IRP5;A0A1B0GUB2;A0A2R8YHB3	Parafibromin	CDC73		0.375804	0.743429	-0.0361647
O75828	O75828	Carbonyl reductase [NADPH] 3	CBR3		0.375857	0.351608	0.123639
Q9Y3B2;B1AMU3;R4GNH9;R4GMQ7;B1AMU7;B1AMU4	Q9Y3B2;B1AMU3;R4GNH9;R4GMQ7;B1AMU7;B1AMU4	Exosome complex component CSL4	EXOSC1		0.376102	0.239815	0.195817
Q9NPQ8;H0YEN0;E9PI04;E9PSI0;H0YE35;E9PMP0;E9PLE5;H0YC88	Q9NPQ8;H0YEN0	Synembryn-A	RIC8A		0.376612	0.904818	-0.0129622
Q7Z2W4;C9J6P4;A0A7P0T8C6;H7C5K1	Q7Z2W4;C9J6P4;A0A7P0T8C6	Zinc finger CCCH-type antiviral protein 1	ZC3HAV1		0.377774	0.75266	-0.0345657
Q9BW85;M0R2S3	Q9BW85;M0R2S3	Coiled-coil domain-containing protein 94	CCDC94		0.378108	0.292887	0.151233
Q13501;E7EMC7;E9PFW8;E3W990;C9JRJ8;D6RBF1;C9J6J8	Q13501;E7EMC7	Sequestosome-1	SQSTM1		0.378514	0.65269	0.0494294
Q92900	Q92900	Regulator of nonsense transcripts 1	UPF1		0.379397	0.805527	0.0268492
Q13616;A0A590UJ50;A0A590UK34;A0A0C4DGX4;A0A590UJ21;A0A590UJ56;A0A590UJC4;A0A590UJR3;A0A590UJA0;A0A590UJM8;A0A590UJ97;A0A590UJ59	Q13616;A0A590UJ50;A0A590UK34;A0A0C4DGX4;A0A590UJ21;A0A590UJ56;A0A590UJC4;A0A590UJR3	Cullin-1	CUL1		0.379422	0.659275	-0.0483254
O43747;H3BNR4;H3BR36;H3BUN9;B4DGE1;H3BRM7;H3BN71;B3KNW1;H3BS13;H3BV30;H3BN75;H3BNN2	O43747	AP-1 complex subunit gamma-1	AP1G1		0.379748	0.320305	0.13577
P42356;A4QPH2;Q8N8J0;C9JLI1;A8MTF1	P42356	Phosphatidylinositol 4-kinase alpha	PI4KA		0.380137	0.488049	-0.0797144
Q07666;Q5VWX1;A0A6Q8PGH5	Q07666	KH domain-containing, RNA-binding, signal transduction-associated protein 1	KHDRBS1		0.380188	0.619232	-0.0546164
Q92945;M0R0C6;A0A087WTP3;M0QYH3;M0R3J3;M0QXW7;M0R251;M0QYG1;M0R263	Q92945;M0R0C6;A0A087WTP3	Far upstream element-binding protein 2	KHSRP		0.381054	0.808212	0.0264215
Q9BWF3;E9PB51;D6R9K7;J3QRR5	Q9BWF3;E9PB51;D6R9K7;J3QRR5	RNA-binding protein 4	RBM4		0.382548	0.875863	0.0175054
Q15435;H7C003;C9JD73;B5MBZ8;C9J177;C9JRC4;H7C118;H7C3Q5	Q15435;H7C003;C9JD73;B5MBZ8;C9J177	Protein phosphatase 1 regulatory subunit 7	PPP1R7		0.382734	0.697773	0.0425797
Q14257;A8MXP8;H0YL43	Q14257;A8MXP8;H0YL43	Reticulocalbin-2	RCN2		0.382918	0.674171	-0.0463317
P52209;K7EM49;K7EPF6;K7EMN2;K7ELN9	P52209	6-phosphogluconate dehydrogenase, decarboxylating	PGD		0.383534	0.533173	-0.0697346
Q13625;H0Y847;H7C5L8	Q13625	Apoptosis-stimulating of p53 protein 2	TP53BP2		0.383571	0.659448	0.0485449
O75947;F5H608	O75947	ATP synthase subunit d, mitochondrial	ATP5H		0.384569	0.354676	0.122556
Q13619;A0A0A0MR50;A0A087WWN2	Q13619;A0A0A0MR50	Cullin-4A	CUL4A		0.384775	0.659424	-0.0484918
Q13895;H7BY94;F8WBL2	Q13895	Bystin	BYSL		0.386408	0.662565	-0.0479442
Q9BRX2	Q9BRX2	Protein pelota homolog	PELO		0.38642	0.862215	-0.0197222
P46781;B5MCT8;C9JM19;F2Z3C0;A8MXK4	P46781;B5MCT8;C9JM19	40S ribosomal protein S9	RPS9		0.387797	0.497144	-0.0772111
Q15126	Q15126	Phosphomevalonate kinase	PMVK		0.387993	0.689996	-0.043761
Q12769;G3V198;E9PR16;E9PSI3	Q12769;G3V198;E9PR16	Nuclear pore complex protein Nup160	NUP160		0.388796	0.632805	0.0527383
P06280;A0A6Q8PFA9;A0A3B3IUC4;A0A6Q8PGG0;A0A6Q8PHD1;A0A6Q8PHM8;V9GYN5;A0A669KAY7;A0A669KB83;A0A3B3IRU3	P06280;A0A6Q8PFA9;A0A3B3IUC4;A0A6Q8PGG0;A0A6Q8PHD1;A0A6Q8PHM8	Alpha-galactosidase A	GLA		0.388928	0.388224	0.10969
P51570;K7EII7;K7ERJ9;K7ERN9	P51570;K7EII7	Galactokinase	GALK1		0.389001	0.528701	0.0712947
Q15397;S4R3K8	Q15397	Pumilio domain-containing protein KIAA0020	KIAA0020		0.38904	0.697379	-0.0426412
Q15061;C9IZK7	Q15061	WD repeat-containing protein 43	WDR43		0.389543	0.684483	0.0444103
Q8IZ83;F5H4B6;M0QY06	Q8IZ83;F5H4B6	Aldehyde dehydrogenase family 16 member A1	ALDH16A1		0.389642	0.772676	-0.0315782
P63173;J3KT73;J3QL01;J3KSP2	P63173;J3KT73;J3QL01	60S ribosomal protein L38	RPL38		0.390088	0.589922	0.0597215
O95292;E5RK64	O95292	Vesicle-associated membrane protein-associated protein B/C	VAPB		0.390438	0.370493	-0.11717
Q14019;H3BT58	Q14019;H3BT58	Coactosin-like protein	COTL1		0.390531	0.664822	-0.0476332
Q8N7H5;B4DGJ5;M0QYC7	Q8N7H5;B4DGJ5	RNA polymerase II-associated factor 1 homolog	PAF1		0.391246	0.774151	0.031258
P52732;A0A7I2V3A9;A0A7I2YQY4;A0A7I2V3V3	P52732;A0A7I2V3A9;A0A7I2YQY4;A0A7I2V3V3	Kinesin-like protein KIF11	KIF11		0.391585	0.533833	-0.0699735
Q5T6V5;Q5T6V7;Q5T6V6	Q5T6V5;Q5T6V7	UPF0553 protein C9orf64	C9orf64		0.391698	0.726469	0.0382356
Q6Y7W6;I1E4Y6;A0A7I2V3H7;A0A7I2V361;A0A7I2V3H0;A0A7I2V516;E7ESB6;C9JHW1;F8WCD5;C9JPV7;C9JXQ0;C9J0V6;C9JHT0;C9JRZ2	Q6Y7W6;I1E4Y6;A0A7I2V3H7;A0A7I2V361;A0A7I2V3H0;A0A7I2V516;E7ESB6;C9JHW1	PERQ amino acid-rich with GYF domain-containing protein 2	GIGYF2		0.392645	0.748374	0.0352554
Q13572;G3V4M9;G3V588;G3V5A3;G3V3C0	Q13572;G3V4M9	Inositol-tetrakisphosphate 1-kinase	ITPK1		0.393005	0.655437	-0.0490428
P40855;Q5QNY5;H0YJ60;H0YDY4;E9PS71;B7Z8B3;A0A3B3IRZ1	P40855;Q5QNY5;H0YJ60	Peroxisomal biogenesis factor 19	PEX19		0.393022	0.476877	-0.0817323
P15880;H0YEN5;E9PQD7;I3L404;E9PMM9;E9PM36;E9PPT0;H3BNG3;H0YE27	P15880;H0YEN5;E9PQD7;I3L404;E9PMM9;E9PM36	40S ribosomal protein S2	RPS2		0.393317	0.417799	0.0972068
P30041	P30041	Peroxiredoxin-6	PRDX6		0.394727	0.435076	0.0904724
P51858;Q5TGJ6	P51858	Hepatoma-derived growth factor	HDGF		0.395576	0.533102	0.0704276
Q07864;F5H1D6;F5H7E4;A0A5F9ZHD6;A0A5F9ZHA7	Q07864;F5H1D6	DNA polymerase epsilon catalytic subunit A;DNA polymerase	POLE		0.395751	0.619533	-0.0545215
Q00013;C9J9J4;C9JB34;A8MTH1;F8WC84;F8WDV6;A6NFY0	Q00013;C9J9J4;C9JB34;A8MTH1	55 kDa erythrocyte membrane protein	MPP1		0.395901	0.599601	0.0575963
P27694;I3L4R8;I3L524;I3L2M5	P27694	Replication protein A 70 kDa DNA-binding subunit;Replication protein A 70 kDa DNA-binding subunit, N-terminally processed	RPA1		0.396149	0.427707	0.0925841
Q8IY81;J3KS36;J3QSE2;J3KS74	Q8IY81	pre-rRNA processing protein FTSJ3	FTSJ3		0.397059	0.77244	-0.0315787
Q9BV86;S4R338;S4R3J7	Q9BV86;S4R338	N-terminal Xaa-Pro-Lys N-methyltransferase 1;N-terminal Xaa-Pro-Lys N-methyltransferase 1, N-terminally processed	NTMT1		0.397357	0.872266	0.0180768
Q8N3C0;E5RFZ0;J3KNJ4	Q8N3C0	Activating signal cointegrator 1 complex subunit 3	ASCC3		0.397491	0.773281	0.0311665
P58546;C9JL85	P58546	Myotrophin	MTPN		0.398315	0.557231	0.0656379
P27708;F8VPD4;H7C3Z5;H7C2E4;H7BZB3;A0A669KBF2	P27708;F8VPD4	CAD protein;Glutamine-dependent carbamoyl-phosphate synthase;Aspartate carbamoyltransferase;Dihydroorotase	CAD		0.398412	0.429	0.0923031
Q92922;F8WE13	Q92922	SWI/SNF complex subunit SMARCC1	SMARCC1		0.399331	0.808028	0.0264727
Q8IWA0;F8WE20;F8WC81	Q8IWA0	WD repeat-containing protein 75	WDR75		0.399702	0.771186	-0.031956
P42766;F2Z388	P42766;F2Z388	60S ribosomal protein L35	RPL35		0.399913	0.489261	0.0793255
Q8WVC0	Q8WVC0	RNA polymerase-associated protein LEO1	LEO1		0.40118	0.790109	0.0289217
Q32P28;H7C2W6;E2QRI1	Q32P28	Prolyl 3-hydroxylase 1	LEPRE1		0.401485	0.712817	-0.0401965
Q92598;A0A0A0MSM0;R4GN69;Q5TBM3	Q92598;A0A0A0MSM0	Heat shock protein 105 kDa	HSPH1		0.402304	0.79951	0.0276933
Q13509;A0A0B4J269;G3V2A3;G3V5W4;G3V2R8;G3V3R4;G3V2N6;G3V542;G3V3J6;G3V3W7	Q13509;A0A0B4J269	Tubulin beta-3 chain	TUBB3		0.402474	0.654216	0.0492271
P54687;F5H2F2;A0A087WYF2	P54687	Branched-chain-amino-acid aminotransferase, cytosolic	BCAT1		0.403307	0.547821	-0.0676831
Q92917	Q92917	G patch domain and KOW motifs-containing protein	GPKOW		0.403494	0.80573	-0.02672
P63010;A0A087X253;A0A087WU93;A0A087WZQ6;A0A087WYD1;K7ERB2;K7EN71;K7EJ01;K7EJX1;A0A087WXS3;K7EKZ5	P63010;A0A087X253;A0A087WU93;A0A087WZQ6;A0A087WYD1	AP-2 complex subunit beta	AP2B1		0.4037	0.587441	-0.0601573
P12277;G3V4N7;H0YJG0;G3V461;H0YJK0;P06732;G3V2I1	P12277;G3V4N7	Creatine kinase B-type	CKB		0.403775	0.403518	0.103348
Q14008;E9PQH5;H0YDX5;H0YCF6;H0YEK7	Q14008	Cytoskeleton-associated protein 5	CKAP5		0.403983	0.663965	-0.0478255
Q8NFF5;Q5T196;Q5T191	Q8NFF5;Q5T196	FAD synthase;Molybdenum cofactor biosynthesis protein-like region;FAD synthase region	FLAD1		0.404508	0.723575	0.0385839
Q06203;D6RCC8;D6RE15	Q06203	Amidophosphoribosyltransferase	PPAT		0.405268	0.616523	0.0550701
P62937;F8WE65;C9J5S7;A0A7I2V5J5;Q9Y536;E5RIZ5;A0A7P0S768;F5H284;P0DN37;P0DN26;A0A0H2UH34;A0A0B4J2A2;A0A075B767;A0A075B759	P62937;F8WE65;C9J5S7	Peptidyl-prolyl cis-trans isomerase A;Peptidyl-prolyl cis-trans isomerase A, N-terminally processed;Peptidyl-prolyl cis-trans isomerase	PPIA		0.405553	0.586945	0.060338
P55084;F5GZQ3;B5MD38;C9JEY0;C9JE81;C9K0M0	P55084;F5GZQ3;B5MD38	Trifunctional enzyme subunit beta, mitochondrial;3-ketoacyl-CoA thiolase	HADHB		0.405889	0.549625	0.0671132
O43660;D6RA26;H0YA24;B7Z982;H0YAA2	O43660	Pleiotropic regulator 1	PLRG1		0.406352	0.319856	0.135655
Q86SX6	Q86SX6	Glutaredoxin-related protein 5, mitochondrial	GLRX5		0.406798	0.760595	-0.033345
P35249;C9JZI1;C9J8M3;C9JXZ7;C9JGY5;F8WE44;H7C1P0;C9JW34	P35249;C9JZI1;C9J8M3	Replication factor C subunit 4	RFC4		0.407325	0.460567	-0.0855393
P49773;D6REP8;D6RE99;H0YC49;D6RD60;A0A6Q8PGQ8;D6RC06	P49773	Histidine triad nucleotide-binding protein 1	HINT1		0.407683	0.519191	-0.0734872
P06493;A0A024QZP7;A0A087WZZ9;E5RIU6	P06493;A0A024QZP7;A0A087WZZ9;E5RIU6	Cyclin-dependent kinase 1	CDK1;CDC2		0.407727	0.388614	0.109996
Q15555;K7ERD8;K7EL66;M0QX52;K7ENB3	Q15555;K7ERD8;K7EL66	Microtubule-associated protein RP/EB family member 2	MAPRE2		0.408265	0.70041	0.0422777
P54709;C9JA36;H7C547;F8WBY4;C9J6S2;C9JXZ1;H7C4L9	P54709	Sodium/potassium-transporting ATPase subunit beta-3	ATP1B3		0.408558	0.547923	-0.0677888
Q8TC07;F8VV61;F8WCB5;F8WDJ1;F8WF35	Q8TC07	TBC1 domain family member 15	TBC1D15		0.409083	0.784931	-0.0296756
P62851	P62851	40S ribosomal protein S25	RPS25		0.409279	0.580181	-0.0613829
P36578;H3BM89;H3BTP7;H3BU31	P36578;H3BM89	60S ribosomal protein L4	RPL4		0.409346	0.468219	0.0838982
Q14683;G8JLG1;A0A6Q8PHC3;V9GY57;V9GYN9	Q14683;G8JLG1;A0A6Q8PHC3	Structural maintenance of chromosomes protein 1A;Structural maintenance of chromosomes protein	SMC1A		0.409683	0.677819	-0.0457448
Q06124;A0A1W2PPU4;A0A0U1RRI0;H0YF12	Q06124	Tyrosine-protein phosphatase non-receptor type 11	PTPN11		0.410237	0.615734	-0.0552703
Q00688;G3V5F2	Q00688	Peptidyl-prolyl cis-trans isomerase FKBP3	FKBP3		0.410434	0.600798	0.0574386
Q9BRP8	Q9BRP8	Partner of Y14 and mago	WIBG		0.410461	0.861926	0.0192059
Q09666;E9PQE3;E9PJZ0;E9PKR9;E9PJC6;E9PLK4	Q09666	Neuroblast differentiation-associated protein AHNAK	AHNAK		0.410581	0.627844	-0.0535148
P60604	P60604	Ubiquitin-conjugating enzyme E2 G2	UBE2G2		0.411504	0.55822	-0.0655303
Q9BTY7;E9PIX0	Q9BTY7	Protein HGH1 homolog	HGH1		0.411613	0.865897	0.0187128
Q5VW32;F5GXQ0;Q5VW33	Q5VW32;F5GXQ0	BRO1 domain-containing protein BROX	BROX		0.413858	0.729022	0.0378139
Q86Y82;B1AJQ6	Q86Y82;B1AJQ6	Syntaxin-12	STX12		0.414602	0.766422	0.0324638
Q7L1Q6;C9IZ80;C9JFN4;C9J188;C9JWF5;H0Y503;C9JV57	Q7L1Q6;C9IZ80	Basic leucine zipper and W2 domain-containing protein 1	BZW1		0.414629	0.752148	0.0347841
P51149;C9J8S3;A0A6Q8PGE6;A0A6Q8PG52;A0A6Q8PH84;C9J4V0;C9J592;C9IZZ0;C9J4S4;C9J7D1;A0A6Q8PF79	P51149;C9J8S3;A0A6Q8PGE6;A0A6Q8PG52;A0A6Q8PH84;C9J4V0;C9J592;C9IZZ0	Ras-related protein Rab-7a	RAB7A		0.415	0.527157	-0.0716425
Q8WXX5	Q8WXX5	DnaJ homolog subfamily C member 9	DNAJC9		0.415113	0.792879	0.0284866
Q13162;H7C3T4;A6NG45	Q13162;H7C3T4	Peroxiredoxin-4	PRDX4		0.415277	0.643843	-0.0508519
Q53EL6;Q5VZS7	Q53EL6	Programmed cell death protein 4	PDCD4		0.415466	0.717242	0.0392821
Q92890;C9JNP9;C9IZG3;C9J6N9	Q92890;C9JNP9	Ubiquitin fusion degradation protein 1 homolog	UFD1L		0.41686	0.805125	0.0268821
Q9BW92;U3KQG0;F6S7Q7;U3KQ50;Q5T5E9	Q9BW92;U3KQG0	Threonine--tRNA ligase, mitochondrial	TARS2		0.417618	0.874923	-0.0177039
P43897;C9JT21;C9JG32;F8VPA7;F8VS27;F8WCK2;A0A494C1M9	P43897;C9JT21	Elongation factor Ts, mitochondrial;Elongation factor Ts	TSFM		0.417958	0.491542	0.0789417
Q99471;H3BPF6;A0A0D9SFR8;H3BMQ1;F8VNW6;A0A7I2V5H9	Q99471;H3BPF6;A0A0D9SFR8	Prefoldin subunit 5	PFDN5		0.41854	0.851741	0.020904
Q14139;B7Z7P0	Q14139;B7Z7P0	Ubiquitin conjugation factor E4 A	UBE4A		0.419177	0.669885	-0.0471474
P11586;V9GYY3;F5H2F4;V9GZ78;A0A494C1T2;V9GY75	P11586;V9GYY3;F5H2F4;V9GZ78;A0A494C1T2	C-1-tetrahydrofolate synthase, cytoplasmic;Methylenetetrahydrofolate dehydrogenase;Methenyltetrahydrofolate cyclohydrolase;Formyltetrahydrofolate synthetase;C-1-tetrahydrofolate synthase, cytoplasmic, N-terminally processed	MTHFD1		0.42006	0.267248	-0.169574
Q5JVF3	Q5JVF3	PCI domain-containing protein 2	PCID2		0.420186	0.717735	-0.0394853
Q8WUM0	Q8WUM0	Nuclear pore complex protein Nup133	NUP133		0.420701	0.788977	-0.0290527
Q8IYS1	Q8IYS1	Peptidase M20 domain-containing protein 2	PM20D2		0.42075	0.772484	0.0315848
Q92616	Q92616	Translational activator GCN1	GCN1L1		0.421613	0.799669	0.027595
Q13045;J3KS54;J3QQQ2;K7EP37;K7EP27;J3QQU5;J3QLR6;K7EQZ7;J3KS39	Q13045;J3KS54	Protein flightless-1 homolog	FLII		0.421707	0.63941	0.0515388
Q7KZN9;A0A3B3IRX1	Q7KZN9	Cytochrome c oxidase assembly protein COX15 homolog	COX15		0.422931	0.75197	0.0345637
P26583;D6R9A6	P26583;D6R9A6	High mobility group protein B2	HMGB2		0.42352	0.423057	0.0941634
Q8NBS9	Q8NBS9	Thioredoxin domain-containing protein 5	TXNDC5		0.423877	0.77718	0.030633
P07741;H3BQZ9;H3BQB1	P07741;H3BQZ9;H3BQB1	Adenine phosphoribosyltransferase	APRT		0.424406	0.394386	-0.108705
Q16204	Q16204	Coiled-coil domain-containing protein 6	CCDC6		0.424555	0.703015	0.0417947
Q15388	Q15388	Mitochondrial import receptor subunit TOM20 homolog	TOMM20		0.425287	0.695879	-0.0430473
P22307;H0YF61;E9PLD1;H0YCB0;H0YD06	P22307;H0YF61	Non-specific lipid-transfer protein	SCP2		0.425999	0.420244	0.0952331
P62753;A2A3R5;A2A3R7	P62753;A2A3R5	40S ribosomal protein S6	RPS6		0.426182	0.579661	0.0614377
Q8N0X7	Q8N0X7	Spartin	SPG20		0.426638	0.772836	-0.0314268
Q99613;B5ME19;H3BPE4;H3BPE3;H3BTY8	Q99613;B5ME19	Eukaryotic translation initiation factor 3 subunit C;Eukaryotic translation initiation factor 3 subunit C-like protein	EIF3C;EIF3CL		0.429137	0.852918	0.0209723
P55809;E9PDW2;Q9BYC2	P55809;E9PDW2	Succinyl-CoA:3-ketoacid coenzyme A transferase 1, mitochondrial	OXCT1		0.42924	0.551235	-0.0670309
Q92542;H0Y6T7;H0Y3Z4;Q5T205;Q5T209;Q5T210	Q92542;H0Y6T7;H0Y3Z4;Q5T205	Nicastrin	NCSTN		0.430224	0.798905	0.0278424
Q8N543;A0A0A0MTR2;H3BR79;H3BUA6;H3BR02;H3BP48	Q8N543;A0A0A0MTR2	Prolyl 3-hydroxylase OGFOD1	OGFOD1		0.430436	0.773575	-0.0312678
Q1KMD3;H3BQZ7	Q1KMD3;H3BQZ7	Heterogeneous nuclear ribonucleoprotein U-like protein 2	HNRNPUL2;HNRNPUL2-BSCL2		0.430988	0.70879	0.0409341
Q15427;Q5SZ64	Q15427;Q5SZ64	Splicing factor 3B subunit 4	SF3B4		0.431829	0.697623	-0.0428096
O75934	O75934	Pre-mRNA-splicing factor SPF27	BCAS2		0.432171	0.352936	-0.124113
Q2T9J0	Q2T9J0	Peroxisomal leader peptide-processing protease;Peroxisomal leader peptide-processing protease, 15 kDa form;Peroxisomal leader peptide-processing protease, 45 kDa form	TYSND1		0.43325	0.709849	-0.0406565
Q5RKV6	Q5RKV6	Exosome complex component MTR3	EXOSC6		0.433481	0.720218	-0.039024
P50995;H0Y6E1;P27216;E5RIN3	P50995	Annexin A11	ANXA11		0.433743	0.525469	-0.0722229
Q9BWD1	Q9BWD1	Acetyl-CoA acetyltransferase, cytosolic	ACAT2		0.433949	0.875329	0.0175842
Q13155;A8MU58;F8WCL2	Q13155;A8MU58	Aminoacyl tRNA synthase complex-interacting multifunctional protein 2	AIMP2		0.434328	0.641674	-0.0512504
Q9BX68	Q9BX68	Histidine triad nucleotide-binding protein 2, mitochondrial	HINT2		0.43441	0.878056	-0.0172949
Q99873;E9PKG1;E9PIX6;E9PQ98;H0YDE4;E9PNR9;E9PMW9;E9PMZ2	Q99873;E9PKG1;E9PIX6;E9PQ98;H0YDE4;E9PNR9	Protein arginine N-methyltransferase 1	PRMT1		0.435806	0.261628	-0.175699
Q01581;D6RIW1;P54868	Q01581	Hydroxymethylglutaryl-CoA synthase, cytoplasmic	HMGCS1		0.4359	0.605879	-0.0568258
P60900;G3V295;G3V5Z7;G3V3I1;G3V3U4;G3V4S5;G3V2S7;H0YJC4	P60900;G3V295;G3V5Z7;G3V3I1	Proteasome subunit alpha type-6;Proteasome subunit alpha type	PSMA6		0.436657	0.559862	-0.0653536
Q14258;A0A3B3IUA7;I3L2W4	Q14258;A0A3B3IUA7	E3 ubiquitin/ISG15 ligase TRIM25	TRIM25		0.437028	0.674591	-0.0463518
Q96EL3;B9A051	Q96EL3	39S ribosomal protein L53, mitochondrial	MRPL53		0.437728	0.822682	-0.0243207
Q8WUA4;A0A087WZD8;H0Y4Q6;H7C3X9;H7C1A9;H7C318	Q8WUA4;A0A087WZD8	General transcription factor 3C polypeptide 2	GTF3C2		0.438258	0.788682	0.0291389
Q99598;C4P0D6;C4P0D8;C4P0D4;Q5VVQ1;Q9NRI2	Q99598;C4P0D6;C4P0D8	Translin-associated protein X	TSNAX;DISC1		0.438279	0.852675	0.0209394
P78318;A0A1W2PR95	P78318	Immunoglobulin-binding protein 1	IGBP1		0.438523	0.594483	-0.05899
Q12907;D6RBV2;D6RIU4;D6RDX1;D6RBH1	Q12907;D6RBV2;D6RIU4;D6RDX1	Vesicular integral-membrane protein VIP36	LMAN2		0.439315	0.636183	0.0523093
P49736;H0Y8E6;C9J013;C9JZ21;F8WDM3;H7C4N9	P49736;H0Y8E6	DNA replication licensing factor MCM2	MCM2		0.439395	0.515669	0.0744018
P41743;Q05513;E9PBE1	P41743	Protein kinase C iota type	PRKCI		0.440338	0.485915	0.080563
Q13643	Q13643	Four and a half LIM domains protein 3	FHL3		0.440502	0.659516	0.048525
Q15942;H0Y2Y8;C9JJK5;H7C3D3;H7C3R3;C9IZ41	Q15942;H0Y2Y8	Zyxin	ZYX		0.440866	0.702662	-0.0418284
Q8N1G4	Q8N1G4	Leucine-rich repeat-containing protein 47	LRRC47		0.441373	0.773131	0.0317366
Q8N6N7	Q8N6N7	Acyl-CoA-binding domain-containing protein 7	ACBD7		0.441455	0.77391	-0.0310839
Q96I24;A0A494C1K6	Q96I24	Far upstream element-binding protein 3	FUBP3		0.442685	0.832585	-0.0233992
Q6P2E9;I3L2F4;I3L0V0;I3L3M2	Q6P2E9	Enhancer of mRNA-decapping protein 4	EDC4		0.442716	0.743826	-0.0360479
Q96AY3;H0Y827;K7ESG6;K7ELI6;C9JPC3;K7EM43	Q96AY3;H0Y827	Peptidyl-prolyl cis-trans isomerase FKBP10	FKBP10		0.443547	0.816848	-0.0254203
P34932;A0A087WYC1;A0A087WTS8	P34932;A0A087WYC1	Heat shock 70 kDa protein 4	HSPA4		0.445045	0.456909	-0.0866263
P22830;A0A499FJN5;K7ELX4;K7EJX5;K7EJM8	P22830;A0A499FJN5;K7ELX4	Ferrochelatase, mitochondrial	FECH		0.445103	0.420367	-0.0960976
Q15645;H0YAL2	Q15645	Pachytene checkpoint protein 2 homolog	TRIP13		0.445541	0.700991	0.0422989
P20073	P20073	Annexin A7	ANXA7		0.446073	0.419405	0.0983253
P62979;A0A2R8Y422	P62979;A0A2R8Y422	Ubiquitin-40S ribosomal protein S27a;Ubiquitin;40S ribosomal protein S27a	RPS27A		0.44611	0.587093	0.060358
Q5T8P6;A0A087X0H9;E2PSN0	Q5T8P6;A0A087X0H9	RNA-binding protein 26	RBM26		0.446158	0.726615	0.0382621
Q6PI48;A0A3B3ISK7;A0A3B3IT01;A0A3B3IS01;A0A3B3IS54;A0A3B3ITS3;A0A3B3ITK9;A0A3B3IT89	Q6PI48;A0A3B3ISK7;A0A3B3IT01;A0A3B3IS01;A0A3B3IS54;A0A3B3ITS3	Aspartate--tRNA ligase, mitochondrial	DARS2		0.446674	0.746844	-0.0355548
Q9GZP4;X6R8S9;X6RHB9	Q9GZP4	PITH domain-containing protein 1	PITHD1		0.447082	0.885803	0.016133
P04080;A0A1W2PQG6;A0A1W2PS52	P04080;A0A1W2PQG6	Cystatin-B	CSTB		0.447142	0.378422	-0.11394
O94788;H0YMG7;H0YKL3;H0Y2X5;E9PF31;Q9UED3	O94788;H0YMG7	Retinal dehydrogenase 2	ALDH1A2		0.447255	0.361099	0.122183
P61221;D6R9I9;D6RGF4;H0Y990	P61221;D6R9I9	ATP-binding cassette sub-family E member 1	ABCE1		0.44754	0.563718	-0.0645763
P50914;E7EPB3	P50914;E7EPB3	60S ribosomal protein L14	RPL14		0.447668	0.524406	-0.0725325
Q8NFW8;F5H296;F5GYM0	Q8NFW8	N-acylneuraminate cytidylyltransferase	CMAS		0.45032	0.782031	-0.0300611
Q96GD4;J3KTD6;J3QLN8;J3QR41;J3KT86;J3KRF8;J3KRJ2;Q9UQB9;B4DXA6;A0A0A0MSY3;Q5Y191	Q96GD4;J3KTD6;J3QLN8;J3QR41;J3KT86	Aurora kinase B	AURKB		0.450549	0.828955	-0.0238013
Q14166	Q14166	Tubulin--tyrosine ligase-like protein 12	TTLL12		0.450601	0.67254	-0.0469231
Q6UN15;A0A0B4J203;H0Y8P7	Q6UN15;A0A0B4J203	Pre-mRNA 3-end-processing factor FIP1	FIP1L1		0.452138	0.74791	-0.0354389
P53582;H0Y955;H0Y903;H0YAI3;H0Y9L0;D6RF24	P53582	Methionine aminopeptidase 1	METAP1		0.452473	0.535699	-0.0697768
Q15008;C9J0E9;C9J7B7;H7C531	Q15008	26S proteasome non-ATPase regulatory subunit 6	PSMD6		0.453321	0.681525	0.0451324
Q7Z3K3;H0YCT3;M0R2X2;H7C238;A6PW30;E9PJY9;E9PIR8	Q7Z3K3	Pogo transposable element with ZNF domain	POGZ		0.455431	0.753035	-0.034387
Q12800;F8VWL0;F8VX55;Q9NZI7;Q9NZI6;C9JWL3	Q12800;F8VWL0;F8VX55	Alpha-globin transcription factor CP2	TFCP2		0.455577	0.63526	0.0526715
P22234;E9PBS1;D6RF62	P22234;E9PBS1;D6RF62	Multifunctional protein ADE2;Phosphoribosylaminoimidazole-succinocarboxamide synthase;Phosphoribosylaminoimidazole carboxylase	PAICS		0.455628	0.420213	-0.0959282
Q86WR0;G3V121;B7Z2L8;Q0VGD4	Q86WR0;G3V121;B7Z2L8	Coiled-coil domain-containing protein 25	CCDC25		0.455889	0.763558	-0.0328546
Q8N4Q1	Q8N4Q1	Mitochondrial intermembrane space import and assembly protein 40	CHCHD4		0.456386	0.773425	0.0311838
Q96IJ6;A0A804HIS0;A0A087WUI8;F8WD54;C9JAH0;A0A804HLB2;A0A804HJC3;C9J255;A0A0U1RRC2;A0A804HID2;A0A804HLK2;A0A804HIM4;A0A804HKA4;B4DJR0	Q96IJ6;A0A804HIS0;A0A087WUI8;F8WD54	Mannose-1-phosphate guanyltransferase alpha	GMPPA		0.456452	0.835433	0.0231125
Q6PD62;H0YCE8	Q6PD62	RNA polymerase-associated protein CTR9 homolog	CTR9		0.457427	0.744334	-0.0361307
Q96ER3;J3KND1;E9PRZ1;E9PMD2;H0YEK5;H0YDM3;E9PL53;H0YCN7	Q96ER3;J3KND1;E9PRZ1;E9PMD2	Protein SAAL1	SAAL1		0.458597	0.822815	-0.0246467
Q8WZA0;K7ES95	Q8WZA0	Protein LZIC	LZIC		0.458682	0.793012	-0.0284224
P49750;H0YIQ2;F8VU51;H0YI23;U3KQT9	P49750;H0YIQ2;F8VU51	YLP motif-containing protein 1	YLPM1		0.459238	0.517868	0.0741482
Q5T4S7;A0A0A0MSW0;X6R960;X6RE05;Q5TBN9	Q5T4S7	E3 ubiquitin-protein ligase UBR4	UBR4		0.459878	0.725778	0.0384643
Q5TFE4;Q5QPD0;H0YDA5	Q5TFE4;Q5QPD0	5-nucleotidase domain-containing protein 1	NT5DC1		0.460235	0.728463	-0.0378675
Q96JB5;J3QQY1;J3QS62;J3QL86;J3QRM1;J3KRK4;J3KS63;J3QL95;J3KRI2;J3KTA5	Q96JB5;J3QQY1	CDK5 regulatory subunit-associated protein 3	CDK5RAP3		0.460669	0.83686	0.0230096
Q5VZL5;H7C1I7	Q5VZL5;H7C1I7	Zinc finger MYM-type protein 4	ZMYM4		0.460786	0.729089	-0.0379534
Q15363;F5GX39;E7EQ72	Q15363;F5GX39;E7EQ72	Transmembrane emp24 domain-containing protein 2	TMED2		0.461294	0.691429	0.0435825
Q96QC0	Q96QC0	Serine/threonine-protein phosphatase 1 regulatory subunit 10	PPP1R10		0.461628	0.842632	0.0220527
P62633;D6RAT4	P62633	Cellular nucleic acid-binding protein	CNBP		0.462303	0.579318	0.061624
Q9H4L4;A0A087X0R7;J3QL36;J3QRE4;A0A087WV50;A0A087WZ63	Q9H4L4;A0A087X0R7;J3QL36	Sentrin-specific protease 3	SENP3;SENP3-EIF4A1		0.46374	0.89625	0.0145443
Q92665	Q92665	28S ribosomal protein S31, mitochondrial	MRPS31		0.463927	0.800024	-0.0276976
O95861;A6NF51;F8W1J0;F8VVW8;F8VZG4;F8VRY7	O95861;A6NF51	3(2),5-bisphosphate nucleotidase 1	BPNT1		0.464437	0.373011	0.116782
Q9NRX2;E9PKV2	Q9NRX2;E9PKV2	39S ribosomal protein L17, mitochondrial	MRPL17		0.464439	0.913803	-0.0118426
Q8N1G2;Q5T7F5;H0Y4T0;H0YCQ1	Q8N1G2	Cap-specific mRNA (nucleoside-2-O-)-methyltransferase 1	CMTR1		0.464788	0.773127	-0.0314882
Q13363;D6RAX2;E7ESU7;E7EPF8;H0Y8W7;E9PGB1;H0Y9M9;E7EUB3;H0Y8U5	Q13363;D6RAX2;E7ESU7;E7EPF8;H0Y8W7	C-terminal-binding protein 1	CTBP1		0.465021	0.645747	-0.0505184
Q99832;F8WAM2;F8WBP8;A0A0D9SG95	Q99832	T-complex protein 1 subunit eta	CCT7		0.465082	0.858831	0.0201802
Q14697;F5H6X6	Q14697;F5H6X6	Neutral alpha-glucosidase AB	GANAB		0.465393	0.679083	0.0456887
P61916;J3KMY5;G3V3E8;E7EMS2;G3V3D1;G3V2V8;H0YIZ1	P61916;J3KMY5;G3V3E8;E7EMS2;G3V3D1;G3V2V8;H0YIZ1	Epididymal secretory protein E1	NPC2		0.466404	0.250337	0.18612
Q92979;V9GYP5;A0A087WWQ2;A0A087WVM7	Q92979;V9GYP5;A0A087WWQ2;A0A087WVM7	Ribosomal RNA small subunit methyltransferase NEP1	EMG1		0.467032	0.808326	0.0265688
P56192;H0YHV5;H0YIP0;F5H2V6;F8VS26;F8W0M7;F8W0S4;F8VZZ9;H0YIC2;H0YI94;F8VPL7;H0YHL6;H0YI27	P56192	Methionine--tRNA ligase, cytoplasmic	MARS		0.467109	0.554212	0.0667902
P23786;A0A1B0GVF3;A0A1B0GV75;A0A1B0GTB8;A0A1B0GWC0;A0A1B0GTM0;A0A1B0GUD9;A0A1B0GTL9;A0A1B0GUB8	P23786;A0A1B0GVF3;A0A1B0GV75;A0A1B0GTB8;A0A1B0GWC0	Carnitine O-palmitoyltransferase 2, mitochondrial	CPT2		0.467121	0.420978	0.096424
Q10570;E9PIM1;A0A087X101;A0A087WTV4	Q10570	Cleavage and polyadenylation specificity factor subunit 1	CPSF1		0.46802	0.630405	-0.0533686
Q96SU4;H0YE19;A0A096LPC8;E9PKX6;H0YCW0;E9PJ80;E9PK98;E9PLH0	Q96SU4	Oxysterol-binding protein-related protein 9	OSBPL9		0.468482	0.844087	-0.0218764
Q6FI81;H3BV90;H3BT65;H3BUG4;H3BPG7;H3BQ23;H3BTZ8	Q6FI81;H3BV90;H3BT65;H3BUG4;H3BPG7	Anamorsin	CIAPIN1		0.469913	0.738409	-0.0369067
Q92783;A6NMU3;C9J1E5	Q92783;A6NMU3	Signal transducing adapter molecule 1	STAM		0.471441	0.803874	-0.0271482
Q66K74;M0QXQ9;M0R1J2;M0QY41;M0R1M7;M0QZ50	Q66K74	Microtubule-associated protein 1S;MAP1S heavy chain;MAP1S light chain	MAP1S		0.471474	0.729379	-0.0379854
P50502;Q3KNR6;H7C3I1;F6VDH7;Q8IZP2;Q8NFI4;F8WAQ7	P50502;Q3KNR6;H7C3I1;F6VDH7;Q8IZP2;Q8NFI4	Hsc70-interacting protein;Putative protein FAM10A4;Putative protein FAM10A5	ST13;ST13P4;ST13P5		0.471817	0.523435	-0.0729018
Q86TU7;Q6NXR6;C9K0W5	Q86TU7	Histone-lysine N-methyltransferase setd3	SETD3		0.472766	0.76092	-0.0334028
Q8TDX7;Q9HC98;F8WAG2;Q5TBH0;Q5TBG1;Q5TBG7;Q5TBH2;Q5TBH1;F5H3U7	Q8TDX7	Serine/threonine-protein kinase Nek7	NEK7		0.473214	0.787636	0.029461
Q96DI7;Q9NSS8	Q96DI7	U5 small nuclear ribonucleoprotein 40 kDa protein	SNRNP40		0.473832	0.822232	-0.0246444
Q3ZCM7;A0A075B736;Q5SQY0;A6NNZ2	Q3ZCM7;A0A075B736;Q5SQY0;A6NNZ2	Tubulin beta-8 chain;Tubulin beta-8 chain-like protein LOC260334	TUBB8		0.473965	0.714781	-0.0401367
Q96A33;A0A087WYW6;J3QR89	Q96A33;A0A087WYW6	Coiled-coil domain-containing protein 47	CCDC47		0.474339	0.810684	0.0261742
Q96F86;H3BPN4;H3BSQ0;H3BPW9;H3BQ37;H3BQP5;H3BU87;H3BNJ7;H3BTD6;H3BMB8;H3BTH0	Q96F86	Enhancer of mRNA-decapping protein 3	EDC3		0.474909	0.823376	0.0244475
Q05519;Q5T760;B4DWT1;Q5T757;S4R3C4	Q05519;Q5T760	Serine/arginine-rich splicing factor 11	SRSF11		0.475478	0.615367	0.0556228
Q7Z6Z7;H0Y659;A0A087X146;A0A1B0GXC7	Q7Z6Z7	E3 ubiquitin-protein ligase HUWE1	HUWE1		0.475582	0.754488	0.0341286
Q96HE7;G3V3E6;G3V5B3;G3V2H0;G3V503	Q96HE7	ERO1-like protein alpha	ERO1L		0.476103	0.830133	-0.0237045
Q8TEQ6	Q8TEQ6	Gem-associated protein 5	GEMIN5		0.47673	0.788283	-0.0292351
Q6NVY1;B9A058;F8W8A6;B8ZZZ0;H7C1A5;H7C126;H7C400;H7BYI7	Q6NVY1;B9A058	3-hydroxyisobutyryl-CoA hydrolase, mitochondrial	HIBCH		0.477189	0.743029	-0.036082
Q15021;E7EN77;F5GZK7;F5H431;REV__Q02790	Q15021;E7EN77	Condensin complex subunit 1	NCAPD2		0.477828	0.6823	0.0450837
P51452;K7ES89;K7ELG5	P51452;K7ES89	Dual specificity protein phosphatase 3	DUSP3		0.478399	0.527192	0.0721532
P30043;A0A2R8YEP4;M0R192;A0A2R8Y7Y9;M0QZL1	P30043;A0A2R8YEP4;M0R192	Flavin reductase (NADPH)	BLVRB		0.479025	0.435097	0.0917786
Q5SRE5;H7C4K7	Q5SRE5	Nucleoporin NUP188 homolog	NUP188		0.480407	0.720247	-0.0391569
Q69YN2;A0A286YF56;A0A0S2Z5Q6;A0A286YEP9	Q69YN2	CWF19-like protein 1	CWF19L1		0.481142	0.732511	0.0375204
Q16740;M0R208;A0A2R8YEF5;M0QYV5;M0QXE9	Q16740;M0R208	ATP-dependent Clp protease proteolytic subunit, mitochondrial;ATP-dependent Clp protease proteolytic subunit	CLPP		0.48185	0.708129	0.0409589
Q9GZU8;H3BP64;H3BUL4;H3BMX9;H3BTP8;H3BSY6;H3BQQ6;H3BTI2;Q6P4H7;H3BSF0;H3BU93;H3BN22;H3BNK9;H3BPH9;H3BPF9	Q9GZU8;H3BP64;H3BUL4;H3BMX9;H3BTP8;H3BSY6;H3BQQ6;H3BTI2;Q6P4H7;H3BSF0	Protein FAM192A	FAM192A;NIP30		0.48284	0.886564	-0.0162404
P49006	P49006	MARCKS-related protein	MARCKSL1		0.482897	0.513933	-0.0753652
Q969S3	Q969S3	Zinc finger protein 622	ZNF622		0.483008	0.809604	-0.0263013
P55145;H7C2D6	P55145	Mesencephalic astrocyte-derived neurotrophic factor	MANF		0.483161	0.549783	0.0677509
P53367	P53367	Arfaptin-1	ARFIP1		0.483544	0.535516	-0.0700992
Q5T280;R4GNG4	Q5T280	Putative methyltransferase C9orf114	C9orf114		0.484294	0.725415	-0.0385686
P67809;H0Y449;C9J5V9;Q9Y2T7	P67809;H0Y449	Nuclease-sensitive element-binding protein 1	YBX1		0.486109	0.59241	0.0597348
Q15437;A0A2R8YFH5;Q5QPE2;Q5QPE1;A0A2R8Y633;A0A2R8Y7S7;A0A2R8YF30;G3V5K1	Q15437;A0A2R8YFH5	Protein transport protein Sec23B	SEC23B		0.486775	0.698524	-0.0426678
Q9BYD3;K7ES61;X6RAY8;K7ELQ0;K7EKI4;K7ELF1;K7EJ73	Q9BYD3;K7ES61;X6RAY8;K7ELQ0	39S ribosomal protein L4, mitochondrial	MRPL4		0.487479	0.881115	0.0169276
P49792;F8WBP7	P49792	E3 SUMO-protein ligase RanBP2	RANBP2		0.487499	0.519509	0.0741515
P52701;A0A494C0M1;A0A087WWJ1;A0A087WYT6;F8WAX8;C9JH55;F8W7G9;C9J8Y8;C9J7Y7	P52701;A0A494C0M1;A0A087WWJ1	DNA mismatch repair protein Msh6	MSH6		0.488232	0.533648	0.0706197
P46060;H0Y4Q3;B0QYT5;B0QYT4;B0QYT6	P46060	Ran GTPase-activating protein 1	RANGAP1		0.488624	0.494497	0.0790302
Q9GZT9;A0A590UJK7;A0A590UJ78;A0A590UJT7;A0A590UJD6;A0A590UJZ0;G3V3M1;F8W1G2	Q9GZT9	Egl nine homolog 1	EGLN1		0.489064	0.886431	0.0162015
Q15056;A0A7I2V4E4;A0A7I2V3E4;A0A7I2V3D5	Q15056;A0A7I2V4E4;A0A7I2V3E4	Eukaryotic translation initiation factor 4H	EIF4H		0.48922	0.684022	0.0446616
Q9H4A5;Q5T5I6	Q9H4A5;Q5T5I6	Golgi phosphoprotein 3-like	GOLPH3L		0.490984	0.895865	0.0147667
Q9NR28;A0A024RBT2;H7BZK7;A0A2U3TZH2;H7BZQ7	Q9NR28;A0A024RBT2;H7BZK7;A0A2U3TZH2	Diablo homolog, mitochondrial	DIABLO		0.491647	0.907375	0.0126513
Q86VP6;A0A0C4DGH5;H0YH27;F5H6I6	Q86VP6;A0A0C4DGH5	Cullin-associated NEDD8-dissociated protein 1	CAND1		0.491757	0.763226	-0.032991
Q96C86;A0A3B3ITF0	Q96C86;A0A3B3ITF0	m7GpppX diphosphatase	DCPS		0.491795	0.818133	0.0252548
Q5TEC6;A0A590UJL8	Q5TEC6;A0A590UJL8	Histone H3	HIST2H3PS2		0.492092	0.72806	-0.0379389
Q6PL18;A0A0B4J211;Q9ULI0	Q6PL18;A0A0B4J211	ATPase family AAA domain-containing protein 2	ATAD2		0.492744	0.747022	-0.0357346
Q96CW5;A0A3B3ITE3;A0A087WU06;A0A0J9YX63;A0A0J9YX56;A0A087WZV5	Q96CW5;A0A3B3ITE3	Gamma-tubulin complex component 3	TUBGCP3		0.493319	0.819758	0.0249694
Q14152	Q14152	Eukaryotic translation initiation factor 3 subunit A	EIF3A		0.494152	0.67249	-0.0470485
P49257	P49257	Protein ERGIC-53	LMAN1		0.494641	0.514221	0.0755313
P63241;I3L397;I3L504;Q6IS14	P63241;I3L397;I3L504;Q6IS14	Eukaryotic translation initiation factor 5A-1;Eukaryotic translation initiation factor 5A;Eukaryotic translation initiation factor 5A-1-like	EIF5A;EIF5AL1		0.494967	0.590374	0.0601512
Q2TAM5;Q04206;E9PKH5;A0A087X0W8;E9PKV4;A0A087WVP0;E9PI38;E9PQS6;E9PMD5;E9PJR1;E9PRX2;E9PNV4;E9PJZ9;E9PM47;E9PNK5;E9PN69	Q2TAM5;Q04206;E9PKH5;A0A087X0W8;E9PKV4;A0A087WVP0;E9PI38;E9PQS6	Transcription factor p65	RELA		0.495126	0.710202	0.0407326
Q13200;C9JPC0;H7C1H2;H7C2Q3;F8WBS8	Q13200	26S proteasome non-ATPase regulatory subunit 2	PSMD2		0.495281	0.644082	-0.051177
Q15154;A0A5H1ZRS1;A0A4W8VX11;H0YBA1;E7EV93;E5RGQ4;E9PGW9	Q15154;A0A5H1ZRS1;A0A4W8VX11	Pericentriolar material 1 protein	PCM1		0.497959	0.690535	0.0438515
P18206;A0A096LPE1	P18206	Vinculin	VCL		0.498013	0.418955	0.097637
Q969V3;K7EMW4;A0A0C4DGP7;K7ELZ9;K7ENM2;K7EQ66;K7EN96	Q969V3;K7EMW4;A0A0C4DGP7	Nicalin	NCLN		0.498081	0.810221	0.0261736
Q6PGP7;D6RCE2;H0Y964;D6RDA0	Q6PGP7	Tetratricopeptide repeat protein 37	TTC37		0.498678	0.746776	0.035734
Q9NQ29;A8MYV2;B8ZZ10;B8ZZ09;B8ZZ12;F8WBC1;F2Z322;B8ZZ08	Q9NQ29;A8MYV2;B8ZZ10	Putative RNA-binding protein Luc7-like 1	LUC7L		0.498833	0.905023	0.0129534
Q5VWZ2	Q5VWZ2	Lysophospholipase-like protein 1	LYPLAL1		0.500584	0.729035	-0.0378524
Q13325;A0A7P0TBP9;A0A7P0T9H9;A0A7P0Z4E6;A0A7P0TB01	Q13325;A0A7P0TBP9	Interferon-induced protein with tetratricopeptide repeats 5	IFIT5		0.501426	0.64574	-0.0509498
P62993;J3KT38;J3QRL5;J3QLF6	P62993;J3KT38	Growth factor receptor-bound protein 2	GRB2		0.501441	0.587341	0.0605376
P30049	P30049	ATP synthase subunit delta, mitochondrial	ATP5D		0.501519	0.435322	-0.0918166
Q14254;J3QLD9;E7EMK3;K7EKW9	Q14254;J3QLD9;E7EMK3	Flotillin-2	FLOT2		0.503282	0.674138	0.0467431
P62820;E7END7;P59190;A0A2R8YDI9;H0YLJ8;H0YL94;G3V196;A0A2R8YFB8	P62820;E7END7	Ras-related protein Rab-1A	RAB1A		0.503798	0.579865	0.0619059
Q00839;A0A1W2PPS1;A0A1X7SBS1;A0A1W2PP35;Q5RI18;A0A1W2PPH7;A0A1W2PP34;A0A1W2PPL4;A0A1W2PQL0;A0A1W2PQ74;A0A1W2PRZ7;A0A1W2PQD4;A0A1W2PRI6;A0A1W2PPE9;A0A087WZF3;A0A1W2PNG3;A0A1W2PP22	Q00839;A0A1W2PPS1;A0A1X7SBS1;A0A1W2PP35;Q5RI18;A0A1W2PPH7;A0A1W2PP34;A0A1W2PPL4;A0A1W2PQL0;A0A1W2PQ74;A0A1W2PRZ7;A0A1W2PQD4	Heterogeneous nuclear ribonucleoprotein U	HNRNPU		0.504354	0.601901	0.0577427
P49756;E9PQU5;E9PSE8;H0YE46	P49756	RNA-binding protein 25	RBM25		0.505475	0.518134	0.0745707
P41236;E7EMN6;Q6NXS1;E7EUI7	P41236;E7EMN6;Q6NXS1;E7EUI7	Protein phosphatase inhibitor 2;Protein phosphatase inhibitor 2-like protein 3	PPP1R2;PPP1R2P3		0.505637	0.484307	0.0815368
Q99536;K7ESA3;K7ERT7;K7EJM4;K7ENX2;K7EM19	Q99536	Synaptic vesicle membrane protein VAT-1 homolog	VAT1		0.506316	0.851994	-0.0209749
Q6IA86;K7ER35;F5GYE9;F5GWY6;F5GX79	Q6IA86	Elongator complex protein 2	ELP2		0.50649	0.738451	-0.0369328
Q01518;Q5T0R1;Q5T0R4;Q5T0R3;Q5T0R2;Q5T0R7;Q5T0R6;Q5T0R5;Q5T0S3;Q5T0R8	Q01518	Adenylyl cyclase-associated protein 1	CAP1		0.506546	0.605722	-0.0571663
Q96PK6;A0A0A6YYI9;F8WDX3;A0A0A0MSL8;B8ZZ74	Q96PK6	RNA-binding protein 14	RBM14		0.506651	0.841342	0.022395
P78527;F5GX40;H0YG84	P78527	DNA-dependent protein kinase catalytic subunit	PRKDC		0.506908	0.595027	-0.0593897
P61758	P61758	Prefoldin subunit 3	VBP1		0.507611	0.567888	-0.0643609
Q13838;Q5STU3;A0A0G2JJZ9;A0A140T9X3;F6WLT2;F6UJC5;A0A140T9X9;A0A140TA18;A0A140T996;A0A0A0MT12;F6TRA5;F6S4E6;A0A140T9K1;A0A140T973;A0A140T9L4;H0Y400;A0A0G2JJL7;F6QYI9;H0YCC6;A0A140T9K2;F6U6E2	Q13838;Q5STU3;A0A0G2JJZ9;A0A140T9X3;F6WLT2;F6UJC5;A0A140T9X9;A0A140TA18;A0A140T996;A0A0A0MT12;F6TRA5	Spliceosome RNA helicase DDX39B	DDX39B		0.507743	0.659797	0.0486539
Q16718;A0A7I2V2W4;A0A087X1G1;H7BYD0;A0A7I2V3L8;F8WAS3;C9IZN5;A0A024R772;A0A087WXR5	Q16718;A0A7I2V2W4;A0A087X1G1;H7BYD0;A0A7I2V3L8;F8WAS3;C9IZN5	NADH dehydrogenase [ubiquinone] 1 alpha subcomplex subunit 5	NDUFA5		0.508196	0.707958	0.0410755
Q96PZ0;E7EUH7;H0Y863	Q96PZ0;E7EUH7	Pseudouridylate synthase 7 homolog	PUS7		0.508293	0.841639	-0.0224599
Q01813;A0A7I2V3Z0;B1APP6;Q5VSR5;H0Y757;V9GY25;V9GYV7;A0A7I2V5S1;H0Y3Y3;A0A7I2YQB6	Q01813;A0A7I2V3Z0;B1APP6	ATP-dependent 6-phosphofructokinase, platelet type	PFKP		0.509924	0.607864	-0.0568484
Q02978;I3L1P8	Q02978;I3L1P8	Mitochondrial 2-oxoglutarate/malate carrier protein	SLC25A11		0.510391	0.609421	0.0565209
Q8TD16;A0A087WYJ7	Q8TD16	Protein bicaudal D homolog 2	BICD2		0.510486	0.786188	-0.0296506
Q14157;F8W726;Q5VU77;Q5VU79;Q5VU78;Q5VU81;Q5VU80;H0Y5H6;H7C2T8	Q14157;F8W726	Ubiquitin-associated protein 2-like	UBAP2L		0.510487	0.672494	-0.0470003
Q92522	Q92522	Histone H1x	H1FX		0.512461	0.793835	0.0283915
Q6IN85;G3V5Z3;H0YIY8;G3V5A2;G3V4R3;G3V231;H0YJN6	Q6IN85;G3V5Z3;H0YIY8	Serine/threonine-protein phosphatase 4 regulatory subunit 3A	SMEK1		0.512487	0.741477	0.0366102
Q15036;F8WAZ0	Q15036	Sorting nexin-17	SNX17		0.513305	0.682472	0.045015
Q8NCW5;A0A7P0TAG8;A0A7P0T9Y2;Q5T3I4;A0A7P0Z426;A0A7P0TA18;Q5T3I3	Q8NCW5;A0A7P0TAG8	NAD(P)H-hydrate epimerase	APOA1BP		0.513352	0.778445	0.03049
Q49AR2;E5RFG1;B4DR92;E5RHP8	Q49AR2	UPF0489 protein C5orf22	C5orf22		0.515905	0.716355	0.040055
Q16775;H3BPK3;H3BPQ4;H3BQW8;H3BV79	Q16775;H3BPK3;H3BPQ4;H3BQW8	Hydroxyacylglutathione hydrolase, mitochondrial	HAGH		0.518198	0.708524	-0.0412374
Q5JTH9;A0A087X1U8;A0A087X0G0;A0A087WYW2;H7C1M8	Q5JTH9	RRP12-like protein	RRP12		0.522062	0.717642	0.0399345
Q8WWY3;E7EVX8;E7EU94;E7ESX0	Q8WWY3;E7EVX8	U4/U6 small nuclear ribonucleoprotein Prp31	PRPF31		0.522443	0.792659	-0.028584
Q13416;B8ZZ80;C9JK08	Q13416	Origin recognition complex subunit 2	ORC2		0.523076	0.645925	0.0507906
Q5U5X0;D6R994	Q5U5X0	Complex III assembly factor LYRM7	LYRM7		0.52339	0.728556	-0.0382541
Q5BKZ1;A0A0A0MRN4;E2QRN4	Q5BKZ1;A0A0A0MRN4	DBIRD complex subunit ZNF326	ZNF326		0.524888	0.717541	0.0396667
Q99523;A0A0J9YVX1;A0A0J9YX61	Q99523	Sortilin	SORT1		0.524989	0.851897	-0.0209254
Q14847;C9J9W2;F6S2S5;K7ESD6	Q14847;C9J9W2	LIM and SH3 domain protein 1	LASP1		0.525732	0.680022	-0.0457218
Q15833;M0R0M7;M0R118;M0QZ54;R4GMY7;M0R0D4;M0R376;M0R1A1;A0A087WUN8	Q15833;M0R0M7	Syntaxin-binding protein 2	STXBP2		0.526393	0.702515	0.0419949
Q7LBC6;H0Y9V5;Q9Y4C1	Q7LBC6	Lysine-specific demethylase 3B	KDM3B		0.526397	0.752524	-0.0346741
Q9BQ61;K7EN60;K7ELS0;K7ERU7	Q9BQ61;K7EN60	Uncharacterized protein C19orf43	C19orf43		0.527611	0.86069	0.0195823
Q7Z4H8;H0YEM3	Q7Z4H8	KDEL motif-containing protein 2	KDELC2		0.527707	0.753625	0.0343879
Q9NVX2;A0A0A0MRH0;K7EN33;K7ERN7;K7EK23	Q9NVX2;A0A0A0MRH0;K7EN33	Notchless protein homolog 1	NLE1		0.528393	0.927125	-0.0102654
Q86U90	Q86U90	YrdC domain-containing protein, mitochondrial	YRDC		0.529926	0.761463	-0.0333946
Q8WUW1	Q8WUW1	Protein BRICK1	BRK1		0.529966	0.789091	-0.0292153
Q7Z417	Q7Z417	Nuclear fragile X mental retardation-interacting protein 2	NUFIP2		0.530177	0.753221	-0.0343921
Q9C0C9;K7ES11;K7EQ12	Q9C0C9;K7ES11	E2/E3 hybrid ubiquitin-protein ligase UBE2O	UBE2O		0.530775	0.885082	0.0164024
Q8IUF8;D6RCB6;H0Y9L8	Q8IUF8	Bifunctional lysine-specific demethylase and histidyl-hydroxylase MINA	MINA		0.531043	0.767867	-0.032463
P21399	P21399	Cytoplasmic aconitate hydratase	ACO1		0.53156	0.419689	0.0970613
P54577;A0A6Q8PFX2;A0A0C4DGZ5;A0A6Q8PFX4;A0A6Q8PF15;A0A6Q8PFC1	P54577;A0A6Q8PFX2	Tyrosine--tRNA ligase, cytoplasmic;Tyrosine--tRNA ligase, cytoplasmic, N-terminally processed	YARS		0.531652	0.546483	0.0689054
Q2TAY7	Q2TAY7	WD40 repeat-containing protein SMU1;WD40 repeat-containing protein SMU1, N-terminally processed	SMU1		0.532775	0.710889	0.0407662
Q6PD74;H0YL49	Q6PD74	Alpha- and gamma-adaptin-binding protein p34	AAGAB		0.532801	0.744609	-0.0360167
P50991	P50991	T-complex protein 1 subunit delta	CCT4		0.533466	0.524865	-0.0731932
P62875	P62875	DNA-directed RNA polymerases I, II, and III subunit RPABC5	POLR2L		0.534112	0.583705	-0.0616232
Q16222	Q16222	UDP-N-acetylhexosamine pyrophosphorylase;UDP-N-acetylgalactosamine pyrophosphorylase;UDP-N-acetylglucosamine pyrophosphorylase	UAP1		0.534862	0.703074	-0.0419258
Q13596;H0YK42;H0YK43	Q13596;H0YK42	Sorting nexin-1	SNX1		0.535198	0.659173	0.0489816
P48739;A0A0A0MSW4;B3KYB7;B3KYB6	P48739;A0A0A0MSW4	Phosphatidylinositol transfer protein beta isoform	PITPNB		0.535402	0.513718	-0.0762662
Q15042	Q15042	Rab3 GTPase-activating protein catalytic subunit	RAB3GAP1		0.535877	0.682852	-0.0451329
Q6DKJ4;I3L4V6;A0A0C4DGI2;A0A0G2JQK5	Q6DKJ4;I3L4V6	Nucleoredoxin	NXN		0.536176	0.738192	0.0371262
Q15019;B5MCX3;C9J2Q4;C9JB25;C9J938;H7C2Y0;C9IZU3;C9IY94;C9JQJ4;H7C310;C9JZI2;F8WB65;C9JFT1;A0A1B0GXJ2;C9JT15;B5MD47;C9JSE7;H7C1T1	Q15019;B5MCX3;C9J2Q4;C9JB25	Septin-2	2024-09-02		0.536222	0.682163	0.045268
Q96EE3;K7ELV2;K7EP88;K7ENI5;K7EPZ5	Q96EE3;K7ELV2;K7EP88;K7ENI5	Nucleoporin SEH1	SEH1L		0.536816	0.822523	0.0247188
Q8IXI1;H3BST5;I3L2C6;H3BUX4;H3BU27;H3BMP9;H3BVI5	Q8IXI1	Mitochondrial Rho GTPase 2	RHOT2		0.537182	0.77231	-0.0317055
Q2TAL8;C9JAL2;C9JIA8	Q2TAL8	Glutamine-rich protein 1	QRICH1		0.537324	0.71	-0.0409517
Q9NVI7;Q5SV16	Q9NVI7	ATPase family AAA domain-containing protein 3A	ATAD3A		0.538442	0.924343	0.0106584
Q14151;K7EQU4;K7ERX3	Q14151	Scaffold attachment factor B2	SAFB2		0.538526	0.670893	0.0474732
Q96P70	Q96P70	Importin-9	IPO9		0.538699	0.841095	0.02239
Q96G74;H7BZQ3;A0A087WXV6	Q96G74;H7BZQ3;A0A087WXV6	OTU domain-containing protein 5	OTUD5		0.538802	0.825068	-0.0241688
Q86V97;Q8WVZ9	Q86V97;Q8WVZ9	Kelch repeat and BTB domain-containing protein 6;Kelch repeat and BTB domain-containing protein 7	KBTBD6;KBTBD7		0.538869	0.762909	0.0332095
P51148;K7ERI8;K7ERQ8;F8VVK3;K7ENY4;F8VWU4;F8VSF8;K7EIP6;F8WCY6;F8WD79;F8VPW9;F8VWZ7	P51148;K7ERI8;K7ERQ8;F8VVK3;K7ENY4	Ras-related protein Rab-5C	RAB5C		0.538928	0.526925	0.0728624
Q14240;E7EQG2;J3KSN7;E7EMV8;E9PBH4;F8WE11;C9JUF0	Q14240;E7EQG2	Eukaryotic initiation factor 4A-II;Eukaryotic initiation factor 4A-II, N-terminally processed	EIF4A2		0.539427	0.67295	-0.0471514
P49366;A0A087WZK0;Q5J8M5;M0R253;M0QX43;B4E3M2;A0A3B3IU31;M0R264;M0R0J4;M0QYZ7;M0R1T4;M0R1T2;M0R0V2;M0QZT3	P49366;A0A087WZK0;Q5J8M5	Deoxyhypusine synthase	DHPS		0.540448	0.514696	0.0758408
Q8N766;H7C4E3;A0A286YEW0	Q8N766	ER membrane protein complex subunit 1	EMC1		0.541446	0.774084	0.0314668
Q96D46;C9JA08;C9IZW9;C9K0C2;C9J0B9;C9IY70	Q96D46;C9JA08	60S ribosomal export protein NMD3	NMD3		0.542554	0.821815	-0.0246922
Q92882	Q92882	Osteoclast-stimulating factor 1	OSTF1		0.545217	0.805114	0.0269812
Q15286;F5H157;F5H7F8	Q15286;F5H157	Ras-related protein Rab-35	RAB35		0.545521	0.691224	-0.0438451
Q13573;G3V3A4;G3V4X8;G3V5R3	Q13573;G3V3A4;G3V4X8	SNW domain-containing protein 1	SNW1		0.546686	0.656825	-0.0494449
Q16181;E7ES33;E7EPK1;G3V1Q4;A0A0U1RRM2;A0A0U1RRE1;Q5JXL7;A0A5F9ZGZ7;A0A0U1RRH9;A0A0U1RRD1;Q6ZU15	Q16181;E7ES33;E7EPK1;G3V1Q4	Septin-7	2024-09-07		0.547778	0.702752	0.0421087
Q9HCD5;Q5JY17	Q9HCD5	Nuclear receptor coactivator 5	NCOA5		0.549278	0.903634	-0.0134133
Q15276;A0A087WZZ3;I3L2B8;I3L456;K7ENJ9	Q15276	Rab GTPase-binding effector protein 1	RABEP1		0.549743	0.691168	-0.0441191
Q00535	Q00535	Cyclin-dependent-like kinase 5	CDK5		0.550006	0.600276	0.0585725
Q13131;Q96E92	Q13131	5-AMP-activated protein kinase catalytic subunit alpha-1	PRKAA1		0.550037	0.640749	-0.051927
Q9H9J2	Q9H9J2	39S ribosomal protein L44, mitochondrial	MRPL44		0.550301	0.898423	-0.0141299
P42167;G5E972;H0YJH7	P42167;G5E972	Lamina-associated polypeptide 2, isoforms beta/gamma;Thymopoietin;Thymopentin	TMPO		0.551105	0.486982	0.0815869
Q9BQE3;F5H5D3;A0A1W2PQM2;C9JEV8;C9JQ00;C9JJQ8;C9JDL2	Q9BQE3;F5H5D3;A0A1W2PQM2	Tubulin alpha-1C chain	TUBA1C		0.551511	0.861274	-0.0196641
Q12789;H3BRD0;H3BU37;I3L1Z3;H3BU55	Q12789	General transcription factor 3C polypeptide 1	GTF3C1		0.55206	0.63515	0.0531804
Q92878;A0A1W2PQ90;A0A494C1B7;A0A494BZX5;A0A494C122;E7EN38;E7ESD9;A0A494C0Y7;A0A494BZX8;C9JNH8;E9PM98;H7C0P8;H7C0V2;A0A494BZW0	Q92878;A0A1W2PQ90;A0A494C1B7	DNA repair protein RAD50	RAD50		0.552144	0.804829	0.0269856
Q8NBF2	Q8NBF2	NHL repeat-containing protein 2	NHLRC2		0.552885	0.777152	0.0308867
Q8IYB8;B1AR60	Q8IYB8	ATP-dependent RNA helicase SUPV3L1, mitochondrial	SUPV3L1		0.553811	0.772481	-0.0317068
Q7KZF4;H7C597	Q7KZF4	Staphylococcal nuclease domain-containing protein 1	SND1		0.553999	0.751869	-0.0350523
P37108;H0YLA2;H0YLW0	P37108;H0YLA2	Signal recognition particle 14 kDa protein	SRP14		0.554464	0.470953	-0.0849759
Q14980;A0A087WY61;H0YFY6;F5H4J1;F5H6Y5;K4DIE0;F5H763;F5H0Z7;F5H3L6;F5H2F3;F5GZW1;F5H1L0;F8W6T3;F5H068;F5H073;F5GWK2;F5H4Y4;F5GWA2;F5H7R5	Q14980;A0A087WY61	Nuclear mitotic apparatus protein 1	NUMA1		0.55496	0.680634	0.0457232
Q9BVP2;C9JZT7;B4DMU5;C9JYH9	Q9BVP2	Guanine nucleotide-binding protein-like 3	GNL3		0.555011	0.872992	-0.0179023
P51116;I3L1Z2	P51116	Fragile X mental retardation syndrome-related protein 2	FXR2		0.555518	0.526401	-0.0731298
Q96ST3;H3BP90;H3BNZ3;H3BT34;H3BQ76;H3BQ88;H3BNA0;H3BQL7	Q96ST3	Paired amphipathic helix protein Sin3a	SIN3A		0.555992	0.843335	0.022024
Q96AE4;E9PEB5	Q96AE4;E9PEB5	Far upstream element-binding protein 1	FUBP1		0.557161	0.813253	0.0258432
Q9BXW7;A8MYZ9	Q9BXW7	Cat eye syndrome critical region protein 5	CECR5		0.557457	0.880343	-0.0168729
Q92615;H0Y4V9;A0A087X183;H0Y641;B5MCU2;X6RCG6;V9GYI5	Q92615	La-related protein 4B	LARP4B		0.557948	0.799635	0.0278256
Q12765;C9K052;B8ZZP4;C9J7U9	Q12765	Secernin-1	SCRN1		0.559154	0.632548	-0.0535824
Q06587	Q06587	E3 ubiquitin-protein ligase RING1	RING1		0.559817	0.618593	-0.0556013
Q9BUQ8;H0YI52;F8VVA2;H0YIL9	Q9BUQ8	Probable ATP-dependent RNA helicase DDX23	DDX23		0.561475	0.870428	-0.0182993
Q13158	Q13158	FAS-associated death domain protein	FADD		0.562028	0.643139	-0.0516811
P62701;Q8TD47;P22090;C9JEH7	P62701	40S ribosomal protein S4, X isoform	RPS4X		0.562362	0.57941	0.0624895
Q9NT62;F8WDI0;C9JNW8	Q9NT62	Ubiquitin-like-conjugating enzyme ATG3	ATG3		0.56245	0.917678	0.0114408
Q9BY44;F8WAE5;C9IZE1;H7C5R5;H7C5Q3;F8WF18;F8WAT3	Q9BY44;F8WAE5	Eukaryotic translation initiation factor 2A;Eukaryotic translation initiation factor 2A, N-terminally processed	EIF2A		0.56308	0.880744	0.0169657
Q32MZ4;C9JTC6;C9JSU1	Q32MZ4	Leucine-rich repeat flightless-interacting protein 1	LRRFIP1		0.563481	0.710987	0.0408301
Q8IXM3	Q8IXM3	39S ribosomal protein L41, mitochondrial	MRPL41		0.564289	0.772427	-0.0317785
Q9H4A6;D6REM1	Q9H4A6	Golgi phosphoprotein 3	GOLPH3		0.564308	0.896046	-0.014812
Q06546	Q06546	GA-binding protein alpha chain	GABPA		0.564471	0.618139	0.0557027
Q8NI60	Q8NI60	Atypical kinase ADCK3, mitochondrial	ADCK3		0.564951	0.783406	0.0301191
Q9BZE1;S4R369;A6NHR2;H0Y4J2	Q9BZE1;S4R369;A6NHR2	39S ribosomal protein L37, mitochondrial	MRPL37		0.565054	0.881413	-0.0170038
Q99470;K7ELI9	Q99470	Stromal cell-derived factor 2	SDF2		0.567261	0.851448	0.0210063
Q01105;A0A0C4DFV9;P0DME0	Q01105;A0A0C4DFV9	Protein SET	SET		0.567752	0.604618	0.057871
P62314;J3QLI9;J3QLR7	P62314;J3QLI9	Small nuclear ribonucleoprotein Sm D1	SNRPD1		0.56785	0.57675	0.0631273
Q969X6;H3BSH7;A0A0J9YWM9;A0A0J9YWK2;A0A0J9YXV4;H3BPD7;J3KSI1;H3BRM8;I3L4T9;J3KTR0;J3KSE6;A0A0J9YX18	Q969X6;H3BSH7;A0A0J9YWM9;A0A0J9YWK2;A0A0J9YXV4	Cirhin	CIRH1A		0.568006	0.810471	0.0262773
Q9BU61	Q9BU61	NADH dehydrogenase [ubiquinone] 1 alpha subcomplex assembly factor 3	NDUFAF3		0.568033	0.865903	-0.0188225
Q9HAV4;H0Y3W3;H0Y9I3;E2QRM3;H0Y3Q8;H0YA57	Q9HAV4	Exportin-5	XPO5		0.568103	0.899292	-0.0140063
Q8NEZ5;H3BTH6;H3BVA4;H3BRE0;H3BUC1;H3BTR7	Q8NEZ5;H3BTH6	F-box only protein 22	FBXO22		0.568271	0.778676	0.0306505
Q53H12;E9PC15;A0A3B3ISZ0;A0A3B3ITD0;A0A3B3ISY9;E9PG39;A0A3B3ITX7;A0A0G2JLG5;A0A3B3ITV0;A0A3B3IS09;A0A3B3IUC9;F8WDD1;A0A0G2JLD0;A0A3B3IRM6	Q53H12;E9PC15;A0A3B3ISZ0;A0A3B3ITD0;A0A3B3ISY9;E9PG39;A0A3B3ITX7;A0A0G2JLG5	Acylglycerol kinase, mitochondrial	AGK		0.568414	0.7174	0.0400498
Q99614;A0A804HIB8;A0A804HKC5;A0A804HKI4;A0A804HHT7;H0YB37;A0A804HL30;A0A804HJM4;REV__Q9BYX2	Q99614;A0A804HIB8;A0A804HKC5;A0A804HKI4;A0A804HHT7	Tetratricopeptide repeat protein 1	TTC1		0.571861	0.852937	-0.0211019
Q99622;U3KQ85;F5GXW5;U3KQ07	Q99622;U3KQ85;F5GXW5	Protein C10	C12orf57		0.571969	0.85401	0.0207911
Q6P158;H7C109;A0A087WZ11;A0A087WW12	Q6P158	Putative ATP-dependent RNA helicase DHX57	DHX57		0.572817	0.743385	-0.036325
Q7L9L4;Q9H8S9;D6RCK3	Q7L9L4;Q9H8S9;D6RCK3	MOB kinase activator 1B;MOB kinase activator 1A	MOB1B;MOB1A		0.572964	0.752517	0.0347508
Q9H1I8;B1AH59;F2Z2W4;F8WAQ6;H7C3Y4	Q9H1I8;B1AH59	Activating signal cointegrator 1 complex subunit 2	ASCC2		0.57381	0.891623	-0.0154496
Q96JG6;C9JA29;H0Y7Q2;H7BZP1;F8WDT1;F2Z3F0;A0A3B3IRQ5	Q96JG6	Coiled-coil domain-containing protein 132	CCDC132		0.575092	0.837811	-0.0229606
P82673;H0YG82	P82673	28S ribosomal protein S35, mitochondrial	MRPS35		0.575631	0.596317	-0.0594376
Q14126;A0A804HJ09;J3KSI6;A0A804HIA2;A0A804HLK9;A0A804HJQ3	Q14126	Desmoglein-2	DSG2		0.575662	0.666763	0.0481368
Q9BRG1;K7ENE3;K7EKV4;K7EP45	Q9BRG1;K7ENE3;K7EKV4	Vacuolar protein-sorting-associated protein 25	VPS25		0.575747	0.861799	-0.0197009
Q5SW79;H0Y2V6;E7EMW0;E7EWM2;Q96L14;H0Y4T4;E5RFU8;E5RJT5;E5RG47;E5RIH6;E5RGW7;H0YB92;Q9Y4F5;H0YB66;J3KQR7	Q5SW79;H0Y2V6	Centrosomal protein of 170 kDa	CEP170		0.575792	0.721631	-0.0392151
P51553;G5E9Q7;E7EQB8;E9PF84;H7C1W2;H0Y5Q7	P51553;G5E9Q7;E7EQB8;E9PF84	Isocitrate dehydrogenase [NAD] subunit gamma, mitochondrial;Isocitrate dehydrogenase [NAD] subunit, mitochondrial	IDH3G		0.575961	0.527478	0.0731438
Q99584	Q99584	Protein S100-A13	S100A13		0.575966	0.852651	-0.0210786
Q99623;F5GY37;J3KPX7;A0A7I2V5F0;F5H3X6;F5GWA7;F5H0C5;F5H2D2;A0A3G2KQ93;U3KPZ5	Q99623;F5GY37;J3KPX7;A0A7I2V5F0;F5H3X6;F5GWA7	Prohibitin-2	PHB2		0.577519	0.854028	-0.0207683
Q03701;C9J9W7	Q03701	CCAAT/enhancer-binding protein zeta	CEBPZ		0.577982	0.609741	-0.0569696
Q96B26;H7C581	Q96B26	Exosome complex component RRP43	EXOSC8		0.578484	0.817223	0.0256038
P57081	P57081	tRNA (guanine-N(7)-)-methyltransferase non-catalytic subunit WDR4	WDR4		0.579049	0.556988	0.0670561
Q12972;A0A0A0MT09	Q12972;A0A0A0MT09	Nuclear inhibitor of protein phosphatase 1;Activator of RNA decay	PPP1R8		0.579109	0.636599	0.0530459
Q92820;A0A7I2YQQ3;A0A7I2V5X9;A0A7I2V5P2;A0A7I2V5M0	Q92820;A0A7I2YQQ3;A0A7I2V5X9	Gamma-glutamyl hydrolase	GGH		0.579189	0.80471	0.0271621
Q16186;A0A087WX59;A0A087WUX6	Q16186;A0A087WX59	Proteasomal ubiquitin receptor ADRM1	ADRM1		0.579737	0.702867	0.0421939
Q92520;C9JP35;C9JMN4	Q92520;C9JP35;C9JMN4	Protein FAM3C	FAM3C		0.58298	0.793728	-0.0284673
Q7Z2W9;H3BUY0;F5H7V8	Q7Z2W9;H3BUY0	39S ribosomal protein L21, mitochondrial	MRPL21		0.583255	0.752664	0.0347394
P27348;E9PG15	P27348;E9PG15	14-3-3 protein theta	YWHAQ		0.583444	0.426093	0.0957853
Q53H82	Q53H82	Beta-lactamase-like protein 2	LACTB2		0.583593	0.71745	0.0400051
Q8WZ82	Q8WZ82	Ovarian cancer-associated gene 2 protein	OVCA2		0.584233	0.792911	-0.0287526
[truncated: 621 more rows]

## Sheet: B2eL9A I vs. B2eWT I
Protein IDs	Majority protein IDs	Protein names	Gene names	Student's T-test Significant B2eL9A_I_B2eWT_I	pvalue	qvalue	log2FoldChange
Q9NZT2;A0A0A0MRN5;Q4VXW3	Q9NZT2;A0A0A0MRN5	Opioid growth factor receptor	OGFR	+	8.73477e-07	0	1.04843
Q9P2E9;A0A087WVV2;F8W7S5;A0A087WU26;V9GY78;A2A2S5;H9KV85	Q9P2E9;A0A087WVV2;F8W7S5	Ribosome-binding protein 1	RRBP1	+	1.00921e-05	0	1.18651
Q9Y6U3;E5RHX6;E5RHN8;C9JGB6;F8WBX5	Q9Y6U3	Adseverin	SCIN	+	1.73981e-05	0	-1.73859
Q7Z434	Q7Z434	Mitochondrial antiviral-signaling protein	MAVS	+	9.28132e-05	0	1.21756
Q9Y5X3;Q5QPE4;Q5QPE5;A0A087WUY5	Q9Y5X3;Q5QPE4;Q5QPE5	Sorting nexin-5	SNX5	+	9.3573e-05	0	1.35255
P19174;V9GY71;V9GYH5;A0A0D9SEK2;V9GY63	P19174	1-phosphatidylinositol 4,5-bisphosphate phosphodiesterase gamma-1	PLCG1	+	0.000232994	0	1.18664
Q9BTC0	Q9BTC0	Death-inducer obliterator 1	DIDO1	+	0.000522748	0	1.22682
Q9H2P0;A0A669KBJ7;A0A2R8Y6X0	Q9H2P0;A0A669KBJ7;A0A2R8Y6X0	Activity-dependent neuroprotector homeobox protein	ADNP	+	0.00400285	0	1.3311
P09211;A8MX94;A0A087X2E9;A0A2R8Y5E5;A0A087X243	P09211;A8MX94	Glutathione S-transferase P	GSTP1		1.19545e-09	0	0.903842
P60981;F6RFD5	P60981;F6RFD5	Destrin	DSTN		1.62395e-09	0	0.952637
Q99829;B0QZ18;F2Z2V0;A6PVH9;E7ENH5;Q5JX44;Q5JX58;Q5JX45;Q5JX59;Q5JX60;Q5JX56;Q5JX52;Q5JX61;Q5JX55;Q5JX54;H0Y524;E7EV27;Q5JX57;Q5JX53	Q99829;B0QZ18;F2Z2V0;A6PVH9;E7ENH5;Q5JX44;Q5JX58;Q5JX45;Q5JX59;Q5JX60	Copine-1	CPNE1		7.22122e-09	0	0.944686
P12004	P12004	Proliferating cell nuclear antigen	PCNA		2.00669e-08	0.0260667	0.46054
Q13228;H0Y532;A6PVX1;F2Z2W8;F8WCR4;C9JVL0	Q13228;H0Y532;A6PVX1	Selenium-binding protein 1	SELENBP1		2.70572e-08	0.01	-0.635106
P48637;A0A2R8Y430;A0A2R8Y5T7;A0A2R8Y7I7;A0A2R8Y6Q7;A0A2R8YF34;A0A2R8Y2X9;A0A2R8Y6Y6;A0A2R8Y4V9;A0A2R8Y790;A0A2R8Y446;A0A0S2Z4J7	P48637;A0A2R8Y430;A0A2R8Y5T7	Glutathione synthetase	GSS		2.984e-08	0.00533333	0.710189
Q9HB71;B2ZWH1	Q9HB71	Calcyclin-binding protein	CACYBP		5.18186e-08	0.0157419	-0.578675
Q16658;C9JFC0;A0A0A0MSB2;C9JPH9	Q16658	Fascin	FSCN1		8.93966e-08	0.079103	0.272453
P23526	P23526	Adenosylhomocysteinase	AHCY		1.5978e-07	0.0186316	0.542391
P11216;H0Y4Z6	P11216	Glycogen phosphorylase, brain form	PYGB		1.63822e-07	0.0283077	0.44928
Q02790;F5H1U3;H0YFG2;F5H120	Q02790	Peptidyl-prolyl cis-trans isomerase FKBP4;Peptidyl-prolyl cis-trans isomerase FKBP4, N-terminally processed	FKBP4		2.31324e-07	0.0463652	-0.340889
Q9UNZ2;F2Z2K0;R4GNE6;G3V4V8;R4GMY2	Q9UNZ2;F2Z2K0	NSFL1 cofactor p47	NSFL1C		3.49979e-07	0.0153333	0.588909
P55060	P55060	Exportin-2	CSE1L		3.97123e-07	0.0315733	0.424945
O95793;Q5JW30;Q5JW28;F6UDC6	O95793;Q5JW30	Double-stranded RNA-binding protein Staufen homolog 1	STAU1		4.26166e-07	0.02424	0.491318
Q9HDC9;H0Y512	Q9HDC9;H0Y512	Adipocyte plasma membrane-associated protein	APMAP		5.48839e-07	0.0179429	0.559311
Q15691	Q15691	Microtubule-associated protein RP/EB family member 1	MAPRE1		5.60531e-07	0.0232889	0.511912
Q92597;A0A7I2ST14;E7ESM1;E5RIM2;E5RIV1;E5RGM5;E5RIR1;E5RJY1;E5RK17;E5RH82;E5RI76;A0A6Q8PF16;A0A6Q8PHI0;A0A6Q8PGJ1;E5RG99;E5RJ98;A0A6Q8PF71;A0A6Q8PGD3;A0A6Q8PFR8;A0A6Q8PHF2	Q92597;A0A7I2ST14	Protein NDRG1	NDRG1		6.60596e-07	0.0314286	-0.423182
Q92530;Q5QPM7;H0Y555;Q5QPM9;F5H4Z3	Q92530;Q5QPM7;H0Y555;Q5QPM9	Proteasome inhibitor PI31 subunit	PSMF1		8.65199e-07	0.0135714	0.614427
Q9NQG5;E9PIQ9;A2A2M0;E9PQF3;A0A087X2D2;A0A087WUK3	Q9NQG5	Regulation of nuclear pre-mRNA domain-containing protein 1B	RPRD1B		1.01879e-06	0.0184706	0.563091
P07900;G3V2J8;Q14568;Q58FG0	P07900	Heat shock protein HSP 90-alpha	HSP90AA1		1.05759e-06	0.179448	-0.170699
Q14194;E9PD68	Q14194;E9PD68	Dihydropyrimidinase-related protein 1	CRMP1		1.1042e-06	0.0175	0.574174
Q9H488	Q9H488	GDP-fucose protein O-fucosyltransferase 1	POFUT1		1.10573e-06	0.00509091	0.677374
P68400;E7EU96;A0A2R8YD58;A0A2R8Y5A0;A0A2R8YFU2;A0A2R8YF43;Q8NEV1;A0A2R8YDP2;A0A2R8Y4H0;A0A2R8Y4D6;V9GYA2;A0A2R8YEW1;A0A2R8YDY7;A0A2R8YCK2;V9GY80;A0A2R8Y7T1;A0A2R8YF47;A0A2R8YEL7;A0A2R8Y797;A0A2R8Y3W6;V9GYW6;A0A087WY74;A0A2R8YCC9	P68400;E7EU96;A0A2R8YD58;A0A2R8Y5A0;A0A2R8YFU2;A0A2R8YF43;Q8NEV1;A0A2R8YDP2;A0A2R8Y4H0;A0A2R8Y4D6	Casein kinase II subunit alpha;Casein kinase II subunit alpha 3	CSNK2A1;CSNK2A3		1.62749e-06	0.0550312	0.319174
Q01469;I6L8B7;A8MUU1	Q01469;I6L8B7	Fatty acid-binding protein, epidermal	FABP5		2.10131e-06	0.0588788	-0.310056
Q9H0D6	Q9H0D6	5-3 exoribonuclease 2	XRN2		2.27817e-06	0.0340909	0.402362
P31946;Q4VY20;Q4VY19;A0A0J9YWE8;A0A0J9YWZ2	P31946	14-3-3 protein beta/alpha;14-3-3 protein beta/alpha, N-terminally processed	YWHAB		2.29162e-06	0.0260328	0.462913
Q9UKM9;Q5QPL9;Q5QPM1;Q5QPM0;Q5QPM2	Q9UKM9;Q5QPL9;Q5QPM1	RNA-binding protein Raly	RALY		3.16487e-06	0.0232727	0.515487
P78406;E9PQ57;E9PPG9;B0QZ36;B0QZ37	P78406;E9PQ57;E9PPG9	mRNA export factor	RAE1		3.2158e-06	0.0413333	0.366739
P45974;A0A7P0TB18;F5H571	P45974	Ubiquitin carboxyl-terminal hydrolase 5	USP5		3.38306e-06	0.14025	-0.200483
P0DMV8;A0A0G2JIW1;P0DMV9;V9GZ37	P0DMV8;A0A0G2JIW1;P0DMV9;V9GZ37	Heat shock 70 kDa protein 1A;Heat shock 70 kDa protein 1B	HSPA1A;HSPA1B		3.57784e-06	0.0882128	-0.256977
O95292;E5RK64	O95292	Vesicle-associated membrane protein-associated protein B/C	VAPB		3.79679e-06	0.00470588	0.738013
Q9Y3Z3;A0A2R8YCS7;A0A2R8YD90;A0A2R8YF51;A0A2R8Y6J9;A0A2R8Y5D2;A0A2R8YFV6;A0A804HL67;A0A2R8Y586;A0A2R8YG48;A0A2R8YF18;A0A2R8Y7R5;A0A2R8Y755;A0A2R8YDI8	Q9Y3Z3;A0A2R8YCS7;A0A2R8YD90	Deoxynucleoside triphosphate triphosphohydrolase SAMHD1	SAMHD1		3.99635e-06	0.0356627	0.407223
O00762;A0A0A0MSE8;A0A087WVK1;K4DI81	O00762	Ubiquitin-conjugating enzyme E2 C	UBE2C		4.70566e-06	0	0.963668
Q96CX2;Q6ZWB6	Q96CX2	BTB/POZ domain-containing protein KCTD12	KCTD12		5.12194e-06	0.0174054	-0.554582
P16989;A0A0D9SEI8	P16989	Y-box-binding protein 3	YBX3		6.91333e-06	0.139804	-0.200376
Q9NQP4;E9PQY2	Q9NQP4;E9PQY2	Prefoldin subunit 4	PFDN4		7.76738e-06	0.0313924	0.423371
O43399;A0A087WYR3;A0A087WZ51	O43399;A0A087WYR3;A0A087WZ51	Tumor protein D54	TPD52L2		1.13878e-05	0.0306667	0.435891
Q9H444;P59074	Q9H444	Charged multivesicular body protein 4b	CHMP4B		1.20124e-05	0.0190303	0.568612
P09661;H0YKK0;H0YMA0;H0YLR3	P09661;H0YKK0	U2 small nuclear ribonucleoprotein A	SNRPA1		1.30839e-05	0.0391919	0.376839
P05091;F8VP50;S4R3S4;P00352;Q5SYQ7;Q5SYQ9;Q5SYQ8	P05091	Aldehyde dehydrogenase, mitochondrial	ALDH2		1.34988e-05	0.0584923	0.313246
Q9NUD5	Q9NUD5	Zinc finger CCHC domain-containing protein 3	ZCCHC3		1.382e-05	0	0.877822
P04406;E7EUT5;O14556	P04406;E7EUT5	Glyceraldehyde-3-phosphate dehydrogenase	GAPDH		1.4372e-05	0.0603284	-0.308153
Q15369;E5RHG8;R4GMY8	Q15369;E5RHG8;R4GMY8	Transcription elongation factor B polypeptide 1	TCEB1		1.62055e-05	0.0602074	-0.307938
Q8TEA8;A0A2R8YCT7;A0A2R8Y6X2;A0A087WZV9	Q8TEA8;A0A2R8YCT7;A0A2R8Y6X2;A0A087WZV9	D-tyrosyl-tRNA(Tyr) deacylase 1;D-tyrosyl-tRNA(Tyr) deacylase	DTD1		1.68262e-05	0.0306286	0.441769
P40227;Q92526;J3KRI6	P40227	T-complex protein 1 subunit zeta	CCT6A		1.74774e-05	0.227336	-0.145846
Q9NZ45	Q9NZ45	CDGSH iron-sulfur domain-containing protein 1	CISD1		1.78456e-05	0.0297647	0.44776
Q96T88;A0A087WVR3;A0A087WTW0;A0A087WWG9;Q96PU4	Q96T88;A0A087WVR3;A0A087WTW0;A0A087WWG9	E3 ubiquitin-protein ligase UHRF1	UHRF1		1.93725e-05	0.0888	-0.258591
P61158;B4DXW1;Q9P1U1;F8WDR7;Q9C0K3;A0A0A0MTI9;H7C4J1;C9IZN3;F8WEW2;F8WE84	P61158;B4DXW1	Actin-related protein 3	ACTR3		1.95603e-05	0.272635	-0.124666
P63092;Q5JWF2;Q5JWE9;A0A7I2V5R6;A0A0A0MR13;A0A590UJQ9;A0A590UJB7;A0A590UJR6;A0A590UJ22;A0A590UJI6;A0A590UJQ2;A0A590UJ58;A0A590UJY8;S4R3V9;B0AZR9;A0A590UKA9;A0A590UJJ0;A0A590UJA5;A0A590UKA4;A0A590UJF0;A0A590UKB4;A0A590UJB0;A0A590UKA1;A0A590UK28;A0A590UJG5;A0A590UJS2;A0A804HIH4;A0A590UJY2;S4R3E3;P38405;A0A590UJC9;K7EPE2;K7EQ80	P63092;Q5JWF2;Q5JWE9;A0A7I2V5R6;A0A0A0MR13;A0A590UJQ9;A0A590UJB7;A0A590UJR6;A0A590UJ22;A0A590UJI6;A0A590UJQ2;A0A590UJ58;A0A590UJY8;S4R3V9;B0AZR9;A0A590UKA9;A0A590UJJ0;A0A590UJA5;A0A590UKA4;A0A590UJF0;A0A590UKB4;A0A590UJB0;A0A590UKA1;A0A590UK28;A0A590UJG5;A0A590UJS2;A0A804HIH4;A0A590UJY2	Guanine nucleotide-binding protein G(s) subunit alpha isoforms short;Guanine nucleotide-binding protein G(s) subunit alpha isoforms XLas	GNAS		1.99881e-05	0.0305352	0.438654
Q12792;F8VS81;F8W1Q9;F8W645	Q12792;F8VS81	Twinfilin-1	TWF1		2.01672e-05	0.0387368	-0.386073
P10619;A0A7I2V4K5;X6R5C5;X6R8A1;A0A7I2V4R8;A0A7I2V4D1;A0A7I2YQT8;A0A7I2V3B2;Q5JZH0	P10619;A0A7I2V4K5;X6R5C5;X6R8A1	Lysosomal protective protein;Lysosomal protective protein 32 kDa chain;Lysosomal protective protein 20 kDa chain;Carboxypeptidase	CTSA		2.35963e-05	0.0265085	0.468116
Q9UGV2;Q5TH30;F8WBF9;Q5TH29	Q9UGV2;Q5TH30;F8WBF9	Protein NDRG3	NDRG3		2.42671e-05	0.0366593	0.39558
O15397;F5H244;F5H2I3;F5H292;F5GXT5;H0YH64;A0A087WXH2	O15397	Importin-8	IPO8		2.59947e-05	0.1275	-0.211296
P00918;E5RID5;E5RK37	P00918	Carbonic anhydrase 2	CA2		2.6693e-05	0.164168	-0.179808
O00267;M0QYL9	O00267	Transcription elongation factor SPT5	SUPT5H		2.70747e-05	0.12699	-0.209384
P49590;A0A2R8Y3N3;A0A2R8Y5P7;A0A2R8Y6I1;D6RB22;B4DQ67;D6RJE6;A0A2R8Y5E8;A0A2R8Y4X6	P49590;A0A2R8Y3N3;A0A2R8Y5P7;A0A2R8Y6I1;D6RB22;B4DQ67;D6RJE6	Probable histidine--tRNA ligase, mitochondrial	HARS2		2.77618e-05	0.0269655	0.469645
P53007;B4DP62	P53007;B4DP62	Tricarboxylate transport protein, mitochondrial	SLC25A1		3.06865e-05	0.0214884	0.527551
Q99622;U3KQ85;F5GXW5;U3KQ07	Q99622;U3KQ85;F5GXW5	Protein C10	C12orf57		3.15298e-05	0.0549606	-0.321907
Q9UKK9;A6NFX8;A6NCQ0;A6NJU6;H0YEY4;C9JYY9	Q9UKK9;A6NFX8;A6NCQ0;A6NJU6	ADP-sugar pyrophosphatase	NUDT5		3.22177e-05	0.146198	-0.195158
P62942;F6T7Q3;A0A087WZM5;A0A7I2V3S6;Q1JUQ5;Q5VVH2;Q1JUQ3;Q5W0X3;A0A087WTS4;A0A087WV48	P62942;F6T7Q3;A0A087WZM5;A0A7I2V3S6	Peptidyl-prolyl cis-trans isomerase FKBP1A;Peptidyl-prolyl cis-trans isomerase	FKBP1A		3.76339e-05	0.0146207	0.616813
Q9NP97;B1AKR6;Q8TF09;H3BQI1	Q9NP97;B1AKR6	Dynein light chain roadblock-type 1	DYNLRB1		4.11464e-05	0.0293333	0.453158
Q9P2I0;H0YJF4	Q9P2I0	Cleavage and polyadenylation specificity factor subunit 2	CPSF2		4.37088e-05	0.110008	-0.22985
Q14738;E9PFR3;H0Y8C4;H7C5Q9;H0YJ35	Q14738;E9PFR3;H0Y8C4	Serine/threonine-protein phosphatase 2A 56 kDa regulatory subunit delta isoform	PPP2R5D		4.41588e-05	0.128332	0.212027
Q9BPU6;E7EWB4;E9PHT0;E7ESV0	Q9BPU6	Dihydropyrimidinase-related protein 5	DPYSL5		4.51819e-05	0.158897	0.184921
P49368;B4DUR8;Q5SZX6;E9PRC8;Q5SZW8;E9PQ35;E9PM09;Q5SZX9	P49368;B4DUR8	T-complex protein 1 subunit gamma	CCT3		5.09151e-05	0.336836	-0.103619
Q9BZJ0;Q5JY65	Q9BZJ0;Q5JY65	Crooked neck-like protein 1	CRNKL1		5.85309e-05	0.012	0.633146
Q14254;J3QLD9;E7EMK3;K7EKW9	Q14254;J3QLD9;E7EMK3	Flotillin-2	FLOT2		5.87975e-05	0.0317949	0.426351
P58107;A0A075B730	P58107;A0A075B730	Epiplakin	EPPK1		5.96622e-05	0.0865333	0.263384
P55809;E9PDW2;Q9BYC2	P55809;E9PDW2	Succinyl-CoA:3-ketoacid coenzyme A transferase 1, mitochondrial	OXCT1		6.52172e-05	0.0409505	0.371736
Q05639;A0A2U3TZH3;A0A2R8Y488;A0A2R8Y660;A0A2R8YDN5	Q05639;A0A2U3TZH3	Elongation factor 1-alpha 2	EEF1A2		6.8499e-05	0.100304	0.238998
P13639;M0R0I6	P13639	Elongation factor 2	EEF2		7.24114e-05	0.225147	-0.147029
Q13951;A0A494C0A9;J3KS23;H3BSC0;J3KRT0	Q13951;A0A494C0A9;J3KS23	Core-binding factor subunit beta	CBFB		7.57959e-05	0.158704	-0.184898
P46926;D6R9P4;D6RFF8;D6RAY7;D6RB13;D6R917;Q8TDQ7;V9GYK3;D6RFK5;V9GYW0	P46926;D6R9P4;D6RFF8;D6RAY7	Glucosamine-6-phosphate isomerase 1;Glucosamine-6-phosphate isomerase	GNPDA1		7.65568e-05	0.0788876	0.2735
P35998;C9JX88;C9JLS9	P35998;C9JX88	26S protease regulatory subunit 7	PSMC2		8.3002e-05	0.297647	-0.116061
Q8NBS9	Q8NBS9	Thioredoxin domain-containing protein 5	TXNDC5		8.32608e-05	0.113696	0.225716
O60925;E5RGS4	O60925;E5RGS4	Prefoldin subunit 1	PFDN1		8.42249e-05	0.0343908	0.408846
Q9NVI1;A0A6Q8PGF4;A0A6Q8PH09;F8W7R3;H3BP78;H3BMG4;H3BT54;H3BN35;H3BQE2;H3BS60	Q9NVI1;A0A6Q8PGF4;A0A6Q8PH09;F8W7R3;H3BP78	Fanconi anemia group I protein	FANCI		8.94846e-05	0.179717	0.170197
Q9HCD5;Q5JY17	Q9HCD5	Nuclear receptor coactivator 5	NCOA5		9.19922e-05	0.0504333	0.334202
P08670;B0YJC4;B0YJC5;A0A1B0GTT5;A0A1B0GVG8;H7C5W5;P14136;A0A1X7SBR3;A0A1W2PR46;A0A1W2PRT3	P08670;B0YJC4;B0YJC5	Vimentin	VIM		9.42252e-05	0.100209	-0.237403
O75884	O75884	Putative hydrolase RBBP9	RBBP9		0.00010005	0.0048	0.711885
O94905;E5RHW4;E5RJ09	O94905;E5RHW4	Erlin-2	ERLIN2		0.000101408	0.076075	0.28051
P26641	P26641	Elongation factor 1-gamma	EEF1G		0.000106497	0.155988	-0.188097
P30041	P30041	Peroxiredoxin-6	PRDX6		0.000114988	0.277629	0.123059
P35232;C9JW96;C9JZ20;E7ESE2;E9PCW0	P35232;C9JW96;C9JZ20;E7ESE2;E9PCW0	Prohibitin	PHB		0.000119208	0.179206	-0.169897
P49321;E9PPR5;Q5T624;H0YF33;E9PRH9;H0YDS9;E9PI86;E9PNB5;E9PPQ8	P49321	Nuclear autoantigenic sperm protein	NASP		0.000122111	0.231434	0.144495
Q9UDR5;A0A7P0TAY5;F8WAH1;A0A7P0TA62;A0A7P0TA09;A0A7P0T8W7;F8WE53;A0A7P0TBD2;A0A7P0T9N4;A0A7P0Z428;A0A7P0TB07;A0A7P0T834;A0A7P0Z402;A0A7P0Z4M3	Q9UDR5;A0A7P0TAY5;F8WAH1	Alpha-aminoadipic semialdehyde synthase, mitochondrial;Lysine ketoglutarate reductase;Saccharopine dehydrogenase	AASS		0.000125323	0	0.918028
P00966;Q5T6L6;Q5T6L5	P00966	Argininosuccinate synthase	ASS1		0.000127282	0.0346977	0.410446
P13987;E9PNW4;A0A2U3TZL5;H0YET2	P13987;E9PNW4;A0A2U3TZL5	CD59 glycoprotein	CD59		0.000127842	0.0246923	0.495216
P18887;F5H8D7;M0QYS5;M0R0D2;M0R1U8;M0QZ96	P18887;F5H8D7	DNA repair protein XRCC1	XRCC1		0.000154952	0.237235	0.140757
Q06323;H0YLU2;H0YKK6	Q06323	Proteasome activator complex subunit 1	PSME1		0.000156954	0.127797	0.213106
Q15436;F5H365;G3V2R6;G3V3G5;G3V4V1;G3V1W4;G3V5X8;G3V4Q2	Q15436;F5H365	Protein transport protein Sec23A	SEC23A		0.000165203	0.237655	-0.140956
P27824;A0A7P0T937;A0A7P0TB65;A0A7P0TAE9;A0A7P0T840;A0A7P0T9L0;A0A7P0T8G1;A0A7P0Z4D6;A0A7P0Z484;A0A7P0TAR9;D6RGY2;A0A7P0Z4H2;A0A7P0TAN9;A0A7P0T8N1;D6RAU8;D6RFL1;D6RAQ8;D6RD16	P27824;A0A7P0T937;A0A7P0TB65;A0A7P0TAE9;A0A7P0T840;A0A7P0T9L0;A0A7P0T8G1;A0A7P0Z4D6;A0A7P0Z484;A0A7P0TAR9;D6RGY2;A0A7P0Z4H2	Calnexin	CANX		0.000181696	0.0263158	0.477514
Q00610;A0A087WVQ6;J3KS13;K7EJJ5;J3KRF5;J3KSQ2;J3QL20;F5H5N6;A0A087WV74;A0A087WXH4	Q00610;A0A087WVQ6	Clathrin heavy chain 1;Clathrin heavy chain	CLTC		0.000189602	0.425332	-0.0810444
O75822;H0YLP3;H0YGJ7	O75822	Eukaryotic translation initiation factor 3 subunit J	EIF3J		0.000195096	0.251812	-0.133025
Q13501;E7EMC7;E9PFW8;E3W990;C9JRJ8;D6RBF1;C9J6J8	Q13501;E7EMC7	Sequestosome-1	SQSTM1		0.000196466	0.0914227	-0.255038
Q96D46;C9JA08;C9IZW9;C9K0C2;C9J0B9;C9IY70	Q96D46;C9JA08	60S ribosomal export protein NMD3	NMD3		0.000197114	0.0941493	-0.251392
Q8WYA6;A0A087WUB9;A2A2P1	Q8WYA6;A0A087WUB9	Beta-catenin-like protein 1	CTNNBL1		0.000201902	0.10766	0.233063
Q9Y4L1;A0A087X054;A0A494C039;E9PJ21;A0A087WWI4;K7EQK2;J3KTF1;J3QL06;Q9BST8;J3QQH7;J3QLE9;A0A087X214;A0A087WW13	Q9Y4L1;A0A087X054;A0A494C039;E9PJ21;A0A087WWI4;K7EQK2	Hypoxia up-regulated protein 1	HYOU1		0.000202256	0.109748	0.231125
O75955;A0A140T9R1;A2AB10;A2AB09;A2AB12;A0A140T9X0;A0A140T9W4;A0A0G2JJQ6;A2AB13;A0A140T959;A0A140T9C3;A0A140T974;A0A140T910;A0A140T9B1;A0A140T905;A2ABJ5;A0A140T907	O75955;A0A140T9R1;A2AB10;A2AB09;A2AB12;A0A140T9X0	Flotillin-1	FLOT1		0.000202865	0.121747	0.219726
P35268;K7ERI7;K7EP65;K7EKS7;K7ELC4;K7EMH1;K7EJT5	P35268;K7ERI7;K7EP65;K7EKS7;K7ELC4;K7EMH1;K7EJT5	60S ribosomal protein L22	RPL22		0.000203923	0.176271	-0.174737
Q15121;B1AKZ5	Q15121;B1AKZ5	Astrocytic phosphoprotein PEA-15	PEA15		0.000204797	0.0790898	0.275201
Q13308;H0Y8F1;Q86X91;C9JQR6;H7C5L0;F8WDG7;C9J9E8	Q13308	Inactive tyrosine-protein kinase 7	PTK7		0.000212338	0.02	0.547777
P18031;B4DSN5	P18031;B4DSN5	Tyrosine-protein phosphatase non-receptor type 1;Tyrosine-protein phosphatase non-receptor type	PTPN1		0.000214131	0.0198	0.549097
Q99471;H3BPF6;A0A0D9SFR8;H3BMQ1;F8VNW6;A0A7I2V5H9	Q99471;H3BPF6;A0A0D9SFR8	Prefoldin subunit 5	PFDN5		0.000217696	0.0776098	0.278341
P26038;V9GZ54	P26038	Moesin	MSN		0.000223306	0.17587	0.174754
O43837;A0A087WZN1;A0A087X2E5;A0A0D9SG66	O43837;A0A087WZN1;A0A087X2E5	Isocitrate dehydrogenase [NAD] subunit beta, mitochondrial;Isocitrate dehydrogenase [NAD] subunit, mitochondrial	IDH3B		0.000224687	0.0437009	0.359953
A6NDG6;H3BV17	A6NDG6	Phosphoglycolate phosphatase	PGP		0.00022755	0.0918325	-0.255889
Q9UQ35;I3L4D8;I3L182;I3L1I8;I3L1C0;A0A087X1W1;I3L0N7;I3L3Q8;I3L4U6	Q9UQ35	Serine/arginine repetitive matrix protein 2	SRRM2		0.000232598	0.165071	-0.180073
P51572;A0A2R8Y5M6;C9JSP1;C9JQ75;C9J0M4;C9JMD7;C9JM14	P51572;A0A2R8Y5M6;C9JSP1;C9JQ75;C9J0M4;C9JMD7	B-cell receptor-associated protein 31	BCAP31		0.000235459	0.0256727	0.488778
Q13011;M0R248;M0QZW4	Q13011;M0R248	Delta(3,5)-Delta(2,4)-dienoyl-CoA isomerase, mitochondrial	ECH1		0.000235694	0.114295	0.225821
P17987;E7ERF2;E7EQR6;F5H282;F5H136;F5GZ03;F5H676;F5H726;F5GZI8;F5H7Y1;F5GYL4	P17987;E7ERF2;E7EQR6;F5H282	T-complex protein 1 subunit alpha	TCP1		0.000238506	0.276931	-0.123174
Q9UHG3;F8W8W4;C9K055;C9JM55;C9JGT6	Q9UHG3;F8W8W4	Prenylcysteine oxidase 1	PCYOX1		0.000246094	0.157307	0.187555
P05556;H7C4K3;A0A7I2V2F9;E7EUI6;A0A7I2V348;C9JPK5;A0A7I2V5Z8;A0A7I2V5T3;E7EQW5;Q5T3E6;E9PLR6;Q5T3E5;E9PQJ2;H7C4N8	P05556;H7C4K3;A0A7I2V2F9;E7EUI6;A0A7I2V348;C9JPK5;A0A7I2V5Z8;A0A7I2V5T3	Integrin beta-1;Integrin beta	ITGB1		0.000252704	0.03365	0.422814
P53985;Q5T8R5;Q5T8R3	P53985;Q5T8R5	Monocarboxylate transporter 1	SLC16A1		0.000262971	0.0313684	0.432552
P52292;A0A7I2V351;A0A7I2V487;A0A7I2YQE1;A0A7I2V3Z3;J3QLL0;J3KS65	P52292;A0A7I2V351;A0A7I2V487;A0A7I2YQE1;A0A7I2V3Z3	Importin subunit alpha-1	KPNA2		0.000267923	0.0621606	-0.306897
Q9UNN8;A0A0U1RQQ4;A0A0U1RRC4	Q9UNN8;A0A0U1RQQ4	Endothelial protein C receptor	PROCR		0.000274487	0.00833333	0.667512
P61586;C9JX21;A0A7I2V3G1;C9JNR4;A0A7I2YQV1;A0A7I2V5E6;C9JRM1	P61586;C9JX21;A0A7I2V3G1;C9JNR4;A0A7I2YQV1	Transforming protein RhoA	RHOA		0.000278352	0.04028	0.37599
P49419;A0A1B0GW77;A0A1B0GTG2;A0A1B0GW82;A0A1B0GUA1;A0A1B0GTJ4;A0A1B0GTY9;A0A1B0GV49;A0A1B0GUY0;A0A0J9YWF7;H0YHM6;F8VVF2;F8WDY6;A0A1B0GVU0;A0A0J9YWM6;F8WD33;A0A1B0GW65;A0A0J9YWK1	P49419;A0A1B0GW77;A0A1B0GTG2;A0A1B0GW82;A0A1B0GUA1;A0A1B0GTJ4;A0A1B0GTY9;A0A1B0GV49;A0A1B0GUY0;A0A0J9YWF7	Alpha-aminoadipic semialdehyde dehydrogenase	ALDH7A1		0.000296957	0.116376	0.224022
Q9Y678;H0Y8X7;D6RG17;H0Y8G2	Q9Y678	Coatomer subunit gamma-1	COPG1		0.000302449	0.256789	-0.1301
P10253;I3L3L3;I3L0S5	P10253	Lysosomal alpha-glucosidase;76 kDa lysosomal alpha-glucosidase;70 kDa lysosomal alpha-glucosidase	GAA		0.000303485	0.0925333	-0.254593
P12277;G3V4N7;H0YJG0;G3V461;H0YJK0;P06732;G3V2I1	P12277;G3V4N7	Creatine kinase B-type	CKB		0.000309973	0.241621	-0.138874
Q6DKJ4;I3L4V6;A0A0C4DGI2;A0A0G2JQK5	Q6DKJ4;I3L4V6	Nucleoredoxin	NXN		0.000310941	0.0935369	0.251572
O43242;H0YGV8;F5H8K4	O43242	26S proteasome non-ATPase regulatory subunit 3	PSMD3		0.000315059	0.407071	-0.0849449
P50990;H7C4C8;H7C2U0	P50990	T-complex protein 1 subunit theta	CCT8		0.000324537	0.311209	-0.111855
Q9Y312;A0A7P0TA70;A0A7P0T8J7;A2A2Q9	Q9Y312;A0A7P0TA70;A0A7P0T8J7;A2A2Q9	Protein AAR2 homolog	AAR2		0.000331632	0.0735065	0.286915
P12268;A0A7I2V2T3;H0Y4R1;E7ETK5;A0A7I2YQK5;A0A7I2V5N6	P12268;A0A7I2V2T3;H0Y4R1;E7ETK5;A0A7I2YQK5	Inosine-5-monophosphate dehydrogenase 2	IMPDH2		0.000336392	0.248273	-0.134698
P55036;Q5VWC4;A6PVX3;H0Y3Y9;H0Y561	P55036;Q5VWC4;A6PVX3	26S proteasome non-ATPase regulatory subunit 4	PSMD4		0.000343669	0.25664	-0.130286
Q99714;A0A804HHW5;Q5H928	Q99714;A0A804HHW5;Q5H928	3-hydroxyacyl-CoA dehydrogenase type-2	HSD17B10		0.00034852	0.414901	0.0829796
Q05048;A0A0A0MSZ9;A3KFI9;A0A087WV92	Q05048;A0A0A0MSZ9	Cleavage stimulation factor subunit 1	CSTF1		0.000350365	0.0667568	0.2968
P84085;C9J1Z8;F8WDB3;F5H1V1;F5H6T5	P84085;C9J1Z8	ADP-ribosylation factor 5	ARF5		0.000359627	0.0634532	0.305433
P15121;E9PCX2;E9PEF9;C9JRZ8	P15121;E9PCX2	Aldose reductase	AKR1B1		0.000364239	0.158265	0.186444
Q15785	Q15785	Mitochondrial import receptor subunit TOM34	TOMM34		0.000378626	0.0858391	0.267788
P09012;M0R268;M0QZG7;M0R221;M0R2B8;M0QXK2;M0R0G9	P09012;M0R268;M0QZG7;M0R221;M0R2B8	U1 small nuclear ribonucleoprotein A	SNRPA		0.000382811	0.198093	-0.160146
Q00796;A0A6I8PIS1;H0YKB3	Q00796;A0A6I8PIS1	Sorbitol dehydrogenase	SORD		0.000383422	0.20887	0.154069
P42704;A0A804HKI2;A0A804HK30;A0A804HKJ0;A0A804HIG4;A0A804HLG8;A0A804HL40;A0A804HIN4;A0A804HKR3;A0A804HI14;A0A804HJZ1;A0A804HI40;A0A804HIQ7;A0A804HHY9;A0A804HJI0;A0A804HJH8;A0A804HK02;C9JCA9;B8ZZ38;A0A804HIV5;A0A0C4DG06;A0A804HKX0;A0A804HKR5;A0A804HJA1;A0A804HKK7;A0A804HKX6;A0A804HLK8;H7C3W8;A0A804HJG8;A0A804HI44;A0A804HLL8	P42704;A0A804HKI2;A0A804HK30;A0A804HKJ0;A0A804HIG4;A0A804HLG8;A0A804HL40;A0A804HIN4;A0A804HKR3;A0A804HI14;A0A804HJZ1;A0A804HI40;A0A804HIQ7;A0A804HHY9;A0A804HJI0;A0A804HJH8;A0A804HK02;C9JCA9;B8ZZ38;A0A804HIV5	Leucine-rich PPR motif-containing protein, mitochondrial	LRPPRC		0.000389298	0.0998	0.242133
P49591;Q5T5C7	P49591;Q5T5C7	Serine--tRNA ligase, cytoplasmic	SARS		0.000401537	0.147539	-0.194366
P60033;E9PJK1;E9PRJ8;H0YDL9;H0YDJ9;E9PIF1;A6NMH8;E9PM31;H0YEE2	P60033;E9PJK1;E9PRJ8;H0YDL9;H0YDJ9;E9PIF1;A6NMH8	CD81 antigen;Tetraspanin	CD81		0.000408511	0.0252143	0.489954
P14625;A0A7P0TAT8;H0YIV0;A0A7P0TAE1;A0A7P0T823;A0A087WT78;A0A7P0T917;A0A7P0TAY2;A0A7P0TBC2;A0A7P0T885;A0A7P0T8R3;Q58FF3;A0A7P0Z405;F8W026;A0A7P0Z4B4;A0A7P0T8C8;A0A7P0TAC2;A0A7P0TAG4	P14625;A0A7P0TAT8;H0YIV0;A0A7P0TAE1;A0A7P0T823;A0A087WT78;A0A7P0T917;A0A7P0TAY2	Endoplasmin	HSP90B1		0.000414432	0.0947677	0.25284
Q9UDY2;A0A3B3ITE1;A0A1B0GTW1;A0A2R8YDH4;A0A3B3IRI3;A0A3B3ISZ5;A0A3B3IU51;A0A3B3ISF1;A0A3B3IS03;A0A3B3IRV6;A0A3B3IT83;U3KQJ2;A0A3B3IU26;B1AN86	Q9UDY2;A0A3B3ITE1;A0A1B0GTW1;A0A2R8YDH4;A0A3B3IRI3;A0A3B3ISZ5;A0A3B3IU51;A0A3B3ISF1;A0A3B3IS03;A0A3B3IRV6;A0A3B3IT83	Tight junction protein ZO-2	TJP2		0.000430862	0.12397	-0.217984
Q8IYS1	Q8IYS1	Peptidase M20 domain-containing protein 2	PM20D2		0.000431554	0.18409	-0.166947
P13804;H0YLU7;H0YK49;H0YL12;H0YKF0;H0YNX6;H0YL83;J3KN60;H0YM12	P13804;H0YLU7;H0YK49;H0YL12;H0YKF0;H0YNX6	Electron transfer flavoprotein subunit alpha, mitochondrial	ETFA		0.000435696	0.127024	-0.210268
Q7Z4W1;J3KS22;J3QS36;J3QL34;J3KRZ4;J3KSZ5;J3QS45;J3QRQ2	Q7Z4W1;J3KS22;J3QS36;J3QL34;J3KRZ4;J3KSZ5	L-xylulose reductase	DCXR		0.000447131	0.0733161	0.286847
Q9NVS9;J3QQZ9;J3QQV6;A0A286YFL3	Q9NVS9;J3QQZ9;J3QQV6	Pyridoxine-5-phosphate oxidase	PNPO		0.000448525	0.0897989	-0.258392
O94826	O94826	Mitochondrial import receptor subunit TOM70	TOMM70A		0.000455055	0.207705	0.154711
P09543;K7ERC4;C9K0L8;K7ERZ0;K7EN66	P09543	2,3-cyclic-nucleotide 3-phosphodiesterase	CNP		0.000471714	0.09452	0.252142
Q9UMR5;A0A0G2JIU6;A0A024RCQ8;A0A0G2JH76;A0A0G2JLA3;A0A0G2JLL3;A0A140T9Y1;A0A0G2JKR3;A0A0G2JHB6;A0A0G2JK02;G8JLL2;A0A140T8X7;A0A0G2JLK6;A2ABN7;A0A0G2JID8;A0A0G2JK07;A0A0G2JLK3	Q9UMR5;A0A0G2JIU6;A0A024RCQ8;A0A0G2JH76;A0A0G2JLA3;A0A0G2JLL3;A0A140T9Y1;A0A0G2JKR3;A0A0G2JHB6;A0A0G2JK02;G8JLL2;A0A140T8X7	Lysosomal thioesterase PPT2	PPT2;hCG_1999928		0.000471865	0.0995656	-0.242104
P10515;A0A7P0TAG1;A0A7P0TAX2;A0A7P0TBE2;A0A7P0Z4G4;A0A7P0T997;H0YDD4;E9PEJ4;A0A7P0TBK2;A0A7P0TA47;A0A7P0Z423;A0A7P0T9N8;A0A7P0Z459	P10515;A0A7P0TAG1;A0A7P0TAX2;A0A7P0TBE2;A0A7P0Z4G4;A0A7P0T997;H0YDD4;E9PEJ4;A0A7P0TBK2;A0A7P0TA47	Dihydrolipoyllysine-residue acetyltransferase component of pyruvate dehydrogenase complex, mitochondrial;Acetyltransferase component of pyruvate dehydrogenase complex	DLAT		0.000472796	0.140317	0.20239
Q15758;M0QXM4;M0QX44;M0R144	Q15758;M0QXM4	Neutral amino acid transporter B(0);Amino acid transporter	SLC1A5		0.000482678	0.0334321	0.423407
Q15738;C9JDR0	Q15738;C9JDR0	Sterol-4-alpha-carboxylate 3-dehydrogenase, decarboxylating	NSDHL		0.000482708	0.127549	0.214053
P22570;A0A0C4DFN8;A0A0A0MSZ4;A0A0A0MTR6;A0A0C4DGN7;A0A0A0MT64;A0A0A0MTN9;J3QQX3;J3QKZ8;J3QQW7;J3KS64	P22570;A0A0C4DFN8;A0A0A0MSZ4;A0A0A0MTR6;A0A0C4DGN7;A0A0A0MT64;A0A0A0MTN9;J3QQX3	NADPH:adrenodoxin oxidoreductase, mitochondrial	FDXR		0.000484527	0.0692	0.293562
Q13423;A0A590UK15;A0A590UJM2;A0A590UK29;E9PCX7;A0A590UJI3;D6RAI5;D6RHU2;A0A590UJA4;A0A590UKC7;D6RCR6	Q13423;A0A590UK15;A0A590UJM2;A0A590UK29;E9PCX7;A0A590UJI3	NAD(P) transhydrogenase, mitochondrial	NNT		0.000487064	0.0793976	0.276195
Q9BRK5;A0A5F9UP49;A0A5F9UJX7;H0Y3T6;G3V1E2	Q9BRK5;A0A5F9UP49;A0A5F9UJX7;H0Y3T6;G3V1E2	45 kDa calcium-binding protein	SDF4		0.000496816	0.0619412	0.308554
P52209;K7EM49;K7EPF6;K7EMN2;K7ELN9	P52209	6-phosphogluconate dehydrogenase, decarboxylating	PGD		0.000506201	0.284169	0.120341
Q9UGI8;F8W7T0;H7BYK1;F8WDI4	Q9UGI8	Testin	TES		0.000520614	0.0995495	-0.241815
Q96HC4;H0Y8Y3;A0A0A0MSP3;A0A0D9SFR4;H0YBI4;H0Y929	Q96HC4	PDZ and LIM domain protein 5	PDLIM5		0.00053544	0.194381	-0.162446
A0A1C7CYX9;Q16555;E5RFU4	A0A1C7CYX9;Q16555	Dihydropyrimidinase-related protein 2	DPYSL2		0.000553087	0.181042	0.169699
Q96C36;A0A087WTV6;A0A087WZR9;J3KR12;A0A087WX69;A0A087WZF0	Q96C36;A0A087WTV6;A0A087WZR9;J3KR12	Pyrroline-5-carboxylate reductase 2;Pyrroline-5-carboxylate reductase	PYCR2		0.000590482	0.147112	0.196796
Q9GZN8;H7BYU9	Q9GZN8;H7BYU9	UPF0687 protein C20orf27	C20orf27		0.000593222	0.0247347	0.506248
Q10713;Q5SXN9	Q10713	Mitochondrial-processing peptidase subunit alpha	PMPCA		0.000602094	0.138752	0.204427
P07196	P07196	Neurofilament light polypeptide	NEFL		0.000617966	0.0246957	-0.515686
Q9BXW7;A8MYZ9	Q9BXW7	Cat eye syndrome critical region protein 5	CECR5		0.000632745	0.0448073	0.358825
Q6P6C2;K7ER58	Q6P6C2	RNA demethylase ALKBH5	ALKBH5		0.000632854	0.315514	0.110431
P62906	P62906	60S ribosomal protein L10a	RPL10A		0.000648623	0.27976	-0.122223
Q07065	Q07065	Cytoskeleton-associated protein 4	CKAP4		0.000650737	0.0237647	0.505733
P11413;E7EUI8;E7EM57;E9PD92	P11413;E7EUI8;E7EM57;E9PD92	Glucose-6-phosphate 1-dehydrogenase	G6PD		0.000653627	0.208734	0.154194
P06132;A0A494C0Q8;A0A1B0GVN9;A0A494C085;A0A1B0GVZ4;A0A494C0S8;A0A494BZY8;H0Y5R6;Q5T446;A0A494C1D8;A0A494C007;A0A494C1T3;A0A494C0P4	P06132;A0A494C0Q8;A0A1B0GVN9;A0A494C085;A0A1B0GVZ4;A0A494C0S8;A0A494BZY8;H0Y5R6;Q5T446	Uroporphyrinogen decarboxylase	UROD		0.000656706	0.298325	0.11607
P50225;H3BRY5;P0DMM9;P0DMN0;A0A0A6YYL2;H3BQX5;E9PKR8;E9PM76;H3BNY7;H3BPL6	P50225;H3BRY5;P0DMM9;P0DMN0	Sulfotransferase 1A1;Sulfotransferase;Sulfotransferase 1A3;Sulfotransferase 1A4	SULT1A1;SULT1A3;SULT1A4		0.000665389	0.103048	0.237199
P61353;K7ELC7;K7EQQ9;K7ERY7	P61353;K7ELC7	60S ribosomal protein L27	RPL27		0.000683565	0.244176	-0.136982
Q14498;A0A0U1RQH7;H0Y4X3;A0A0U1RQW2;Q5QP23;Q5QP22;Q86U06;G3V546;G3V5Z6;H0YJJ3;G3XAP0	Q14498;A0A0U1RQH7;H0Y4X3	RNA-binding protein 39	RBM39		0.000689139	0.156943	0.185096
P61201;B4DIH5;H0YKU5;H0YM03;H0YMC2	P61201;B4DIH5;H0YKU5	COP9 signalosome complex subunit 2	COPS2		0.000698339	0.378971	-0.0929558
Q9P035;H3BPZ1;H3BS72;H3BRL8;H3BMZ1	Q9P035;H3BPZ1;H3BS72	Very-long-chain (3R)-3-hydroxyacyl-CoA dehydratase 3	HACD3		0.000708378	0.0215238	0.542847
P13798;C9JIF9;H7C1U0;H7C393;C9JLK2;F8WEH5;H0YFE5	P13798;C9JIF9	Acylamino-acid-releasing enzyme	APEH		0.000722817	0.151318	0.191705
P20839;C9J381;A0A3B3IRL5;C9K0R9;C9J029;H7C5T1;H7C511	P20839;C9J381;A0A3B3IRL5;C9K0R9	Inosine-5-monophosphate dehydrogenase 1;Inosine-5-monophosphate dehydrogenase	IMPDH1		0.00072342	0.217858	-0.15082
P30566;A0A7P0Z472;A0A7P0T9A7;A0A096LNY6;A0A1B0GTJ7;A0A1B0GWJ0;A0A0A6YY92;A0A7P0T8E4;A0A1B0GTG9;A0A1B0GWF8;A0A096LNY5;A0A096LP92;A0A096LNY4;A0A096LPA2;A0A096LP72;B4DEP1;A0A096LP76;A0A096LNT0;A0A1W2PRX2;V9GY96	P30566;A0A7P0Z472;A0A7P0T9A7;A0A096LNY6;A0A1B0GTJ7;A0A1B0GWJ0;A0A0A6YY92;A0A7P0T8E4;A0A1B0GTG9;A0A1B0GWF8;A0A096LNY5;A0A096LP92	Adenylosuccinate lyase	ADSL		0.000727623	0.293032	0.11774
Q92552;G5EA06;D6RH20;D6RJC7;E5RJ73	Q92552;G5EA06;D6RH20	28S ribosomal protein S27, mitochondrial	MRPS27		0.000740217	0.237443	0.141223
Q9Y263;E5RIM3;H0YBW4;H0YC16;H0YAU9	Q9Y263;E5RIM3	Phospholipase A-2-activating protein	PLAA		0.000751018	0.109925	-0.231041
P30101	P30101	Protein disulfide-isomerase A3	PDIA3		0.000762223	0.159381	0.183301
Q15370;B8ZZU8;I3L0M9;A0A0B4J296	Q15370;B8ZZU8;I3L0M9;A0A0B4J296	Transcription elongation factor B polypeptide 2	TCEB2		0.000785813	0.0761481	-0.28187
P26583;D6R9A6	P26583;D6R9A6	High mobility group protein B2	HMGB2		0.000786723	0.198512	0.160406
P54577;A0A6Q8PFX2;A0A0C4DGZ5;A0A6Q8PFX4;A0A6Q8PF15;A0A6Q8PFC1	P54577;A0A6Q8PFX2	Tyrosine--tRNA ligase, cytoplasmic;Tyrosine--tRNA ligase, cytoplasmic, N-terminally processed	YARS		0.000802673	0.125859	-0.216402
Q9UEE9;H3BUV5;H3BUI4	Q9UEE9	Craniofacial development protein 1	CFDP1		0.000867985	0.0962453	0.247581
P05023;A0A2R8YEY8;A0A0A0MT26;P13637;M0R116;B1AKY9;P50993;H0Y7C1;Q13733;P54707;P20648;Q5TC01;Q5TC02;E9PRA5;M0QXF2;Q5TC05;A0A669K9X0	P05023	Sodium/potassium-transporting ATPase subunit alpha-1	ATP1A1		0.000891947	0.0373043	0.399122
P16615;H7C5W9;Q93084;J3QSY6;H3BVB2;H3BTW4	P16615;H7C5W9	Sarcoplasmic/endoplasmic reticulum calcium ATPase 2	ATP2A2		0.000893055	0.0296812	0.455583
Q96CW1;A0A087WY71;E9PFW3;C9JJ47;C9JTK4;C9JGT8;C9JJD3;C9JPV8;H7C4C3	Q96CW1;A0A087WY71;E9PFW3;C9JJ47	AP-2 complex subunit mu	AP2M1		0.000896652	0.175439	-0.176292
P52789;E9PB90;P52790	P52789;E9PB90	Hexokinase-2;Hexokinase	HK2		0.000899735	0.173108	-0.177185
P26440;A0A0A0MT83;A0A0S2Z4K7;H0YLC3;H7C4G6;H0YN10;H0YKV0;A0A087WVD3	P26440;A0A0A0MT83;A0A0S2Z4K7;H0YLC3;H7C4G6	Isovaleryl-CoA dehydrogenase, mitochondrial	IVD		0.000920644	0.0951429	0.249049
Q14126;A0A804HJ09;J3KSI6;A0A804HIA2;A0A804HLK9;A0A804HJQ3	Q14126	Desmoglein-2	DSG2		0.000958092	0.0415146	0.372151
Q9Y223;A0A7I2SU25	Q9Y223;A0A7I2SU25	Bifunctional UDP-N-acetylglucosamine 2-epimerase/N-acetylmannosamine kinase;UDP-N-acetylglucosamine 2-epimerase (hydrolyzing);N-acetylmannosamine kinase	GNE		0.000960982	0.0175556	0.574229
Q8IV08;M0R1F7;M0R3G9;M0R2W7;E2QRG1	Q8IV08	Phospholipase D3	PLD3		0.000970658	0.112537	-0.228753
P31040;D6RFM5;A0A087X1I3;A0A494C1T6;H0Y8X1	P31040;D6RFM5;A0A087X1I3	Succinate dehydrogenase [ubiquinone] flavoprotein subunit, mitochondrial	SDHA		0.000977171	0.19074	0.164541
Q9NQW7;Q5T6H7;Q5T6H2;Q5T6H3	Q9NQW7;Q5T6H7	Xaa-Pro aminopeptidase 1	XPNPEP1		0.000988388	0.198471	-0.160176
Q9UNM6;A0A087WUL9;J3KNQ3;E9PL38;H0YD73;E9PQG3;E9PPD2;F8W8J6	Q9UNM6;A0A087WUL9;J3KNQ3;E9PL38	26S proteasome non-ATPase regulatory subunit 13	PSMD13		0.000997307	0.164691	-0.180702
P07355;H0YMW4;H0YN42;H0YMU9;H0YMD0;H0YM50;A6NMY6;H0YL33;H0YNB8;H0YKS4;H0YNP5;H0YN28;H0YMM1;A0A7I2V4P4;H0YNA0;H0YKX9;H0YMT9;H0YLV6;H0YKZ7;H0YKL9;H0YKV8;H0YMD9;H0YKN4;H0YLE2	P07355;H0YMW4;H0YN42;H0YMU9;H0YMD0;H0YM50;A6NMY6;H0YL33;H0YNB8;H0YKS4;H0YNP5;H0YN28	Annexin A2;Annexin;Putative annexin A2-like protein	ANXA2;ANXA2P2		0.000997658	0.355333	-0.0992626
P17252;P05771;J3KRN5;H3BV73;P05129;I3L148;J3KN97;A0A804HHY0;A0A804HIU5	P17252	Protein kinase C alpha type	PRKCA		0.00100336	0.0963495	0.249537
P12532;F8WCN3;C9JSQ1;C9J8F6;C9J995;C9JT96;C9JJX8;C9J6W7;P17540;D6RHV3;D6R998	P12532;F8WCN3;C9JSQ1	Creatine kinase U-type, mitochondrial	CKMT1A;CKMT1B		0.00105185	0.259193	0.129631
P67870;Q5SRQ6;A0A7I2YQ78;Q5SRQ3;N0E472;A0A0G2JM12;A0A7I2YQQ2;A0A7I2V500;N0E644;A0A0G2JM58	P67870;Q5SRQ6;A0A7I2YQ78;Q5SRQ3;N0E472;A0A0G2JM12	Casein kinase II subunit beta	CSNK2B;CSNK2B-LY6G5B-1181;CSNK2B-LY6G5B--991		0.00105276	0.11315	0.228137
P06733;A0A2R8Y6G6;K7EM90;A0A2R8YEM5;A0A2R8Y879;K7ERS8;A0A2R8Y6I8;A0A2R8Y798;A0A2R8YEG5;E5RI09;E5RG95;K7EPM1;K7EKN2;E5RGZ4	P06733;A0A2R8Y6G6	Alpha-enolase	ENO1		0.00106511	0.395866	-0.0884285
Q9Y639;Q9UFM8;H3BU51;H3BQ94	Q9Y639;Q9UFM8;H3BU51	Neuroplastin	NPTN;DKFZp566H1924		0.00106843	0.0673379	0.299146
P22314;Q5JRR6;Q5JRR9;Q5JRS0;Q5JRS2;Q5JRS3	P22314	Ubiquitin-like modifier-activating enzyme 1	UBA1		0.00106863	0.346558	-0.100959
Q7L1Q6;C9IZ80;C9JFN4;C9J188;C9JWF5;H0Y503;C9JV57	Q7L1Q6;C9IZ80	Basic leucine zipper and W2 domain-containing protein 1	BZW1		0.00110442	0.32994	-0.10537
Q9UDW1	Q9UDW1	Cytochrome b-c1 complex subunit 9	UQCR10		0.00110852	0.0310685	-0.441866
P49585;C9JEJ2;C9J050;H7C1T3;C9J2E1;H7BZN1;Q9Y5K3;C9JPY0;C9JVS0;F8WAZ5;F2Z2B1	P49585;C9JEJ2;C9J050;H7C1T3;C9J2E1;H7BZN1	Choline-phosphate cytidylyltransferase A	PCYT1A		0.00112188	0.166677	-0.179691
Q9H2G2;A0A5F9ZH68;H0YB71	Q9H2G2	STE20-like serine/threonine-protein kinase	SLK		0.00112532	0.4434	-0.0770664
Q86YR5;A0A0A0MSK4;A0A0A0MRC4;A0A087WVF5	Q86YR5;A0A0A0MSK4;A0A0A0MRC4;A0A087WVF5	G-protein-signaling modulator 1	GPSM1		0.00113011	0.0666853	0.300371
A0A2R8YD45;O14773;A0A2R8Y7U1;A0A2R8YGD1;A0A804HJ17;A0A2R8YDY1	A0A2R8YD45;O14773;A0A2R8Y7U1;A0A2R8YGD1;A0A804HJ17	Tripeptidyl-peptidase 1	TPP1		0.00115667	0.0505124	0.335948
Q9NPH2;J3QS51;J3KRH4;J3QRY0;J3QRH1;J3QLD7	Q9NPH2;J3QS51	Inositol-3-phosphate synthase 1	ISYNA1		0.0011571	0.497509	0.0675156
P61026	P61026	Ras-related protein Rab-10	RAB10		0.00115879	0.0735541	0.286614
O94979;D6REX3;D6RHZ5;H7BXG7;H0YAB3;H0Y8V7;H0Y9T9;H0Y9K1;H0Y8W8;D6RE64;D6RCQ9;H0YAF5;D6RBT0;D6RHE8;H0Y9V3;E9PKR7	O94979;D6REX3;D6RHZ5;H7BXG7	Protein transport protein Sec31A	SEC31A		0.00115984	0.341791	-0.102525
P31150;G5E9U5	P31150	Rab GDP dissociation inhibitor alpha	GDI1		0.00118319	0.2426	0.138503
Q9Y496;J3KPF9;A0A087X011;E9PES4;H7C2F6;Q6ZMV9;Q5JRK0;H0Y718	Q9Y496;J3KPF9;A0A087X011;E9PES4	Kinesin-like protein KIF3A;Kinesin-like protein	KIF3A		0.00118721	0.0579535	0.320882
Q9Y508;A0A096LNV3;A0A096LP02;A0A096LNT1;A0A096LNN8;A0A096LPF9	Q9Y508;A0A096LNV3;A0A096LP02	E3 ubiquitin-protein ligase RNF114	RNF114		0.00119366	0.0285	0.465305
Q15181;Q5SQT6	Q15181;Q5SQT6	Inorganic pyrophosphatase	PPA1		0.00119573	0.297958	-0.116348
Q15042	Q15042	Rab3 GTPase-activating protein catalytic subunit	RAB3GAP1		0.00119726	0.236931	-0.141945
Q9Y3A5;A0A087X020;F8WE72	Q9Y3A5;A0A087X020	Ribosome maturation protein SBDS	SBDS		0.0012011	0.171247	-0.178111
Q8NI27;A0A0C4DG98;H0Y815;H0Y7U4;H7C477;B7ZBA0;H0Y594;F2Z2V2	Q8NI27;A0A0C4DG98	THO complex subunit 2	THOC2		0.00120591	0.415427	0.0829441
Q96HY7;C9JWN1;H7C1J3;H7C149	Q96HY7	Probable 2-oxoglutarate dehydrogenase E1 component DHKTD1, mitochondrial	DHTKD1		0.00121229	0.0386804	0.390318
P30837;H0YKF9	P30837	Aldehyde dehydrogenase X, mitochondrial	ALDH1B1		0.0012186	0.0668299	0.298933
Q9UJZ1;A0A087WYB4;F2Z2I8	Q9UJZ1;A0A087WYB4	Stomatin-like protein 2, mitochondrial	STOML2		0.00122652	0.174737	0.176109
Q13685;C9JG97;C9JEH3;C9JTS3;H7C0R2	Q13685;C9JG97;C9JEH3;C9JTS3	Angio-associated migratory cell protein	AAMP		0.00125382	0.140701	0.201846
P05783;F8VZY9;CON__H-INV:HIT000015463	P05783;F8VZY9	Keratin, type I cytoskeletal 18	KRT18		0.00127658	0.180086	0.171895
P11908;H7C540;D3YTJ7;A6NMS2	P11908;H7C540	Ribose-phosphate pyrophosphokinase 2	PRPS2		0.00128367	0.0994286	0.244365
P50213;H0YL72;H0YMU3;H0YLI6;H0YKD0;H0YNF5;H0YM64;H0YM46	P50213;H0YL72;H0YMU3;H0YLI6	Isocitrate dehydrogenase [NAD] subunit alpha, mitochondrial	IDH3A		0.00128656	0.255774	0.131376
Q99797	Q99797	Mitochondrial intermediate peptidase	MIPEP		0.0013038	0.0306486	0.442107
P16435;H0Y4R2;E7EMD0;E7EWU0;C9JU80	P16435;H0Y4R2;E7EMD0	NADPH--cytochrome P450 reductase	POR		0.00130668	0.00505263	0.733992
Q15084	Q15084	Protein disulfide-isomerase A6	PDIA6		0.00131726	0.157819	0.187506
P50991	P50991	T-complex protein 1 subunit delta	CCT4		0.00135602	0.381229	-0.0922535
P38117;M0QY67	P38117;M0QY67	Electron transfer flavoprotein subunit beta	ETFB		0.00137859	0.0974836	-0.246832
P56537;B7ZBH1;A0A0U1RQV5;A0A0B4J1Y7;F8WD20;F8WDS6	P56537	Eukaryotic translation initiation factor 6	EIF6		0.00138332	0.0764224	0.282773
P62195;J3QSA9;J3KRP2;J3QQM1;J3QLH6;J3QRW1;J3QSE0;J3QRR3	P62195;J3QSA9;J3KRP2;J3QQM1;J3QLH6	26S protease regulatory subunit 8	PSMC5		0.00142818	0.321029	-0.108315
P60174;U3KPZ0;U3KQF3;U3KPS5	P60174	Triosephosphate isomerase	TPI1		0.00145094	0.0992646	-0.242559
P78347;A0A494C1K3;A0A494C0Q7;C9J6M0;Q6EKJ0;Q86UP8;A0A087WW90;A0A0D9SF80;A0A494C0I1;A0A494C1N8	P78347;A0A494C1K3	General transcription factor II-I	GTF2I		0.00145637	0.315216	-0.110586
O00154;K7EKP8;Q6ZUV0	O00154;K7EKP8	Cytosolic acyl coenzyme A thioester hydrolase	ACOT7		0.00145652	0.30743	0.113416
Q9UBW8;F5H7C6;F5GYF7;F5H248;F5H4U8;F5H4Z0;F5H3M6;G3XAP1;F5GXT7	Q9UBW8;F5H7C6;F5GYF7;F5H248;F5H4U8	COP9 signalosome complex subunit 7a	COPS7A		0.00146566	0.0740126	-0.285536
P54709;C9JA36;H7C547;F8WBY4;C9J6S2;C9JXZ1;H7C4L9	P54709	Sodium/potassium-transporting ATPase subunit beta-3	ATP1B3		0.00152977	0.0434615	0.368007
P15880;H0YEN5;E9PQD7;I3L404;E9PMM9;E9PM36;E9PPT0;H3BNG3;H0YE27	P15880;H0YEN5;E9PQD7;I3L404;E9PMM9;E9PM36	40S ribosomal protein S2	RPS2		0.00154869	0.422326	-0.0818142
Q9H583;Q5T3Q7;Q6P664	Q9H583;Q5T3Q7	HEAT repeat-containing protein 1;HEAT repeat-containing protein 1, N-terminally processed	HEATR1		0.00155129	0.405172	-0.0857365
Q13618;A0A087WTG3;H7C1L6;A0A087X1R9;H7C399	Q13618	Cullin-3	CUL3		0.00155161	0.265376	-0.127498
P62277;J3KMX5;E9PS50	P62277;J3KMX5	40S ribosomal protein S13	RPS13		0.0015799	0.289783	-0.119273
Q06265;D6RIY6;D6R905;D6RA17;D6RAP4;H0Y9L5	Q06265;D6RIY6;D6R905;D6RA17	Exosome complex component RRP45	EXOSC9		0.00162614	0.242296	-0.139458
P08133;E7EMC6;E5RK63;E5RJF5;E5RI05;E5RFF0;E5RJR0;E5RIU8	P08133;E7EMC6	Annexin A6;Annexin	ANXA6		0.00167025	0.183357	0.168197
Q15392;A0A0A0MTI1	Q15392;A0A0A0MTI1	Delta(24)-sterol reductase	DHCR24		0.00168291	0.0436981	0.364752
Q14141;B1AMS2	Q14141;B1AMS2	Septin-6	2024-09-06		0.00169086	0.100646	0.239591
P41208;Q12798	P41208	Centrin-2	CETN2		0.00169767	0.124552	0.217952
O14787;A0A075B780;K7ESC1;K7ENW1;K7EMA3;K7ESG1;K7ELC3	O14787;A0A075B780	Transportin-2	TNPO2		0.00171356	0.12284	0.220482
P18085;C9JPM4;C9JAK5;U3KQF2	P18085;C9JPM4;C9JAK5	ADP-ribosylation factor 4	ARF4		0.00173572	0.179504	0.173032
P12081;E7ETE2;A0A6Q8PHA5;B4DDD8;A0A6Q8PFF2;A0A6Q8PF47;A0A6Q8PHE3;A0A6Q8PF07;B4E1C5;A0A6Q8PFG9;A0A6Q8PFN6;A0A6Q8PHQ0;D6RF05;A0A2R8YCI2;A0A2R8YFR1	P12081;E7ETE2;A0A6Q8PHA5;B4DDD8;A0A6Q8PFF2;A0A6Q8PF47;A0A6Q8PHE3;A0A6Q8PF07;B4E1C5	Histidine--tRNA ligase, cytoplasmic	HARS		0.00175056	0.396705	-0.0875385
Q99615;A0A6I8PUD4;A0A6I8PU73;A0A6I8PS32;A0A6I8PIK4;A0A6I8PRZ0;A0A6I8PR89;A0A6I8PLE7;K7ER44;A0A6I8PU89;K7EK03;A0A6I8PUC2;K7EIH8;K7EPP7;K7ESP1;K7ELJ8;K7EJV7;K7EN19;K7EJL5;K7EJE9;K7EQ73	Q99615;A0A6I8PUD4;A0A6I8PU73;A0A6I8PS32;A0A6I8PIK4;A0A6I8PRZ0;A0A6I8PR89;A0A6I8PLE7;K7ER44;A0A6I8PU89;K7EK03;A0A6I8PUC2;K7EIH8	DnaJ homolog subfamily C member 7	DNAJC7		0.00176535	0.283753	-0.120854
P20700;E9PBF6;A0A0D9SFE5;A0A0D9SFY5	P20700;E9PBF6;A0A0D9SFE5	Lamin-B1	LMNB1		0.00177096	0.312311	0.111404
P08195;A0A7P0Z4P5;J3KPF3;A0A7P0TAN7;A0A7P0Z4A0;F5GZS6;A0A7P0T9F7;A0A7P0TBF8;A0A7P0TAS6;A0A7P0T8U7;A0A7P0T8F1;F5GZI0;F5H056;H0YH36;A0A7P0TAT7;H0YFS2;F5H0E2;A0A7P0T853;F5H867;H0YFX4;F5GZR9	P08195;A0A7P0Z4P5;J3KPF3;A0A7P0TAN7;A0A7P0Z4A0;F5GZS6;A0A7P0T9F7;A0A7P0TBF8;A0A7P0TAS6;A0A7P0T8U7;A0A7P0T8F1;F5GZI0;F5H056;H0YH36;A0A7P0TAT7	4F2 cell-surface antigen heavy chain	SLC3A2		0.0018147	0.075681	0.282933
P82663;E7EPW2	P82663;E7EPW2	28S ribosomal protein S25, mitochondrial	MRPS25		0.00183443	0.0641127	0.305373
Q99832;F8WAM2;F8WBP8;A0A0D9SG95	Q99832	T-complex protein 1 subunit eta	CCT7		0.00186488	0.34412	-0.101804
P56192;H0YHV5;H0YIP0;F5H2V6;F8VS26;F8W0M7;F8W0S4;F8VZZ9;H0YIC2;H0YI94;F8VPL7;H0YHL6;H0YI27	P56192	Methionine--tRNA ligase, cytoplasmic	MARS		0.00187044	0.438662	-0.0780365
P26196;Q8IV96	P26196	Probable ATP-dependent RNA helicase DDX6	DDX6		0.00187655	0.547123	0.0594799
Q9NZ01;M0R2N5;M0R3C3;M0R329	Q9NZ01;M0R2N5	Very-long-chain enoyl-CoA reductase	TECR		0.00193063	0.0288955	0.462099
Q07812;K4JQN1;I6LPK7	Q07812	Apoptosis regulator BAX	BAX		0.00196721	0.116238	0.22628
P46977;A0A0C4DH80;E9PN73;E9PI32;H0YET6	P46977	Dolichyl-diphosphooligosaccharide--protein glycosyltransferase subunit STT3A	STT3A		0.00197412	0.0254815	0.498792
O14579;M0QXB4;M0R061	O14579;M0QXB4	Coatomer subunit epsilon	COPE		0.00202036	0.341436	-0.102531
P56385	P56385	ATP synthase subunit e, mitochondrial	ATP5I		0.00205184	0.258195	-0.130122
P61916;J3KMY5;G3V3E8;E7EMS2;G3V3D1;G3V2V8;H0YIZ1	P61916;J3KMY5;G3V3E8;E7EMS2;G3V3D1;G3V2V8;H0YIZ1	Epididymal secretory protein E1	NPC2		0.00206367	0.088385	-0.261832
A1L0T0;M0R026;E9PJS0;E9PL44;M0R1B5;M0QZX5;E9PNL1	A1L0T0;M0R026;E9PJS0	Acetolactate synthase-like protein	ILVBL		0.00206824	0.107644	0.234751
P42771;J3QRG6;K7ES20;K7ENC6;P42772	P42771;J3QRG6;K7ES20;K7ENC6	Cyclin-dependent kinase inhibitor 2A	CDKN2A		0.00207544	0.289505	-0.118803
P61081;M0QX69;M0QYI6	P61081	NEDD8-conjugating enzyme Ubc12	UBE2M		0.00210867	0.200441	-0.159558
A8MXV4	A8MXV4	Nucleoside diphosphate-linked moiety X motif 19, mitochondrial	NUDT19		0.0021122	0.157768	0.187944
Q9NNW5;A0A087X295;E9PDU5;E9PBK6;Q6PKC6;C9K020;C9JFP6;V9GYU1;V9GZ65;E5RFX3;F8WE36	Q9NNW5;A0A087X295;E9PDU5;E9PBK6	WD repeat-containing protein 6	WDR6		0.00213108	0.128043	-0.21409
Q9GZZ9;A0A804HJ86;E7EWE1;E7EQ61;C9J5W5;C9JRV9;C9J0F6	Q9GZZ9;A0A804HJ86;E7EWE1;E7EQ61;C9J5W5;C9JRV9	Ubiquitin-like modifier-activating enzyme 5	UBA5		0.00213966	0.0723158	-0.291655
P63241;I3L397;I3L504;Q6IS14	P63241;I3L397;I3L504;Q6IS14	Eukaryotic translation initiation factor 5A-1;Eukaryotic translation initiation factor 5A;Eukaryotic translation initiation factor 5A-1-like	EIF5A;EIF5AL1		0.00214191	0.225552	-0.14802
Q9NP77	Q9NP77	RNA polymerase II subunit A C-terminal domain phosphatase SSU72	SSU72		0.00217294	0.132865	-0.207808
Q14974;J3KTM9;J3QR48;J3QRG4;J3KS06	Q14974;J3KTM9	Importin subunit beta-1	KPNB1		0.002187	0.590954	-0.0507839
O94973;A0A0G2JS82;A0A0G2JQM1;E9PR62;A0A0G2JQA4;A0A0G2JRF9;A0A0G2JRS3;E9PNC4;H0YEG0;A0A0G2JQT9;H0YDE9;A0A0G2JS17;E9PQP4;E9PPY8;E9PPZ3;E9PS94;M0R2D9	O94973;A0A0G2JS82;A0A0G2JQM1	AP-2 complex subunit alpha-2	AP2A2		0.00219805	0.122061	-0.220612
P38646;D6RCD7;A0A7I2V2G2;A0A7I2YQB2;A0A7I2V3F7;A0A7I2V2S7;H0Y8K0;A0A3B3ITI4;H0Y8S0	P38646;D6RCD7;A0A7I2V2G2;A0A7I2YQB2;A0A7I2V3F7;A0A7I2V2S7;H0Y8K0	Stress-70 protein, mitochondrial	HSPA9		0.00220122	0.170946	0.178619
P13667	P13667	Protein disulfide-isomerase A4	PDIA4		0.00220702	0.0588702	0.317471
P37837;F2Z393;E9PM01;E9PKI8	P37837;F2Z393	Transaldolase	TALDO1		0.00225652	0.20865	-0.154855
Q6NVY1;B9A058;F8W8A6;B8ZZZ0;H7C1A5;H7C126;H7C400;H7BYI7	Q6NVY1;B9A058	3-hydroxyisobutyryl-CoA hydrolase, mitochondrial	HIBCH		0.00226609	0.10112	0.241089
P42126;Q96DC0;H3BS70	P42126;Q96DC0;H3BS70	Enoyl-CoA delta isomerase 1, mitochondrial	ECI1;DCI		0.00226924	0.127833	-0.211844
P06737;E9PK47	P06737;E9PK47	Glycogen phosphorylase, liver form;Alpha-1,4 glucan phosphorylase	PYGL		0.00229142	0.469401	-0.0719597
Q9UQ80;F8VR77;F8W0A3;H0YIN7;F8VZ69	Q9UQ80;F8VR77	Proliferation-associated protein 2G4	PA2G4		0.00229964	0.346152	-0.101235
Q9UKF6;G5E9W3;C9JZH6	Q9UKF6;G5E9W3	Cleavage and polyadenylation specificity factor subunit 3	CPSF3		0.00230657	0.276347	-0.123363
O00151	O00151	PDZ and LIM domain protein 1	PDLIM1		0.00233564	0.244245	-0.136746
Q13057;K7EN91;K7ES73;K7EQ60;K7ESK6;K7EP09;K7EPT0;K7EPC2	Q13057	Bifunctional coenzyme A synthase;Phosphopantetheine adenylyltransferase;Dephospho-CoA kinase	COASY		0.00235216	0.217089	0.152101
Q9BTV4;V9GY05	Q9BTV4	Transmembrane protein 43	TMEM43		0.00235846	0.0035	0.840007
Q6YN16	Q6YN16	Hydroxysteroid dehydrogenase-like protein 2	HSDL2		0.00236291	0.122373	0.220773
Q3LXA3;H0YCY6;E9PJG8;I3L252;E9PQR1	Q3LXA3;H0YCY6	Bifunctional ATP-dependent dihydroxyacetone kinase/FAD-AMP lyase (cyclizing);ATP-dependent dihydroxyacetone kinase;FAD-AMP lyase (cyclizing)	DAK;TKFC		0.00241971	0.0244167	0.51827
O00541;B5MCF9;B3KXD6;H7BYY8;H7C267	O00541;B5MCF9;B3KXD6	Pescadillo homolog	PES1		0.00244562	0.356608	-0.0988319
Q9BXW9;A0A6Q8PFY3;H7BZJ7	Q9BXW9;A0A6Q8PFY3	Fanconi anemia group D2 protein	FANCD2		0.00245223	0.0998519	0.245112
P49756;E9PQU5;E9PSE8;H0YE46	P49756	RNA-binding protein 25	RBM25		0.00249943	0.275622	-0.124604
P46821;D6RA32;D6RA40;D6RGJ3;D6RCL2	P46821	Microtubule-associated protein 1B;MAP1B heavy chain;MAP1 light chain LC1	MAP1B		0.00252766	0.222144	0.149784
P60900;G3V295;G3V5Z7;G3V3I1;G3V3U4;G3V4S5;G3V2S7;H0YJC4	P60900;G3V295;G3V5Z7;G3V3I1	Proteasome subunit alpha type-6;Proteasome subunit alpha type	PSMA6		0.00254388	0.33759	-0.103681
P82932	P82932	28S ribosomal protein S6, mitochondrial	MRPS6		0.00254578	0.0487521	0.345178
Q9BV57;A0A0G2JQN5;H7C382	Q9BV57	1,2-dihydroxy-3-keto-5-methylthiopentene dioxygenase	ADI1		0.00259014	0.157678	-0.185945
Q15645;H0YAL2	Q15645	Pachytene checkpoint protein 2 homolog	TRIP13		0.00259096	0.308645	0.11329
Q9NSE4	Q9NSE4	Isoleucine--tRNA ligase, mitochondrial	IARS2		0.00260316	0.0663056	0.301635
Q9BY32	Q9BY32	Inosine triphosphate pyrophosphatase	ITPA		0.00260339	0.087541	0.264745
Q9Y2R5;E9PE17;I3L0E3	Q9Y2R5;E9PE17;I3L0E3	28S ribosomal protein S17, mitochondrial	MRPS17;hCG_1984214		0.00264606	0.0788941	0.276393
Q16643;D6R9W4;D6R9Q9;D6RFI1;D6RCR4	Q16643;D6R9W4	Drebrin	DBN1		0.00269978	0.221592	0.150023
Q9UBN7;A0A2R8YDE6;A0A2R8YCS4;A0A2R8Y5Z4;A0A2R8YD35;C9J172;Q9BRX7;A0A2R8Y4G2;E7EP63;E7ER52;A6NDI8	Q9UBN7;A0A2R8YDE6	Histone deacetylase 6	HDAC6		0.00273238	0.0276129	0.475313
O60493	O60493	Sorting nexin-3	SNX3		0.00276245	0.131551	-0.209126
Q13043;F5H5B4;A0A087WVN8;A0A087WYT4;E5RIM6;Q8NBU1	Q13043;F5H5B4	Serine/threonine-protein kinase 4;Serine/threonine-protein kinase 4 37kDa subunit;Serine/threonine-protein kinase 4 18kDa subunit	STK4		0.00279249	0.035381	0.41896
Q92922;F8WE13	Q92922	SWI/SNF complex subunit SMARCC1	SMARCC1		0.00281013	0.140605	-0.20179
Q5UIP0;H7BZN3;H7C2B5	Q5UIP0	Telomere-associated protein RIF1	RIF1		0.00282707	0.217447	0.151853
P32119;A6NIW5	P32119;A6NIW5	Peroxiredoxin-2	PRDX2		0.00290367	0.289643	0.118988
Q8NBJ5;M0QX72;M0QYH0	Q8NBJ5	Procollagen galactosyltransferase 1	COLGALT1		0.00294096	0.125579	0.217227
P30825;Q5JR49	P30825	High affinity cationic amino acid transporter 1	SLC7A1		0.00294606	0.0631773	0.307204
P21964;A0A7I2V370;E7EMS6;E7EUU8;A0A7I2V3G7;H7BZ45;F8WBW9	P21964;A0A7I2V370;E7EMS6;E7EUU8;A0A7I2V3G7;H7BZ45	Catechol O-methyltransferase	COMT		0.00297502	0.179583	0.173177
Q9H9A6	Q9H9A6	Leucine-rich repeat-containing protein 40	LRRC40		0.00304279	0.253683	-0.133019
P62330	P62330	ADP-ribosylation factor 6	ARF6		0.00305187	0.143732	0.200354
P11388;J3KTB7	P11388	DNA topoisomerase 2-alpha	TOP2A		0.00313584	0.341993	0.102497
P22102;F8WD69;C9JBJ1;C9JTV6;A0A140TA71;H7C366	P22102	Trifunctional purine biosynthetic protein adenosine-3;Phosphoribosylamine--glycine ligase;Phosphoribosylformylglycinamidine cyclo-ligase;Phosphoribosylglycinamide formyltransferase	GART		0.00316088	0.51586	-0.064085
O15067;H0YGH1;J3QSG0;J3QSH6;J3KT98;J3KTL4;J3KTQ5;J3QL39	O15067	Phosphoribosylformylglycinamidine synthase	PFAS		0.00334841	0.452734	0.0755241
P54886	P54886	Delta-1-pyrroline-5-carboxylate synthase;Glutamate 5-kinase;Gamma-glutamyl phosphate reductase	ALDH18A1		0.00340236	0.224831	0.148109
P07942;A0A7I2V4J9;G3XAI2;A0A7I2V5X5;A0A7I2V2T9;A0A7I2V3I5;A0A7I2V682;A0A7I2V3J7;A0A7I2V2J0;A0A7I2V5R0;E7EPA6;A0A7I2V2R2;A0A7I2V407;C9J296;A0A7I2V5T9;E9PCS6	P07942;A0A7I2V4J9;G3XAI2;A0A7I2V5X5;A0A7I2V2T9;A0A7I2V3I5;A0A7I2V682;A0A7I2V3J7;A0A7I2V2J0;A0A7I2V5R0;E7EPA6;A0A7I2V2R2;A0A7I2V407;C9J296	Laminin subunit beta-1	LAMB1		0.00341562	0.00678261	0.696507
O60610;A0A0G2JH68;A0A140T8Z0;H9KV28;A0A2R8Y5N1;B4E2I7;A0A2R8YEF8;H7C2W8	O60610;A0A0G2JH68;A0A140T8Z0;H9KV28;A0A2R8Y5N1	Protein diaphanous homolog 1	DIAPH1		0.0034574	0.42419	-0.0815563
Q9UHD1;E9PHZ2;E9PPQ5;E9PIZ4;E9PSD5;E9PL00	Q9UHD1	Cysteine and histidine-rich domain-containing protein 1	CHORDC1		0.00346135	0.224827	-0.148776
Q13451	Q13451	Peptidyl-prolyl cis-trans isomerase FKBP5;Peptidyl-prolyl cis-trans isomerase FKBP5, N-terminally processed	FKBP5		0.00352324	0.225279	-0.148336
Q8IYB3;A9Z1X7;E9PCT1;M0R088;M0R1E7;M0QXG5	Q8IYB3;A9Z1X7;E9PCT1;M0R088	Serine/arginine repetitive matrix protein 1	SRRM1		0.00353925	0.141217	-0.202233
Q02218;A0A0D9SFS3;E9PCR7;E9PDF2;E9PFG7;Q9ULD0;C9J4G7	Q02218;A0A0D9SFS3;E9PCR7;E9PDF2;E9PFG7	2-oxoglutarate dehydrogenase, mitochondrial	OGDH		0.0035632	0.150842	0.192588
Q13867;K7ES02;J3KSD8;K7ESE8;J3KS79;K7ENH5	Q13867;K7ES02;J3KSD8;K7ESE8	Bleomycin hydrolase	BLMH		0.00357232	0.289835	-0.119265
Q9UMX5	Q9UMX5	Neudesin	NENF		0.00361561	0.127972	0.212703
K7EKE6;P36776;K7EJE8;K7ER27;K7ERR6;K7EQF8;K7ER56	K7EKE6;P36776;K7EJE8	Lon protease homolog, mitochondrial	LONP1		0.00361926	0.311346	0.111872
P08559;Q5JPU3;Q5JPU0;Q5JPT9;Q5JPU1;P29803;Q5JPU2	P08559	Pyruvate dehydrogenase E1 component subunit alpha, somatic form, mitochondrial	PDHA1		0.00362339	0.221267	0.150351
P20020;E7ERY9;A0A0U1RQU3;H0YHH6;F8W1V5	P20020;E7ERY9	Plasma membrane calcium-transporting ATPase 1;Calcium-transporting ATPase	ATP2B1		0.00363761	0.0257358	0.502674
Q13330;E7ESY4;H0Y4T7;F8W9Y9;H7C3F3;H0YIT0	Q13330;E7ESY4;H0Y4T7	Metastasis-associated protein MTA1	MTA1		0.00372751	0.338188	0.103584
Q06210;A0A6I8PRN4;A0A6I8PTT9;O94808;E5RJP4;A0A6I8PRT6	Q06210;A0A6I8PRN4;A0A6I8PTT9	Glutamine--fructose-6-phosphate aminotransferase [isomerizing] 1	GFPT1		0.00373474	0.284506	0.120589
O95433;H0YJG7;G3V438;H0YJU2;G3V3W9;H0YJ63	O95433;H0YJG7;G3V438	Activator of 90 kDa heat shock protein ATPase homolog 1	AHSA1		0.00375121	0.180427	-0.171847
P33176;A0A6Q8PGN1;A0A6Q8PGT2;A0A7I2YQB4;A0A6Q8PFV6;A0A6Q8PGG7	P33176	Kinesin-1 heavy chain	KIF5B		0.00376494	0.430456	-0.0801624
Q9P2R3;I3L3P8;I3L1Z9	Q9P2R3	Rabankyrin-5	ANKFY1		0.00382135	0.337937	-0.103775
Q9Y6Y8;H7C0V8;H7C4C4	Q9Y6Y8	SEC23-interacting protein	SEC23IP		0.00383922	0.256897	-0.131081
P07339;F8W787;A0A1B0GW44;A0A1B0GVD5;A0A1B0GWE8;A0A1B0GVP3;A0A1B0GV23;C9JH19;H7C469;A0A1B0GU92;A0A1B0GU03;F8WD96;A0A1B0GVF1	P07339;F8W787;A0A1B0GW44;A0A1B0GVD5;A0A1B0GWE8;A0A1B0GVP3;A0A1B0GV23;C9JH19;H7C469;A0A1B0GU92;A0A1B0GU03	Cathepsin D;Cathepsin D light chain;Cathepsin D heavy chain	CTSD		0.00389372	0.316562	-0.110062
Q06830;A0A0A0MSI0;A0A0A0MRQ5	Q06830;A0A0A0MSI0	Peroxiredoxin-1	PRDX1		0.00390715	0.385831	-0.091013
Q6NUK1;A0A3B3IU96	Q6NUK1	Calcium-binding mitochondrial carrier protein SCaMC-1	SLC25A24		0.00398886	0.100673	0.241713
P07814;V9GYZ6;V9GZ76	P07814;V9GYZ6	Bifunctional glutamate/proline--tRNA ligase;Glutamate--tRNA ligase;Proline--tRNA ligase	EPRS		0.00402968	0.403762	-0.0864193
Q13309;A0A0A0MTL5;D6R9R7;A0A7I2V5B8;A0A7I2YQC7;A0A7I2V2J7;A0A7I2YQB7;D6RF40;A0A7P0S4R7;D6RAG5;A0A7I2V413;H0Y9I9;D6RHY6;A0A7I2V3U1;A0A7I2YQH6	Q13309;A0A0A0MTL5;D6R9R7;A0A7I2V5B8;A0A7I2YQC7;A0A7I2V2J7;A0A7I2YQB7;D6RF40;A0A7P0S4R7	S-phase kinase-associated protein 2	SKP2		0.00404117	0.0351059	0.420103
Q9UNF1;Q5H909;Q5H907;A0A087X070	Q9UNF1;Q5H909;Q5H907	Melanoma-associated antigen D2	MAGED2		0.00410591	0.127124	0.213774
O95861;A6NF51;F8W1J0;F8VVW8;F8VZG4;F8VRY7	O95861;A6NF51	3(2),5-bisphosphate nucleotidase 1	BPNT1		0.00412156	0.283082	-0.121356
P78371;F5GWF6;F8VQ14	P78371;F5GWF6;F8VQ14	T-complex protein 1 subunit beta	CCT2		0.00427543	0.341654	-0.102861
P13693;J3KPG2;Q5W0H4;A0A0B4J2C3;E9PJF7;H0YCX0;Q9HAU6	P13693;J3KPG2;Q5W0H4;A0A0B4J2C3;E9PJF7	Translationally-controlled tumor protein	TPT1		0.00428765	0.222636	-0.149692
Q01813;A0A7I2V3Z0;B1APP6;Q5VSR5;H0Y757;V9GY25;V9GYV7;A0A7I2V5S1;H0Y3Y3;A0A7I2YQB6	Q01813;A0A7I2V3Z0;B1APP6	ATP-dependent 6-phosphofructokinase, platelet type	PFKP		0.00432206	0.381017	0.0922874
P04843;B7Z4L4;F8WF32	P04843;B7Z4L4	Dolichyl-diphosphooligosaccharide--protein glycosyltransferase subunit 1	RPN1		0.00432316	0.0497479	0.343317
P14735;A0A7I2V2P6;A0A3B3ISG5;A0A7I2V3E3;A0A7I2V610;A0A7I2YQV5;A0A7I2V4Q3;A0A7I2V2S1;B3KSB8;A0A7I2V3K9;A0A7I2YQS6;A0A7I2V612;A0A7I2V373;A0A7I2V4A4;A0A7I2V634	P14735;A0A7I2V2P6;A0A3B3ISG5;A0A7I2V3E3;A0A7I2V610;A0A7I2YQV5;A0A7I2V4Q3;A0A7I2V2S1;B3KSB8;A0A7I2V3K9	Insulin-degrading enzyme	IDE		0.00434312	0.274534	-0.125261
Q8WXI9;A0A0U1RRM1;A0A0U1RR30;A0A0U1RRK3;A0A0U1RR34;A0A1B0GVS4;A0A1B0GW07	Q8WXI9;A0A0U1RRM1	Transcriptional repressor p66-beta	GATAD2B		0.00434706	0.263423	-0.129012
P34896;J3KRZ5;J3KRK5;A0A087WTD8	P34896	Serine hydroxymethyltransferase, cytosolic	SHMT1		0.00439127	0.095311	0.251025
P43304;F5GYK7;E7EM56;E9PDK4	P43304;F5GYK7	Glycerol-3-phosphate dehydrogenase, mitochondrial;Glycerol-3-phosphate dehydrogenase	GPD2		0.00447243	0.256857	-0.130908
P41252;A0A804HJN6;A0A804HHW9;A0A804HL54;A0A0A0MSX9;J3KR24;A0A804HJ36;A0A804HIV9;A0A804HKU1;A0A804HK69;A0A804HIG2;A0A804HKW6;A0A0D9SFC1	P41252;A0A804HJN6;A0A804HHW9;A0A804HL54;A0A0A0MSX9;J3KR24;A0A804HJ36;A0A804HIV9;A0A804HKU1;A0A804HK69	Isoleucine--tRNA ligase, cytoplasmic	IARS		0.00448783	0.394095	-0.0892467
Q9Y2T2;P53677;E5RJ52;H0YBM0;H0YBA0;E7ER80	Q9Y2T2	AP-3 complex subunit mu-1	AP3M1		0.00450189	0.32849	-0.106055
Q9NR45;Q5TBR0;Q5TBR1	Q9NR45	Sialic acid synthase	NANS		0.00454486	0.237424	-0.14261
Q9Y2Z4;H0YHS6	Q9Y2Z4;H0YHS6	Tyrosine--tRNA ligase, mitochondrial;Tyrosine--tRNA ligase	YARS2		0.00460727	0.164485	0.182167
Q14152	Q14152	Eukaryotic translation initiation factor 3 subunit A	EIF3A		0.00466318	0.444527	-0.0768356
Q8IZL8;C9JFV4;E7EV54;I3L445;I3L4P1;I3L1P4;I3L4M7	Q8IZL8;C9JFV4;E7EV54	Proline-, glutamic acid- and leucine-rich protein 1	PELP1		0.00473477	0.628864	-0.045071
Q9Y605;A0A087WTY9;Q96HT8	Q9Y605;A0A087WTY9	MORF4 family-associated protein 1	MRFAP1		0.0047755	0.0246809	-0.524177
Q8N766;H7C4E3;A0A286YEW0	Q8N766	ER membrane protein complex subunit 1	EMC1		0.00485808	0.107679	0.235259
P50570;K7EPK9;H7C5U0;K7ENE7	P50570	Dynamin-2	DNM2		0.00486079	0.318689	-0.109232
P32121;K7ENA6;I3L412;Q68DZ5;K7EL17;I3L0V6	P32121;K7ENA6;I3L412	Beta-arrestin-2	ARRB2		0.00493367	0.180606	0.170227
Q9BRT9;E5RFF9;E5RH56	Q9BRT9;E5RFF9	DNA replication complex GINS protein SLD5;DNA replication complex GINS protein SLD5, N-terminally processed;DNA replication complex GINS protein SLD5	GINS4		0.00494374	0.25185	0.133779
Q9NX14	Q9NX14	NADH dehydrogenase [ubiquinone] 1 beta subcomplex subunit 11, mitochondrial	NDUFB11		0.00499319	0.127504	0.214051
P78344;D3DQV9;H0Y3P2;H0YCH5;H0YD77;E9PKF8;H0YEC5;H0YE22;H0YCF8;H0YE44;H0YEN8;H0YDC0;H0YD99	P78344;D3DQV9;H0Y3P2	Eukaryotic translation initiation factor 4 gamma 2	EIF4G2		0.00501577	0.397078	-0.0877079
P07858;E9PHZ5;A0A7I2V668;A0A7I2V440;A0A7P0NGZ6;A0A7I2YQK9;E9PQM1;E9PR21;A0A7I2V4Z9;E9PSG5;A0A7I2V367;R4GMQ5;E9PLY3;E9PNL5;E9PKQ7;A0A7I2V4S6;E9PCB3;A0A7I2V2J1;A0A7I2V302	P07858;E9PHZ5;A0A7I2V668;A0A7I2V440;A0A7P0NGZ6;A0A7I2YQK9;E9PQM1;E9PR21;A0A7I2V4Z9;E9PSG5	Cathepsin B;Cathepsin B light chain;Cathepsin B heavy chain	CTSB		0.00506396	0.145035	0.199401
Q6PI48;A0A3B3ISK7;A0A3B3IT01;A0A3B3IS01;A0A3B3IS54;A0A3B3ITS3;A0A3B3ITK9;A0A3B3IT89	Q6PI48;A0A3B3ISK7;A0A3B3IT01;A0A3B3IS01;A0A3B3IS54;A0A3B3ITS3	Aspartate--tRNA ligase, mitochondrial	DARS2		0.00509719	0.158543	0.187677
Q7L0Y3;C9JVB6	Q7L0Y3;C9JVB6	Mitochondrial ribonuclease P protein 1	TRMT10C		0.00511228	0.237624	0.142929
Q15067;K7ENF1;K7ESC7;K7ELT1;I3L0T4;I3L2U4;I3L4S5	Q15067	Peroxisomal acyl-coenzyme A oxidase 1	ACOX1		0.00517678	0.126847	-0.216492
Q8IVM0	Q8IVM0	Coiled-coil domain-containing protein 50	CCDC50		0.00521771	0.11698	-0.22669
P07686;Q5URX0;H0YA83;H0Y9B6;D6REQ8;H0Y9M3	P07686;Q5URX0;H0YA83;H0Y9B6	Beta-hexosaminidase subunit beta;Beta-hexosaminidase subunit beta chain B;Beta-hexosaminidase subunit beta chain A	HEXB		0.00521957	0.180907	-0.170679
P30533;A0A3B3IRQ7;D6REW6	P30533;A0A3B3IRQ7	Alpha-2-macroglobulin receptor-associated protein	LRPAP1		0.00523452	0.123758	0.22044
O95816	O95816	BAG family molecular chaperone regulator 2	BAG2		0.00525529	0.196942	-0.162262
P18669;P15259;Q8N0Y7	P18669	Phosphoglycerate mutase 1	PGAM1		0.00527356	0.414696	-0.0830276
P50402;A0A804HIV7;Q5HY57;A0A804HLA2	P50402;A0A804HIV7;Q5HY57;A0A804HLA2	Emerin	EMD		0.00534466	0.0444	0.363876
P04818	P04818	Thymidylate synthase	TYMS		0.00535021	0.146638	0.197966
Q9H2M9;H7C4Y9;F8WDJ2	Q9H2M9	Rab3 GTPase-activating protein non-catalytic subunit	RAB3GAP2		0.00535681	0.255611	-0.132496
P41227;F8W808;A8MWP7;C9JN83;C9JW55;Q9BSU3;H0Y8T0	P41227	N-alpha-acetyltransferase 10	NAA10		0.00537065	0.37725	-0.093898
P11766;H0YAG8;D6RFE4;D6R9G2;D6RAY0	P11766	Alcohol dehydrogenase class-3	ADH5		0.00539729	0.326263	-0.106736
Q9Y6G9;E9PHI6;C9JGM7;C9JLW1	Q9Y6G9;E9PHI6	Cytoplasmic dynein 1 light intermediate chain 1	DYNC1LI1		0.00540935	0.265235	-0.128159
P11387;A0A7P0T852;Q969P6;A0A7P0T9R7;E5RIC7;E5RJ95;E5RFS0;E5RJ33;H0YBR3;H0YC03;E5RGE7;E5RGR4;E5RFE3;E5RGR2	P11387;A0A7P0T852	DNA topoisomerase 1	TOP1		0.00544035	0.0542222	0.331021
O75367;B4DJC3;D6RCF2;A0A7I2V4D9;A0A7I2YQB9	O75367;B4DJC3	Core histone macro-H2A.1;Histone H2A	H2AFY		0.00548912	0.371811	-0.0947601
Q9BY67;A0A087X1W8;A0A0A0MTJ8;X5DQS5;A0A087X0T8;F5H125;H0YG94;F5H0H5;F5H8J9	Q9BY67;A0A087X1W8;A0A0A0MTJ8;X5DQS5;A0A087X0T8;F5H125	Cell adhesion molecule 1	CADM1		0.00551989	0.046386	0.354035
P46459;I3L0N3;I3L0L3;I3L2G1;K7EQD6;I3L338;I3L4Q9	P46459;I3L0N3	Vesicle-fusing ATPase	NSF		0.00555775	0.515281	-0.064415
Q00169;F5GWE5;I3L459;I3L4H1;I3L4C0;I3L2X8;I3L471;I3L4U7;I3NI10;I3L3W1	Q00169;F5GWE5;I3L459;I3L4H1;I3L4C0	Phosphatidylinositol transfer protein alpha isoform	PITPNA		0.00558895	0.197779	0.161797
P13796;Q5TBN3;Q5TBN5	P13796	Plastin-2	LCP1		0.00559286	0.180057	-0.172087
O75874;C9J4N6;C9JLU6;C9JJE5	O75874	Isocitrate dehydrogenase [NADP] cytoplasmic	IDH1		0.00561087	0.243469	0.138198
P52701;A0A494C0M1;A0A087WWJ1;A0A087WYT6;F8WAX8;C9JH55;F8W7G9;C9J8Y8;C9J7Y7	P52701;A0A494C0M1;A0A087WWJ1	DNA mismatch repair protein Msh6	MSH6		0.00561392	0.453895	0.0754036
Q9Y3Y2;X6R700;A0A087X1B7;Q5T7Y7	Q9Y3Y2;X6R700;A0A087X1B7	Chromatin target of PRMT1 protein	CHTOP		0.00579931	0.244045	-0.137422
Q99623;F5GY37;J3KPX7;A0A7I2V5F0;F5H3X6;F5GWA7;F5H0C5;F5H2D2;A0A3G2KQ93;U3KPZ5	Q99623;F5GY37;J3KPX7;A0A7I2V5F0;F5H3X6;F5GWA7	Prohibitin-2	PHB2		0.00588933	0.207159	-0.155759
Q00535	Q00535	Cyclin-dependent-like kinase 5	CDK5		0.00591775	0.177827	0.175137
Q9HD33	Q9HD33	39S ribosomal protein L47, mitochondrial	MRPL47		0.00597092	0.147154	0.196134
Q96IU4;B4DQI4;F8W9U3	Q96IU4;B4DQI4;F8W9U3	Alpha/beta hydrolase domain-containing protein 14B	ABHD14B		0.00601811	0.0672752	0.300035
A0A7P0TA85;P35613;A0A7P0TB04;A0A087WUV8;I3L192;A0A2R8YDZ0	A0A7P0TA85;P35613;A0A7P0TB04;A0A087WUV8;I3L192	Basigin	BSG		0.00604127	0.0520645	0.335579
Q7Z2W4;C9J6P4;A0A7P0T8C6;H7C5K1	Q7Z2W4;C9J6P4;A0A7P0T8C6	Zinc finger CCCH-type antiviral protein 1	ZC3HAV1		0.00604968	0.277346	-0.123911
Q12888;A6NNK5;C9JXV0;H7C3N7;M0R142;H7BZY0;H7C495;H7C151	Q12888;A6NNK5	Tumor suppressor p53-binding protein 1	TP53BP1		0.00611209	0.244433	0.137299
Q2T9J0	Q2T9J0	Peroxisomal leader peptide-processing protease;Peroxisomal leader peptide-processing protease, 15 kDa form;Peroxisomal leader peptide-processing protease, 45 kDa form	TYSND1		0.00614136	0.0949194	0.251213
P49748;G3V1M7;K7EQP4;J3QRJ8;J3QKU9;K7EJW8;J3KSR4;K7EMF8;J3KS89	P49748	Very long-chain specific acyl-CoA dehydrogenase, mitochondrial	ACADVL		0.0062325	0.235604	0.143667
Q9UHD8;A0A6Q8PHC2;K7EL40;K7EK18;K7ENL0;K7ER52;K7EQD7;K7EIE4;K7EPY1;K7EJ51;K7EJV0;K7EJZ2;K7ER14;K7ENQ5;K7EN52;K7EKN4;K7ER34;K7EQ08	Q9UHD8	Septin-9	2024-09-09		0.00624016	0.370349	0.0956203
Q13620;K4DI93;A0A669KAX4;A0A7P0T954;A0A7P0T9L3;A0A7P0TAQ3;A0A7P0T8P8;A0A804CL36;A0A7P0T9C8;A0A7P0T9D0;A0A669KBG9;A0A7P0T9P5;A0A7P0TAF9;A0A7P0T9R8;A0A7P0Z4G9;A0A7P0T8W4;A0A669KAU9;A0A7P0Z439;A0A7P0Z4E4	Q13620;K4DI93;A0A669KAX4;A0A7P0T954;A0A7P0T9L3;A0A7P0TAQ3;A0A7P0T8P8;A0A804CL36;A0A7P0T9C8;A0A7P0T9D0;A0A669KBG9;A0A7P0T9P5;A0A7P0TAF9	Cullin-4B	CUL4B		0.00624864	0.264207	0.128648
Q5TDH0;H0YII4;H0YI90;Q8WTU0	Q5TDH0	Protein DDI1 homolog 2	DDI2		0.00637431	0.348202	-0.100787
Q9Y6M1;F8W930	Q9Y6M1;F8W930	Insulin-like growth factor 2 mRNA-binding protein 2	IGF2BP2		0.00652358	0.395749	-0.0885513
Q13572;G3V4M9;G3V588;G3V5A3;G3V3C0	Q13572;G3V4M9	Inositol-tetrakisphosphate 1-kinase	ITPK1		0.00674469	0.242533	-0.140447
Q9BQI0;A6PVM9;Q5JUP3	Q9BQI0;A6PVM9;Q5JUP3	Allograft inflammatory factor 1-like	AIF1L		0.00675726	0.148884	0.194933
O75439;G3V0E4;F8WAZ6;F8WEA6;F8WBE1	O75439;G3V0E4	Mitochondrial-processing peptidase subunit beta	PMPCB		0.00678193	0.183667	0.168649
Q15334;A0A087WW77	Q15334;A0A087WW77	Lethal(2) giant larvae protein homolog 1	LLGL1		0.00683038	0.1272	0.212708
Q9H6F5;H0YG79	Q9H6F5	Coiled-coil domain-containing protein 86	CCDC86		0.00689639	0.236769	-0.142622
P07195;A0A5F9ZHM4;A0A3B3IS95;A8MW50;C9J7H8;F5H793	P07195;A0A5F9ZHM4;A0A3B3IS95;A8MW50	L-lactate dehydrogenase B chain;L-lactate dehydrogenase	LDHB		0.00695491	0.59108	0.0509037
Q96G03;E7ENQ8;E9PD70;H0Y921	Q96G03	Phosphoglucomutase-2	PGM2		0.0069625	0.370327	-0.0954571
P00568;Q5T9B7;H0YID2;Q9Y6K8	P00568;Q5T9B7	Adenylate kinase isoenzyme 1	AK1		0.00702546	0.21704	-0.152239
O00746;Q4TT34;F2Z2X0;H0Y6J0;A0A087WVT9;A2IDC9	O00746;Q4TT34;F2Z2X0;H0Y6J0;A0A087WVT9	Nucleoside diphosphate kinase, mitochondrial;Nucleoside diphosphate kinase	NME4		0.00706762	0.211536	0.154462
P49821;G3V0I5;B4DE93;E9PMX3;E9PQP1;E9PPR0;H0YE81;E9PLC6;E9PJL9;H0YD04;E9PPS5;E9PPD6	P49821;G3V0I5;B4DE93	NADH dehydrogenase [ubiquinone] flavoprotein 1, mitochondrial	NDUFV1		0.0070954	0.100617	0.242175
Q8WUM4;A0A3B3IT07;C9IZF9;F8WEQ7;F8WBR8;F8WDK9	Q8WUM4	Programmed cell death 6-interacting protein	PDCD6IP		0.00710089	0.396915	-0.0879539
P09936;D6RE83;D6R956;D6R974;D6RF53	P09936;D6RE83;D6R956;D6R974	Ubiquitin carboxyl-terminal hydrolase isozyme L1;Ubiquitin carboxyl-terminal hydrolase	UCHL1		0.00710245	0.338075	-0.103981
P07910;G3V2Q1;G3V576;G3V555;G3V575	P07910;G3V2Q1;G3V576;G3V555;G3V575	Heterogeneous nuclear ribonucleoproteins C1/C2	HNRNPC		0.00713776	0.0387527	-0.401736
Q9H3U1;A0A1W2PNX8	Q9H3U1;A0A1W2PNX8	Protein unc-45 homolog A	UNC45A		0.00714596	0.25069	0.134449
P42677;C9J1C5	P42677	40S ribosomal protein S27	RPS27		0.00741174	0.281994	-0.12202
Q14257;A8MXP8;H0YL43	Q14257;A8MXP8;H0YL43	Reticulocalbin-2	RCN2		0.00748231	0.241966	0.14002
O95757;E9PDE8;D6RJ96	O95757;E9PDE8;D6RJ96	Heat shock 70 kDa protein 4L	HSPA4L		0.00752823	0.226447	-0.147995
O75663	O75663	TIP41-like protein	TIPRL		0.00754511	0.386238	-0.0912285
Q9NYU2;H7BZG0;F8WCI2;F8WCE6	Q9NYU2	UDP-glucose:glycoprotein glucosyltransferase 1	UGGT1		0.00756224	0.201853	0.158807
P04075;J3KPS3;H3BQN4;H3BPS8;H3BUH7;H3BR04;H3BMQ8;H3BU78;H3BR68	P04075;J3KPS3;H3BQN4;H3BPS8;H3BUH7	Fructose-bisphosphate aldolase A;Fructose-bisphosphate aldolase	ALDOA		0.0075747	0.462862	-0.0737896
P17812;A0A3B3IRI2;B4E1E0;A0A3B3IRQ8;A0A3B3ITF6;A0A3B3ITB8;A0A3B3ISY3;A0A3B3ITH9	P17812;A0A3B3IRI2;B4E1E0;A0A3B3IRQ8;A0A3B3ITF6;A0A3B3ITB8	CTP synthase 1;CTP synthase	CTPS1		0.00760385	0.403611	-0.0863483
Q9NZB2;A0A0C4DG79;A0A494C0Y9;A0A0C4DH52	Q9NZB2;A0A0C4DG79	Constitutive coactivator of PPAR-gamma-like protein 1	FAM120A		0.00771471	0.308433	0.113292
P48643;B7ZAR1;E9PCA1;E7ENZ3;H0Y914;D6RIZ7	P48643;B7ZAR1;E9PCA1;E7ENZ3	T-complex protein 1 subunit epsilon	CCT5		0.00796188	0.379566	-0.0929489
P17858	P17858	ATP-dependent 6-phosphofructokinase, liver type	PFKL		0.00809899	0.233764	0.144745
P51649;C9J8Q5;A0A5F9ZI23;A0A5F9ZH98;A0A5F9ZH05	P51649;C9J8Q5;A0A5F9ZI23	Succinate-semialdehyde dehydrogenase, mitochondrial	ALDH5A1		0.00810853	0.146984	0.199025
Q16775;H3BPK3;H3BPQ4;H3BQW8;H3BV79	Q16775;H3BPK3;H3BPQ4;H3BQW8	Hydroxyacylglutathione hydrolase, mitochondrial	HAGH		0.00819732	0.179654	0.173269
Q9H0S4;F5H1N9	Q9H0S4	Probable ATP-dependent RNA helicase DDX47	DDX47		0.00823246	0.30123	0.115603
Q9NX63;C9JRZ6;F8WAR4;A0A286YEX5	Q9NX63;C9JRZ6;F8WAR4	MICOS complex subunit MIC19	CHCHD3		0.00823697	0.311503	-0.112216
Q8TEQ6	Q8TEQ6	Gem-associated protein 5	GEMIN5		0.00835725	0.57607	0.0538857
Q14697;F5H6X6	Q14697;F5H6X6	Neutral alpha-glucosidase AB	GANAB		0.00836423	0.179434	0.174277
Q15061;C9IZK7	Q15061	WD repeat-containing protein 43	WDR43		0.00841452	0.355978	-0.099535
Q01081;Q8WU68;A0A1B0GW87;M0QYK5;M0R2N4	Q01081	Splicing factor U2AF 35 kDa subunit	U2AF1		0.00846361	0.288792	-0.120044
P00387;B1AHF3	P00387;B1AHF3	NADH-cytochrome b5 reductase 3;NADH-cytochrome b5 reductase 3 membrane-bound form;NADH-cytochrome b5 reductase 3 soluble form	CYB5R3		0.00851197	0.0874971	0.270613
Q9Y3B7;E9PQB6;H0YCD5	Q9Y3B7	39S ribosomal protein L11, mitochondrial	MRPL11		0.00851598	0.158505	0.187085
Q13432;K7EN86;C9JSK0;K7EJU3;J3QQT8	Q13432;K7EN86;C9JSK0	Protein unc-119 homolog A	UNC119		0.00869629	0.140503	0.204849
P62857	P62857	40S ribosomal protein S28	RPS28		0.00870941	0.251008	-0.134927
Q14166	Q14166	Tubulin--tyrosine ligase-like protein 12	TTLL12		0.00873288	0.565947	-0.0559727
P54920;M0R0Y2;M0R2M1;M0R213;M0R058;M0R0I4;M0R027;Q9H115;A0A087WZQ7;M0QZM9;M0QZN5;M0R031	P54920;M0R0Y2;M0R2M1	Alpha-soluble NSF attachment protein	NAPA		0.00889887	0.14068	-0.205333
P35237;A0A024QZX5;A0A087X1N8;A0A2R8YD12;A0A2R8Y6A7;A0A2R8YDD0;A0A2R8Y517;A0A2R8Y5S1;A0A2R8Y6N4;C9JTJ8;C9JVA8	P35237;A0A024QZX5;A0A087X1N8;A0A2R8YD12	Serpin B6	SERPINB6		0.00891398	0.180242	-0.171595
K7ELL7;P14314;K7EPW7;A0A7I2V2T6;A0A0C4DGP4;K7EKX1;K7EJ70;K7EIP3	K7ELL7;P14314	Glucosidase 2 subunit beta	PRKCSH		0.00894014	0.179307	0.17213
Q99873;E9PKG1;E9PIX6;E9PQ98;H0YDE4;E9PNR9;E9PMW9;E9PMZ2	Q99873;E9PKG1;E9PIX6;E9PQ98;H0YDE4;E9PNR9	Protein arginine N-methyltransferase 1	PRMT1		0.0089925	0.381283	-0.0923664
Q9BT78;D6RFN0;D6RAX7;D6RD63;D6REK7	Q9BT78;D6RFN0;D6RAX7;D6RD63	COP9 signalosome complex subunit 4	COPS4		0.00902473	0.430396	-0.0803505
Q8TBX8;H0YIJ6;F8VNT5;F8VU68	Q8TBX8	Phosphatidylinositol 5-phosphate 4-kinase type-2 gamma	PIP4K2C		0.00904925	0.11279	-0.231796
Q9UJS0;R4GN64	Q9UJS0	Calcium-binding mitochondrial carrier protein Aralar2	SLC25A13		0.00915503	0.344134	-0.102251
P78527;F5GX40;H0YG84	P78527	DNA-dependent protein kinase catalytic subunit	PRKDC		0.00928548	0.383984	0.0919216
Q16539;B4E0K5;B5TY33;E7EX54;H7C4E2	Q16539;B4E0K5	Mitogen-activated protein kinase 14	MAPK14		0.00934385	0.16942	-0.180199
Q02952	Q02952	A-kinase anchor protein 12	AKAP12		0.00935383	0.378823	0.0932049
O15511;B1ALC0	O15511;B1ALC0	Actin-related protein 2/3 complex subunit 5	ARPC5		0.00946822	0.1946	-0.164159
P24752;A0A5F9ZHL1;A0A5F9ZHJ0;A0A5F9ZHJ7;A0A5F9ZHD4;A0A5F9ZI66;A0A5F9ZHH9;H0YEL7;A0A5F9ZHL7;E9PRQ6	P24752;A0A5F9ZHL1;A0A5F9ZHJ0;A0A5F9ZHJ7;A0A5F9ZHD4;A0A5F9ZI66	Acetyl-CoA acetyltransferase, mitochondrial	ACAT1		0.00950333	0.192184	0.165208
Q6ZN17;A0A1B0GVD3;A0A1B0GTK2	Q6ZN17;A0A1B0GVD3;A0A1B0GTK2	Protein lin-28 homolog B	LIN28B		0.00952554	0.159084	-0.187932
O00231;J3QRY4;J3QS13;J3KSW3	O00231	26S proteasome non-ATPase regulatory subunit 11	PSMD11		0.00955336	0.430126	-0.0803085
O60502;H7C3X0	O60502	Protein O-GlcNAcase	MGEA5		0.00958894	0.21769	-0.152592
O43396;K7ER96;K7EML9;K7EPB7;K7EME7;K7EKG2	O43396;K7ER96	Thioredoxin-like protein 1	TXNL1		0.00960371	0.366312	-0.0965561
Q8TCC3;B8ZZV5	Q8TCC3	39S ribosomal protein L30, mitochondrial	MRPL30		0.00967503	0.178958	0.172432
P25440;H0Y6K2;A0A140T9E9;A0A0G2JK44;A0A140T9V2;U3KQA6;A0A0G2JHL0;A0A140T9F7;E9PIQ3;A0A0G2JHN8;A0A140T9I1;H0Y799;A0A140T9X8;H0YDJ7;U3KPW0;E9PKQ9	P25440;H0Y6K2;A0A140T9E9;A0A0G2JK44;A0A140T9V2;U3KQA6;A0A0G2JHL0;A0A140T9F7	Bromodomain-containing protein 2	BRD2		0.0097321	0.255326	-0.132431
Q9BY44;F8WAE5;C9IZE1;H7C5R5;H7C5Q3;F8WF18;F8WAT3	Q9BY44;F8WAE5	Eukaryotic translation initiation factor 2A;Eukaryotic translation initiation factor 2A, N-terminally processed	EIF2A		0.00978738	0.277356	-0.124417
Q99460;A0A7I2V523;A0A7I2V5C8;A0A087WW66;A0A7I2V262;A0A7I2YQY1;A0A7P0MW50;A0A7I2V2K8;A0A7I2V641;A0A7I2V479;A0A7I2V4X0;A0A7I2YQI9;A0A7I2V491;A0A7I2V4A5;C9J9M4;H7BZR6;F8WCE3	Q99460;A0A7I2V523;A0A7I2V5C8;A0A087WW66;A0A7I2V262;A0A7I2YQY1;A0A7P0MW50;A0A7I2V2K8;A0A7I2V641;A0A7I2V479;A0A7I2V4X0;A0A7I2YQI9;A0A7I2V491	26S proteasome non-ATPase regulatory subunit 1	PSMD1		0.00981359	0.403166	-0.0865662
P27348;E9PG15	P27348;E9PG15	14-3-3 protein theta	YWHAQ		0.00986158	0.501568	0.0669292
P53992;G5EA31;A0A0U1RR49	P53992;G5EA31	Protein transport protein Sec24C	SEC24C		0.00992881	0.243673	-0.138371
P62241;Q5JR95	P62241;Q5JR95	40S ribosomal protein S8	RPS8		0.00999416	0.355909	-0.0996246
Q7L2E3;H7BXY3	Q7L2E3;H7BXY3	Putative ATP-dependent RNA helicase DHX30	DHX30		0.0100482	0.243438	0.138982
P51784;G5E9A6;Q5JXD3	P51784;G5E9A6	Ubiquitin carboxyl-terminal hydrolase 11;Ubiquitin carboxyl-terminal hydrolase	USP11		0.0101015	0.370458	0.0955833
P02786;G3V0E5;H7C3V5;F8WBE5;Q9UP52	P02786;G3V0E5	Transferrin receptor protein 1;Transferrin receptor protein 1, serum form	TFRC		0.0101383	0.366683	0.0965744
P42167;G5E972;H0YJH7	P42167;G5E972	Lamina-associated polypeptide 2, isoforms beta/gamma;Thymopoietin;Thymopentin	TMPO		0.0101453	0.158552	0.187658
O75027;A0A5F9ZA98;A0A590UJS8;B4DGL8;A0A087WW65;A0A2R8Y473;E9PJR8;A0A2R8YF35;E9PNQ5;A0A2R8Y3N2	O75027;A0A5F9ZA98;A0A590UJS8;B4DGL8;A0A087WW65;A0A2R8Y473	ATP-binding cassette sub-family B member 7, mitochondrial	ABCB7		0.0101611	0.036	0.413646
Q9ULW0	Q9ULW0	Targeting protein for Xklp2	TPX2		0.0101962	0.0455221	0.359041
P21399	P21399	Cytoplasmic aconitate hydratase	ACO1		0.0101988	0.178836	0.174766
Q96B54;M0QXZ5	Q96B54;M0QXZ5	Zinc finger protein 428	ZNF428		0.0102147	0.157376	0.186276
O94906	O94906	Pre-mRNA-processing factor 6	PRPF6		0.0102407	0.227985	0.147354
Q8NCA5;E9PH82;C9J3G8	Q8NCA5;E9PH82	Protein FAM98A	FAM98A		0.0102433	0.146349	-0.197959
P07099;B1AQP8	P07099	Epoxide hydrolase 1	EPHX1		0.0102982	0.0988676	0.246878
Q14318;U3KQ64;A0A0A0MTJ1;U3KQI1	Q14318	Peptidyl-prolyl cis-trans isomerase FKBP8	FKBP8		0.0103198	0.328347	0.106433
P61221;D6R9I9;D6RGF4;H0Y990	P61221;D6R9I9	ATP-binding cassette sub-family E member 1	ABCE1		0.0103941	0.431821	-0.0800587
Q92616	Q92616	Translational activator GCN1	GCN1L1		0.0104016	0.474511	-0.0711304
Q96QK1;I3L4S0;A0A1W2PP10;A0A3B3ITD4	Q96QK1	Vacuolar protein sorting-associated protein 35	VPS35		0.0104124	0.548666	-0.0593414
Q12933;B1AMX7;B1AMX8;B1AMY1	Q12933	TNF receptor-associated factor 2	TRAF2		0.0104436	0.146074	0.198253
Q16630;F8WJN3;A0A3B3ISW1;F8W084	Q16630;F8WJN3	Cleavage and polyadenylation specificity factor subunit 6	CPSF6		0.010582	0.385269	-0.0911602
O00425;F8WD15	O00425	Insulin-like growth factor 2 mRNA-binding protein 3	IGF2BP3		0.010604	0.315458	-0.111307
P35580;E7ERA5;P13533	P35580	Myosin-10	MYH10		0.0106111	0.496945	0.0679192
P49406;S4R3W9;A0A0A0MRF4;S4R455;H7C2J0	P49406;S4R3W9	39S ribosomal protein L19, mitochondrial	MRPL19		0.0107736	0.0947208	0.257259
Q9H773;H3BSA6;H3BPN2	Q9H773	dCTP pyrophosphatase 1	DCTPP1		0.0108068	0.243368	0.139467
Q9Y676;A0A0G2JIC6	Q9Y676;A0A0G2JIC6	28S ribosomal protein S18b, mitochondrial	MRPS18B		0.0108425	0.110383	0.234179
Q3YEC7;F2Z2T0;G3V154;H0Y7H6	Q3YEC7;F2Z2T0;G3V154	Rab-like protein 6	RABL6		0.0108605	0.432932	0.0797066
P30154;H0YDG7	P30154	Serine/threonine-protein phosphatase 2A 65 kDa regulatory subunit A beta isoform	PPP2R1B		0.0108718	0.153693	0.191948
P09429;Q5T7C4;B2RPK0	P09429;Q5T7C4	High mobility group protein B1	HMGB1		0.0109129	0.40712	-0.0853474
Q969X6;H3BSH7;A0A0J9YWM9;A0A0J9YWK2;A0A0J9YXV4;H3BPD7;J3KSI1;H3BRM8;I3L4T9;J3KTR0;J3KSE6;A0A0J9YX18	Q969X6;H3BSH7;A0A0J9YWM9;A0A0J9YWK2;A0A0J9YXV4	Cirhin	CIRH1A		0.0109854	0.246342	-0.13672
P04183;K7ERV3;K7ES52;K7ERJ1;K7ENW5	P04183;K7ERV3;K7ES52;K7ERJ1	Thymidine kinase, cytosolic;Thymidine kinase	TK1		0.0110441	0.127795	-0.212666
Q9NVA2;D6RGI3;D6RER5;D6RDU5;H0Y961;H0Y9G8;D6RDP1;D6R9Y6;Q9P0V9;E7EW69	Q9NVA2;D6RGI3;D6RER5;D6RDU5;H0Y961	Septin-11	2024-09-11		0.0110716	0.434094	-0.0792683
P31689	P31689	DnaJ homolog subfamily A member 1	DNAJA1		0.0112006	0.18849	-0.167124
Q16513;B1AL79;H0Y5V5;H0Y429	Q16513;B1AL79	Serine/threonine-protein kinase N2	PKN2		0.0112539	0.311138	-0.112505
Q9BRA2;I3L2R6;I3L0K2;I3L3M7	Q9BRA2;I3L2R6	Thioredoxin domain-containing protein 17	TXNDC17		0.011373	0.337412	-0.104405
Q9UIA9;E7ESC6;E5RIW1;H0YBE1	Q9UIA9;E7ESC6	Exportin-7	XPO7		0.0113956	0.397449	0.0884209
O14744;H0YJX6;G3V580;G3V5L5;G3V2L6;G3V2X6;C9JSX3;H7BZ44;H0YJD3;H0YJ77;G3V5T6;G3V507;H0YJY6;G3V2F5	O14744	Protein arginine N-methyltransferase 5;Protein arginine N-methyltransferase 5, N-terminally processed	PRMT5		0.0114285	0.406451	-0.0857025
P28838;H0Y9Q1;H0Y983	P28838	Cytosol aminopeptidase	LAP3		0.0114888	0.435009	-0.0793812
P61106;X6RFL8	P61106;X6RFL8	Ras-related protein Rab-14	RAB14		0.0115226	0.26957	-0.127143
Q7L266;A0A087WZI5;A0A087WUG3;E9PJK6	Q7L266	Isoaspartyl peptidase/L-asparaginase;Isoaspartyl peptidase/L-asparaginase alpha chain;Isoaspartyl peptidase/L-asparaginase beta chain	ASRGL1		0.0116701	0.143682	-0.20139
P04844;Q5JYR7;Q5JYR4;F2Z3K5;Q5JYR3;H0Y5M1	P04844	Dolichyl-diphosphooligosaccharide--protein glycosyltransferase subunit 2	RPN2		0.0116957	0.0383404	0.403835
O00592	O00592	Podocalyxin	PODXL		0.0117085	0.0834386	0.275227
P46063;F8WA66;F8WD97;F5H2L2;F5H4P4;F5H3W0;F5GYB7	P46063	ATP-dependent DNA helicase Q1	RECQL		0.0118055	0.327472	0.10666
Q6P996;H3BND4;Q86XE2;J3KNK7;Q6P474;Q6XYB5;H3BNL6;H3BU11;H3BQ54;H3BM88;A0A0J9YXH6;H3BPV5	Q6P996;H3BND4;Q86XE2	Pyridoxal-dependent decarboxylase domain-containing protein 1	PDXDC1		0.0118085	0.175533	-0.177784
P49770;H0YJJ8;G3V5E5;H0YK01	P49770	Translation initiation factor eIF-2B subunit beta	EIF2B2		0.011811	0.125867	-0.218981
O76021;J3QSV6;I3L3U9;I3L3C4;I3L234;I3L1A3	O76021;J3QSV6;I3L3U9	Ribosomal L1 domain-containing protein 1	RSL1D1		0.0118247	0.1798	-0.173138
Q03252	Q03252	Lamin-B2	LMNB2		0.0118389	0.293493	0.118444
P82675	P82675	28S ribosomal protein S5, mitochondrial	MRPS5		0.0119155	0.107845	0.237706
Q9BW92;U3KQG0;F6S7Q7;U3KQ50;Q5T5E9	Q9BW92;U3KQG0	Threonine--tRNA ligase, mitochondrial	TARS2		0.0120962	0.0361333	0.413454
Q9Y2L1;G3V1J5;F2Z2C0	Q9Y2L1;G3V1J5	Exosome complex exonuclease RRP44	DIS3		0.0121679	0.318652	-0.109636
O14776;A0A7P0T8N8;G3V220;Q5VWI1	O14776;A0A7P0T8N8;G3V220	Transcription elongation regulator 1	TCERG1		0.0121963	0.397444	-0.0878994
Q9Y3C8	Q9Y3C8	Ubiquitin-fold modifier-conjugating enzyme 1	UFC1		0.0123328	0.183883	-0.16879
P48735;H0YL11	P48735;H0YL11	Isocitrate dehydrogenase [NADP], mitochondrial	IDH2		0.0125898	0.243132	0.139284
P35606;H0Y938;H0YAC7;A0A7I2V258;A0A7I2V3G0;A0A7I2YQF9;D6R997;D6RBZ7;D6RCL6;D6RBG7;D6RBT6	P35606;H0Y938;H0YAC7;A0A7I2V258	Coatomer subunit beta	COPB2		0.0126954	0.432024	-0.0801136
Q9UK76;J3KT51;J3KSH8	Q9UK76;J3KT51;J3KSH8	Hematological and neurological expressed 1 protein;Hematological and neurological expressed 1 protein, N-terminally processed	HN1		0.0127057	0.165974	-0.182059
P26639;D6R9F8;D6RCA5;D6RDJ6;D6RBR8;D6RJ97;D6RHV7;D6RCS6	P26639	Threonine--tRNA ligase, cytoplasmic	TARS		0.0127967	0.323285	-0.10799
P53618;E9PP73;E9PP63;E9PKQ1	P53618;E9PP73	Coatomer subunit beta	COPB1		0.0129103	0.518337	-0.0638268
Q16881;F8W809;A0A087WSW9;A0A182DWI3;A0A087WSY9;E9PIR7;E2QRB9;E9PKD3;A0A0B4J225;E9PIZ5;E9PLT3;E9PKI4;E9PQI3;E9PRI8	Q16881;F8W809;A0A087WSW9;A0A182DWI3;A0A087WSY9;E9PIR7;E2QRB9	Thioredoxin reductase 1, cytoplasmic	TXNRD1		0.0129403	0.385144	-0.0915348
Q9H0U4;E9PLD0;Q92928	Q9H0U4;E9PLD0	Ras-related protein Rab-1B	RAB1B		0.0129612	0.121884	0.224165
O60763;REV__R4GMN2	O60763	General vesicular transport factor p115	USO1		0.013069	0.326242	-0.107072
P33993;C9J8M6	P33993	DNA replication licensing factor MCM7	MCM7		0.013105	0.472113	-0.0716644
Q9Y5J7;A0A1W2PRH9;A0A1W2PQS5;G3V502;G3V2F3	Q9Y5J7;A0A1W2PRH9;A0A1W2PQS5;G3V502	Mitochondrial import inner membrane translocase subunit Tim9	TIMM9		0.0131703	0.185652	-0.168055
Q99798;A0A7I2V5T4;A0A7I2V586;A2A274;A0A7I2V3U0;A0A7I2V3F1;A0A7I2V5A1;A0A7I2V614;A0A7I2V538;A0A7I2V6A6;A0A7I2V5W7;A0A7I2V3C8;A0A7I2V4I8;A0A7I2V3U7;A0A7I2V5U4;A0A7I2V2Y4	Q99798;A0A7I2V5T4;A0A7I2V586;A2A274;A0A7I2V3U0;A0A7I2V3F1;A0A7I2V5A1;A0A7I2V614	Aconitate hydratase, mitochondrial	ACO2		0.0131915	0.291717	0.119025
Q14160;A0A0G2JNZ2;A0A0G2JPP5;A0A669KB89;A0A0G2JMS7;H0YCG0;A0A669KAX5;H0YDF9	Q14160;A0A0G2JNZ2;A0A0G2JPP5;A0A669KB89;A0A0G2JMS7	Protein scribble homolog	SCRIB		0.0132524	0.0186667	0.582331
P20645;F5GX30;F5GXE0;F5GXU0;F5H883;H0YGE9;H0YGT2;H0YF90	P20645;F5GX30	Cation-dependent mannose-6-phosphate receptor	M6PR		0.0132711	0.20242	-0.159546
P55084;F5GZQ3;B5MD38;C9JEY0;C9JE81;C9K0M0	P55084;F5GZQ3;B5MD38	Trifunctional enzyme subunit beta, mitochondrial;3-ketoacyl-CoA thiolase	HADHB		0.0132718	0.48908	0.0689613
Q13526;K7EN45;K7EMU7	Q13526;K7EN45;K7EMU7	Peptidyl-prolyl cis-trans isomerase NIMA-interacting 1	PIN1		0.0132914	0.40703	-0.0855293
Q8N6T3;F8VWH9;F8W1U7;E5RHT6;E5RHC5;E5RHH7;F8VWB3;H0YIQ0;E5RGL6	Q8N6T3;F8VWH9;F8W1U7;E5RHT6;E5RHC5	ADP-ribosylation factor GTPase-activating protein 1	ARFGAP1		0.0133075	0.0915648	0.260616
Q9BQE3;F5H5D3;A0A1W2PQM2;C9JEV8;C9JQ00;C9JJQ8;C9JDL2	Q9BQE3;F5H5D3;A0A1W2PQM2	Tubulin alpha-1C chain	TUBA1C		0.0133232	0.386335	-0.0913166
Q9UGP8;A6PVC9	Q9UGP8	Translocation protein SEC63 homolog	SEC63		0.013405	0.0354634	0.42763
Q9H3N1;G3V448	Q9H3N1	Thioredoxin-related transmembrane protein 1	TMX1		0.0134128	0.04525	0.362138
Q15056;A0A7I2V4E4;A0A7I2V3E4;A0A7I2V3D5	Q15056;A0A7I2V4E4;A0A7I2V3E4	Eukaryotic translation initiation factor 4H	EIF4H		0.0134149	0.210087	-0.155357
Q9BRT2;V5IRT4;Q5TAQ0	Q9BRT2;V5IRT4;Q5TAQ0	Ubiquinol-cytochrome-c reductase complex assembly factor 2	UQCC2		0.0137835	0.0632571	0.312057
Q15008;C9J0E9;C9J7B7;H7C531	Q15008	26S proteasome non-ATPase regulatory subunit 6	PSMD6		0.0138778	0.231432	-0.146581
P80303;E9PKG6;Q2L696;E9PLR0;H0YEG8;E9PLE9;A0A2R8Y6G7;E9PM22;H0YD18;E9PJP3	P80303;E9PKG6;Q2L696	Nucleobindin-2;Nesfatin-1	NUCB2;Nucb2		0.0141107	0.12786	0.214191
P24534;C9JZW3;F2Z2G2;F8WF65	P24534	Elongation factor 1-beta	EEF1B2		0.0141472	0.203242	-0.158802
Q13619;A0A0A0MR50;A0A087WWN2	Q13619;A0A0A0MR50	Cullin-4A	CUL4A		0.0141751	0.235461	0.144352
P34932;A0A087WYC1;A0A087WTS8	P34932;A0A087WYC1	Heat shock 70 kDa protein 4	HSPA4		0.0141924	0.582273	-0.0521729
P62495;B7Z7P8;I3L492;D6RJE8;D6RCB3	P62495;B7Z7P8	Eukaryotic peptide chain release factor subunit 1	ETF1		0.0142302	0.378794	-0.0935085
P40937;F5H5S0;C9JH72;E9PEP3;F5H0U6;F5H304	P40937	Replication factor C subunit 5	RFC5		0.0142441	0.47743	0.0706089
A0A0R4J2F3;P0DPB6	A0A0R4J2F3;P0DPB6				0.0143649	0.200858	-0.160804
Q9UI09;A0A804HK60;F8VRD8;A0A804HHX9;H0YID5;A0A804HJF8;H0YIT1;F8VXI1	Q9UI09;A0A804HK60;F8VRD8;A0A804HHX9;H0YID5	NADH dehydrogenase [ubiquinone] 1 alpha subcomplex subunit 12	NDUFA12		0.014464	0.0942439	0.255581
Q13084;A2IDC6;Q4TT37;A2IDC7	Q13084;A2IDC6;Q4TT37;A2IDC7	39S ribosomal protein L28, mitochondrial	MRPL28		0.0145155	0.13983	0.205267
P62333;A0A087X2I1;H0YJC0;H0YJS8;H0YJX2;H0YJE9;H0YJT1	P62333;A0A087X2I1	26S protease regulatory subunit 10B	PSMC6		0.0145754	0.468272	-0.0723515
Q9H0R4;K7ER15;K7EMY7;K7EQD2;K7EJQ8;A0A1B0GXB1;K7EKX8	Q9H0R4;K7ER15;K7EMY7	Haloacid dehalogenase-like hydrolase domain-containing protein 2	HDHD2		0.0146101	0.061913	0.314327
P61247;D6RG13;D6RAT0;D6RB09;E9PFI5;H0Y9Y4;H0Y8L7;D6R9B6;D6RAS7;D6RED7;D6RI02;D6RGE0	P61247;D6RG13;D6RAT0;D6RB09;E9PFI5;H0Y9Y4;H0Y8L7;D6R9B6	40S ribosomal protein S3a	RPS3A		0.0147222	0.407757	-0.0851143
P62701;Q8TD47;P22090;C9JEH7	P62701	40S ribosomal protein S4, X isoform	RPS4X		0.0147354	0.479159	-0.0704288
Q9H4L4;A0A087X0R7;J3QL36;J3QRE4;A0A087WV50;A0A087WZ63	Q9H4L4;A0A087X0R7;J3QL36	Sentrin-specific protease 3	SENP3;SENP3-EIF4A1		0.0147689	0.184045	0.169336
Q5ZPR3;A0A0C4DGH0;H0YL10;H0YK40;H0YK59;H0YN29;H0YLT8;H0YN85	Q5ZPR3;A0A0C4DGH0;H0YL10	CD276 antigen	CD276		0.0148242	0.0505574	0.342099
P30046;A6NHG4;J3KQ18;B5MC82;H7C342	P30046;A6NHG4;J3KQ18;B5MC82	D-dopachrome decarboxylase;D-dopachrome decarboxylase-like protein	DDT;DDTL		0.0149919	0.340104	-0.103575
Q96KB5;E5RFX4;E5RIE1	Q96KB5;E5RFX4	Lymphokine-activated killer T-cell-originated protein kinase	PBK		0.0150134	0.320751	0.108968
O75351;K7EL71;K7EKZ3;Q6PIW4	O75351	Vacuolar protein sorting-associated protein 4B	VPS4B		0.0150391	0.207279	-0.156969
Q9Y3C4	Q9Y3C4	EKC/KEOPS complex subunit TPRKB	TPRKB		0.0150612	0.182834	0.170178
O75844;A0A6Q8PHG9;A0A6Q8PF67;A0A6Q8PH40	O75844	CAAX prenyl protease 1 homolog	ZMPSTE24		0.0151414	0.00457143	0.758708
O14545;F8VNX8;F8VVF3;F8VWK2;S4R2Z9	O14545;F8VNX8	TRAF-type zinc finger domain-containing protein 1	TRAFD1		0.0151844	0.124584	-0.220813
Q15046;H3BVA8;J3KRL2;H3BPV7	Q15046	Lysine--tRNA ligase	KARS		0.0152386	0.397751	-0.0877048
Q9P0L0;J3QKM9	Q9P0L0	Vesicle-associated membrane protein-associated protein A	VAPA		0.0154163	0.0992477	0.24785
O15027;F1T0I1;A0A3F2YNZ0;A0A3F2YNX0;X6RGP5;A0A0C4DH09;Q8N9G1	O15027;F1T0I1;A0A3F2YNZ0;A0A3F2YNX0	Protein transport protein Sec16A	SEC16A		0.0154249	0.474276	-0.0712566
Q9H2J4;H7BZP2;C9JST4	Q9H2J4	Phosducin-like protein 3	PDCL3		0.0156291	0.24572	0.136816
Q53EL6;Q5VZS7	Q53EL6	Programmed cell death protein 4	PDCD4		0.0156737	0.144051	0.201331
Q9NRW7;A0A2R8YE10;A0A2R8YD95;A0A087WU65;A0A2R8YF01;A0A1B0GXI6;B7Z7G7;A0A2R8YEX8;A0A2R8Y7W9;A0A2R8YDP1	Q9NRW7;A0A2R8YE10;A0A2R8YD95;A0A087WU65;A0A2R8YF01;A0A1B0GXI6	Vacuolar protein sorting-associated protein 45	VPS45		0.0158451	0.146671	0.199411
P35222;A0A2R8Y543;B4DGU4;A0A2R8YCH5;A0A2R8Y5A3;A0A2R8Y804;A0A2R8Y5Z1;A0A2R8Y7Z0;A0A2R8Y5C3;A0A2R8Y750;A0A2R8Y6G0;A0A2R8Y815;A0A2R8YG06	P35222;A0A2R8Y543;B4DGU4;A0A2R8YCH5;A0A2R8Y5A3;A0A2R8Y804;A0A2R8Y5Z1;A0A2R8Y7Z0;A0A2R8Y5C3;A0A2R8Y750	Catenin beta-1	CTNNB1		0.0159169	0.357183	0.0991653
P51149;C9J8S3;A0A6Q8PGE6;A0A6Q8PG52;A0A6Q8PH84;C9J4V0;C9J592;C9IZZ0;C9J4S4;C9J7D1;A0A6Q8PF79	P51149;C9J8S3;A0A6Q8PGE6;A0A6Q8PG52;A0A6Q8PH84;C9J4V0;C9J592;C9IZZ0	Ras-related protein Rab-7a	RAB7A		0.015931	0.174589	0.177959
P00167;J3KNC7	P00167	Cytochrome b5	CYB5A		0.0159975	0.311567	-0.112519
P28331;B4DJ81;C9JPQ5;F8WDL5	P28331;B4DJ81	NADH-ubiquinone oxidoreductase 75 kDa subunit, mitochondrial	NDUFS1		0.0161136	0.112377	0.232705
P55072;A0A7P0TAW3;A0A7I2V540;C9JUP7;A0A7P0T8A3;A0A7P0T8Q5;A0A7P0TAQ1;A0A7P0Z4C6;A0A7I2V2Y2;A0A7I2V5G8;A0A7P0TAY0;A0A7P0TA22;A0A7P0TBK7;A0A7P0Z4D1;A0A7P0T9X5;A0A7P0T946;A0A7P0T971;A0A7P0T8D6;A0A7P0T8Q4;A0A7I2YQJ0	P55072;A0A7P0TAW3;A0A7I2V540;C9JUP7;A0A7P0T8A3;A0A7P0T8Q5;A0A7P0TAQ1;A0A7P0Z4C6;A0A7I2V2Y2	Transitional endoplasmic reticulum ATPase	VCP		0.0162036	0.715358	0.0349571
Q00059;H7BYN3	Q00059;H7BYN3	Transcription factor A, mitochondrial	TFAM		0.0162224	0.234662	0.144784
P21291;E9PND2;E9PP21;E9PS42	P21291;E9PND2;E9PP21;E9PS42	Cysteine and glycine-rich protein 1	CSRP1		0.0163982	0.177645	-0.175978
Q99613;B5ME19;H3BPE4;H3BPE3;H3BTY8	Q99613;B5ME19	Eukaryotic translation initiation factor 3 subunit C;Eukaryotic translation initiation factor 3 subunit C-like protein	EIF3C;EIF3CL		0.0164556	0.565137	-0.0563309
Q9NYH9;J3KRR8	Q9NYH9	U3 small nucleolar RNA-associated protein 6 homolog	UTP6		0.0164738	0.0919789	-0.261858
Q9UBQ5;A0A087WVB9;K7ERF1;K7EQM4;K7EK53;K7ES31;B4DQ48	Q9UBQ5;A0A087WVB9;K7ERF1;K7EQM4;K7EK53;K7ES31	Eukaryotic translation initiation factor 3 subunit K	EIF3K		0.0164827	0.438697	-0.0784515
Q9ULC4;A0A3B3IRV3	Q9ULC4;A0A3B3IRV3	Malignant T-cell-amplified sequence 1	MCTS1		0.0168201	0.311201	-0.112769
P50395;Q5SX87;V9GYF8;Q5SX90;Q5SX91;V9GYJ7;Q5SX86	P50395	Rab GDP dissociation inhibitor beta	GDI2		0.0169372	0.556521	-0.057811
P21912;A0A087WWT1;A0A087WXX8	P21912;A0A087WWT1	Succinate dehydrogenase [ubiquinone] iron-sulfur subunit, mitochondrial	SDHB		0.0170056	0.356009	0.099646
P14868;H7BZ35;C9J7S3;C9JLC1;H7C278;C9JQM9	P14868	Aspartate--tRNA ligase, cytoplasmic	DARS		0.0170956	0.462954	-0.0736984
Q96CP2;I3L1Y9;I3L4I0;Q4VC44;I3L0R3;I3L231	Q96CP2;I3L1Y9;I3L4I0	FLYWCH family member 2	FLYWCH2		0.0171882	0.0864751	0.270321
Q7Z3U7;A0A286YFF8;F8VZV1;F8VZV6;F8VQS2	Q7Z3U7;A0A286YFF8	Protein MON2 homolog	MON2		0.0173257	0.157071	-0.190403
P54725;A0A494C0B4;K7ENJ0;K7ELW1;K7EQ16	P54725;A0A494C0B4;K7ENJ0;K7ELW1	UV excision repair protein RAD23 homolog A	RAD23A		0.0174472	0.255267	-0.133109
P45954	P45954	Short/branched chain specific acyl-CoA dehydrogenase, mitochondrial	ACADSB		0.0175579	0.179373	0.173537
P23381;G3V3Y5;G3V3H8;G3V277;G3V456;G3V5U1;G3V423;H0YJP3;G3V227;G3V3P2;G3V2Y7;G3V3X0;G3V3S7;G3V5W1;G3V4N8;G3V4C7;G3V2C0;G3V339;G3V313;G3V4S4;G3V3R3;G3V2F2;P78534;G3V4N0;G3V4Q0;G3V4A3;G3V5H5	P23381	Tryptophan--tRNA ligase, cytoplasmic;T1-TrpRS;T2-TrpRS	WARS		0.017687	0.425034	-0.0813805
P61160;F5H6T1;A0A1B0GWD0;A0A1B0GWH0	P61160;F5H6T1	Actin-related protein 2	ACTR2		0.017714	0.289879	-0.119796
P60953;A0A590UJK8;Q5JYX0;A0A494C1M1;A0A494BZX6;A0A3B3IRV0;P17081;Q9H4E5;F8WET9;B1AH79;G3V4H1;G3V476	P60953;A0A590UJK8;Q5JYX0;A0A494C1M1	Cell division control protein 42 homolog	CDC42		0.0177143	0.17561	0.177446
Q9Y2W1;A0A3B3ITZ9	Q9Y2W1;A0A3B3ITZ9	Thyroid hormone receptor-associated protein 3	THRAP3		0.017725	0.36392	-0.0974216
P07602;C9JIZ6;Q5BJH1	P07602;C9JIZ6;Q5BJH1	Prosaposin;Saposin-A;Saposin-B-Val;Saposin-B;Saposin-C;Saposin-D	PSAP		0.0177939	0.306697	0.114541
O75306;A0A7I2YQG7;A0A7I2V4G5;A0A7I2V4X8;A0A7I2V596;A0A7I2YQD8;A0A7I2V630;A0A7I2V410;A0A7I2V4W5;A0A7I2V2B9;A0A7I2V3J6;A0A7I2V5E2;A0A7I2V5G4;A0A7I2V517;A0A7I2V5D5	O75306;A0A7I2YQG7;A0A7I2V4G5;A0A7I2V4X8;A0A7I2V596;A0A7I2YQD8;A0A7I2V630;A0A7I2V410;A0A7I2V4W5;A0A7I2V2B9;A0A7I2V3J6;A0A7I2V5E2;A0A7I2V5G4	NADH dehydrogenase [ubiquinone] iron-sulfur protein 2, mitochondrial	NDUFS2		0.0178285	0.25092	0.135033
P36915;A0A140T8Y2;A2AB27	P36915;A0A140T8Y2	Guanine nucleotide-binding protein-like 1	GNL1		0.0179018	0.264693	0.129247
Q5T6F2;A0A804HLJ4;A0A804HLD2;A2A305;A0A804HIK1;Q5JV08;A0A0D9SFI5	Q5T6F2	Ubiquitin-associated protein 2	UBAP2		0.0179627	0.197675	-0.162992
Q01518;Q5T0R1;Q5T0R4;Q5T0R3;Q5T0R2;Q5T0R7;Q5T0R6;Q5T0R5;Q5T0S3;Q5T0R8	Q01518	Adenylyl cyclase-associated protein 1	CAP1		0.0179734	0.315917	-0.110904
P10809;A0A7I2V2X6;A0A7I2V599;A0A7I2YQK6;A0A7I2V5M1;A0A7I2V5K3;A0A7I2YQ71;A0A7I2V369;E7ESH4;E7EXB4;C9JL25;C9JL19;C9JCQ4;C9J0S9	P10809;A0A7I2V2X6;A0A7I2V599;A0A7I2YQK6	60 kDa heat shock protein, mitochondrial	HSPD1		0.0180053	0.276403	0.124907
P20042	P20042	Eukaryotic translation initiation factor 2 subunit 2	EIF2S2		0.0180588	0.242653	0.140034
Q6WKZ4;E7EX40;Q7L804	Q6WKZ4;E7EX40	Rab11 family-interacting protein 1	RAB11FIP1		0.0181731	0.185387	0.168603
Q96EY7;B8ZZQ4	Q96EY7	Pentatricopeptide repeat domain-containing protein 3, mitochondrial	PTCD3		0.0182359	0.224959	0.149229
O15226	O15226	NF-kappa-B-repressing factor	NKRF		0.0182461	0.384573	0.0917824
Q9UII2	Q9UII2	ATPase inhibitor, mitochondrial	ATPIF1		0.0182824	0.11388	-0.231092
Q96EY1;I3L1T6	Q96EY1	DnaJ homolog subfamily A member 3, mitochondrial	DNAJA3		0.0182955	0.386018	0.0909439
P49327;A0A0U1RQF0;A0A0U1RRG3;J3KTF0	P49327;A0A0U1RQF0	Fatty acid synthase;[Acyl-carrier-protein] S-acetyltransferase;[Acyl-carrier-protein] S-malonyltransferase;3-oxoacyl-[acyl-carrier-protein] synthase;3-oxoacyl-[acyl-carrier-protein] reductase;3-hydroxyacyl-[acyl-carrier-protein] dehydratase;Enoyl-[acyl-carrier-protein] reductase;Oleoyl-[acyl-carrier-protein] hydrolase	FASN		0.0183175	0.443541	0.0773964
O75489;E9PS48;G3V194;E9PKL8	O75489	NADH dehydrogenase [ubiquinone] iron-sulfur protein 3, mitochondrial	NDUFS3		0.0183432	0.145834	0.199382
Q9NTZ6;A6PVI1;A6PVI0;Q5JX62	Q9NTZ6	RNA-binding protein 12	RBM12		0.0185089	0.378136	0.0938961
Q15365;F8VTZ0;P57723;H3BSP4;C9K0A2;F8WC71;C9IZV9;C9J7A9;C9JSA6;C9J5V4;C9JTY5;C9JZY3;C9J0A4	Q15365	Poly(rC)-binding protein 1	PCBP1		0.0187715	0.552557	-0.0586021
O43347;H0YHB7	O43347;H0YHB7	RNA-binding protein Musashi homolog 1	MSI1		0.018988	0.222535	0.15082
P57076;H7BZW1;A0A669KBI0;A0A669KAW9;A0A5F9ZHZ7;A0A669KAW7;A0A669KAZ0;C9J818;D3DSE6;A0A669KAY3;C9JX57;F8VZ95;H7C2R6;A0A669KB30;Q9NX33;A0A669KAZ9;A0A669KBG3	P57076;H7BZW1;A0A669KBI0;A0A669KAW9;A0A5F9ZHZ7;A0A669KAW7;A0A669KAZ0;C9J818;D3DSE6;A0A669KAY3;C9JX57	UPF0769 protein C21orf59	C21orf59		0.0192595	0.125524	0.219178
Q8NC96;F5GYH1;A0A1W2PRM0;A0A1W2PRL5;A0A1W2PR09;A0A1W2PNT6;F5H2U7;A0A1W2PRW5;A0A1W2PR27;A0A1W2PPF5;A0A1W2PRQ7	Q8NC96;F5GYH1;A0A1W2PRM0;A0A1W2PRL5;A0A1W2PR09;A0A1W2PNT6;F5H2U7	Adaptin ear-binding coat-associated protein 1	NECAP1		0.0192666	0.18094	-0.171618
Q9UN86;A0A7I2YQD9;A0A7I2V3E2;A0A7I2V3P9;A0A7I2V647;A0A7I2YQS2;D6RB17;D6RAC7;D6RBR0;D6RBW8;D6R9A4;A0A7I2V382;A0A7I2V2R0;D6RGJ4;H0YAE3;A0A7I2YQG8;A0A7I2V547;A0A7I2V572;A0A7I2V3R7;A0A7I2V481;A0A7I2V3Z6	Q9UN86;A0A7I2YQD9;A0A7I2V3E2;A0A7I2V3P9;A0A7I2V647;A0A7I2YQS2;D6RB17;D6RAC7	Ras GTPase-activating protein-binding protein 2	G3BP2		0.0193354	0.1513	-0.195044
Q8IY81;J3KS36;J3QSE2;J3KS74	Q8IY81	pre-rRNA processing protein FTSJ3	FTSJ3		0.0193584	0.267638	-0.127973
Q5JRX3;A0A7I2V5C6;A0A7I2V5H2;A0A7I2YQT2;A0A7I2YQX5;A0A7I2V397;A0A0A0MRX9;A0A7I2V3B6;A0A7I2V3X0;H0Y4F7;A0A7I2V5R2;A0A7I2V4N3;A0A7I2V449;H0Y7L7;B1APQ0;A0A7I2V5K2;B4DEU0;B1APQ1	Q5JRX3;A0A7I2V5C6;A0A7I2V5H2;A0A7I2YQT2;A0A7I2YQX5;A0A7I2V397;A0A0A0MRX9;A0A7I2V3B6;A0A7I2V3X0;H0Y4F7	Presequence protease, mitochondrial	PITRM1		0.0194067	0.228535	0.147648
P63151;A0A590UJY3;A0A590UJJ1;E5RFR9;Q00005;E5RIY1;Q9Y2T4	P63151;A0A590UJY3;A0A590UJJ1	Serine/threonine-protein phosphatase 2A 55 kDa regulatory subunit B alpha isoform	PPP2R2A		0.019415	0.515307	-0.0646057
Q92522	Q92522	Histone H1x	H1FX		0.0195396	0.246632	0.137214
Q7Z417	Q7Z417	Nuclear fragile X mental retardation-interacting protein 2	NUFIP2		0.019627	0.246277	-0.136816
Q14232;F5H0D0;H0YGG4	Q14232;F5H0D0	Translation initiation factor eIF-2B subunit alpha	EIF2B1		0.0196302	0.32558	-0.107656
Q8NBJ4;F8WAT9;C9JYM4;C9J941	Q8NBJ4	Golgi membrane protein 1	GOLM1		0.0196749	0.110711	0.234737
Q27J81;A0A6Q8PHA2;A0A6Q8PH71;A0A6Q8PHG2;A0A6Q8PF44;A0A6Q8PGN3;A0A6Q8PH25;A0A6Q8PF29;A0A6Q8PGC7;A0A087X118;A0A6Q8PFW4;A0A6Q8PH63;A0A0A0MQU1;A0A6Q8PFN5;A0A6Q8PH59;A0A6Q8PGU8;A0A6Q8PFB9;A0A6Q8PGY8;A0A6Q8PHS8;A0A6Q8PH52;A0A6Q8PFY4;A0A6Q8PG64;A0A6Q8PFJ1;A0A6Q8PGX4;A0A6Q8PEY5;A0A6Q8PGK9;A0A6Q8PF91;A0A6Q8PEY8	Q27J81;A0A6Q8PHA2;A0A6Q8PH71;A0A6Q8PHG2;A0A6Q8PF44;A0A6Q8PGN3;A0A6Q8PH25;A0A6Q8PF29;A0A6Q8PGC7;A0A087X118;A0A6Q8PFW4;A0A6Q8PH63;A0A0A0MQU1;A0A6Q8PFN5;A0A6Q8PH59;A0A6Q8PGU8;A0A6Q8PFB9;A0A6Q8PGY8;A0A6Q8PHS8	Inverted formin-2	INF2		0.0197528	0.211875	-0.155092
Q8IWA0;F8WE20;F8WC81	Q8IWA0	WD repeat-containing protein 75	WDR75		0.0200521	0.442184	-0.077784
P27816;E7EVA0;A0A804HKE7;H7C4C5;B5MEG9;H0Y2V1;H7C456;A0A0J9YVV8;A0A0J9YW37	P27816;E7EVA0;A0A804HKE7	Microtubule-associated protein 4;Microtubule-associated protein	MAP4		0.0201006	0.560671	-0.0571091
A0A6Q8PFA6;A0A6Q8PH57;O00139;A0A6Q8PGH7;A0A6Q8PG37;A0A6Q8PGG1;D6R9M0;H0Y8H2;A0A669KBE9;D6RD93;H0Y5Z9	A0A6Q8PFA6;A0A6Q8PH57;O00139;A0A6Q8PGH7;A0A6Q8PG37;A0A6Q8PGG1;D6R9M0	Kinesin-like protein KIF2A	KIF2A		0.0201422	0.264925	0.128967
O60306;H0YH15;H0YLN9	O60306	Intron-binding protein aquarius	AQR		0.0202679	0.326077	0.107144
Q9Y5L0;C9J7E5;E9PFH4	Q9Y5L0;C9J7E5;E9PFH4	Transportin-3	TNPO3		0.0202952	0.415216	-0.083337
P61758	P61758	Prefoldin subunit 3	VBP1		0.0203853	0.180616	0.171655
Q9BRR6;H3BRS6;H3BTH4;H3BN66;H3BU35	Q9BRR6	ADP-dependent glucokinase	ADPGK		0.0206081	0.217313	0.153363
P14854;A0A494C160;K7EQD3	P14854	Cytochrome c oxidase subunit 6B1	COX6B1		0.0207895	0.202402	-0.159779
Q99627;E9PGT6;H7C3S9;F8WEF2	Q99627;E9PGT6	COP9 signalosome complex subunit 8	COPS8		0.0208568	0.308246	-0.113619
P04792;A0A6Q8PFK8;A0A6Q8PGK1;A0A6Q8PHJ6;A0A6Q8PFE7;A0A6Q8PF43;A0A6Q8PHA6;A0A6Q8PH65;A0A6Q8PGY2;C9J3N8	P04792;A0A6Q8PFK8;A0A6Q8PGK1;A0A6Q8PHJ6;A0A6Q8PFE7;A0A6Q8PF43;A0A6Q8PHA6;A0A6Q8PH65;A0A6Q8PGY2	Heat shock protein beta-1	HSPB1		0.0209816	0.0792381	0.281804
O43847;G3V1R5;F5H7V1;H0Y5G9	O43847;G3V1R5;F5H7V1;H0Y5G9	Nardilysin	NRD1		0.021031	0.415086	-0.0834396
P11177;C9J634;F8WF02	P11177;C9J634	Pyruvate dehydrogenase E1 component subunit beta, mitochondrial	PDHB		0.0212369	0.326534	0.107281
Q9Y295;H0YI06;F8WEE0	Q9Y295	Developmentally-regulated GTP-binding protein 1	DRG1		0.0220248	0.45937	-0.0749493
Q6Y7W6;I1E4Y6;A0A7I2V3H7;A0A7I2V361;A0A7I2V3H0;A0A7I2V516;E7ESB6;C9JHW1;F8WCD5;C9JPV7;C9JXQ0;C9J0V6;C9JHT0;C9JRZ2	Q6Y7W6;I1E4Y6;A0A7I2V3H7;A0A7I2V361;A0A7I2V3H0;A0A7I2V516;E7ESB6;C9JHW1	PERQ amino acid-rich with GYF domain-containing protein 2	GIGYF2		0.0222967	0.43417	-0.0793629
P45880;A0A0A0MR02;Q5JSD2;Q5JSD1;A2A3S1	P45880;A0A0A0MR02;Q5JSD2;Q5JSD1	Voltage-dependent anion-selective channel protein 2	VDAC2		0.0223168	0.360397	-0.0984879
O14654;A0A804CF45	O14654;A0A804CF45	Insulin receptor substrate 4	IRS4		0.0224544	0.464912	-0.0729389
P07237;A0A7P0TA35;A0A7P0TB26;A0A7P0T9K9;A0A7P0TA71;I3L3P5;A0A7P0T8J3;I3L4M2;A0A7P0T9U6;A0A7P0T8C0;A0A7P0T8X1;A0A7P0TA97;H7BZ94;I3L0S0;H0Y3Z3;A0A7P0T9D6;I3L514;A0A7P0Z4S2;A0A7P0Z4J0;B3KTQ9;A0A7P0TAX9;A0A7P0TBP8;I3NI03;A0A7P0Z476;I3L3U6;A0A7P0T9S9;I3L1Y5;A0A7P0T9E3;A0A7P0T940;A0A7P0Z4B2;A0A7P0TBA3;A0A7P0Z4F8	P07237;A0A7P0TA35;A0A7P0TB26;A0A7P0T9K9;A0A7P0TA71;I3L3P5;A0A7P0T8J3;I3L4M2;A0A7P0T9U6;A0A7P0T8C0;A0A7P0T8X1;A0A7P0TA97;H7BZ94;I3L0S0;H0Y3Z3;A0A7P0T9D6;I3L514	Protein disulfide-isomerase	P4HB		0.0225219	0.284328	0.121674
O00560;G5EA09;B4DHN5;E9PBU7	O00560;G5EA09;B4DHN5;E9PBU7	Syntenin-1	SDCBP		0.0225285	0.044963	-0.370558
P22234;E9PBS1;D6RF62	P22234;E9PBS1;D6RF62	Multifunctional protein ADE2;Phosphoribosylaminoimidazole-succinocarboxamide synthase;Phosphoribosylaminoimidazole carboxylase	PAICS		0.0226732	0.466234	-0.0727848
Q99496;X6RFN3	Q99496;X6RFN3	E3 ubiquitin-protein ligase RING2	RNF2		0.0226823	0.30648	-0.114922
Q14C86;F8W9S7;C9IZ08;B4DGD8;B0QZ65;H0Y7I9;H0Y4E7;A0A0A0MQV8;C9IZX9	Q14C86;F8W9S7;C9IZ08;B4DGD8	GTPase-activating protein and VPS9 domain-containing protein 1	GAPVD1		0.0227166	0.604825	-0.0486465
Q96A35;X6RJ73;X6RHI2;X6RIR5	Q96A35;X6RJ73	39S ribosomal protein L24, mitochondrial	MRPL24		0.0227465	0.256752	0.131662
O15294;C9JZL3	O15294	UDP-N-acetylglucosamine--peptide N-acetylglucosaminyltransferase 110 kDa subunit	OGT		0.0227794	0.434022	-0.0793507
P78330;C9JBI3;A0A1D5RMN5;C9JEJ7;F8WD74	P78330;C9JBI3	Phosphoserine phosphatase	PSPH		0.023013	0.112751	-0.233059
Q9H1I8;B1AH59;F2Z2W4;F8WAQ6;H7C3Y4	Q9H1I8;B1AH59	Activating signal cointegrator 1 complex subunit 2	ASCC2		0.0231349	0.153744	-0.193161
Q96CT7;M0R2F5	Q96CT7	Coiled-coil domain-containing protein 124	CCDC124		0.0232034	0.408175	0.085284
O43852;H0Y875	O43852	Calumenin	CALU		0.0233219	0.231076	0.14699
Q96AC1;H0YJ34;A0A0U1RRM8;G3V281;H0YJB6;G3V5R2;G3V3J0;G3V379;Q9BQL6;G3V1L6	Q96AC1;H0YJ34;A0A0U1RRM8	Fermitin family homolog 2	FERMT2		0.0234298	0.207864	-0.156984
O76071	O76071	Probable cytosolic iron-sulfur protein assembly protein CIAO1	CIAO1		0.023474	0.224023	-0.150455
P63244;J3KPE3;D6RAC2;H0YAF8;D6REE5;H0Y8W2;H0YAM7;D6R9L0;D6R9Z1;D6RHH4;D6RFX4;D6RFZ9;D6RBD0;E9PD14;D6RAU2;D6RF23;H0Y8R5;D6R909;D6RHJ5;H0Y9P0;D6RGK8;D6RDI0	P63244;J3KPE3;D6RAC2;H0YAF8;D6REE5;H0Y8W2;H0YAM7;D6R9L0;D6R9Z1;D6RHH4;D6RFX4	Guanine nucleotide-binding protein subunit beta-2-like 1;Guanine nucleotide-binding protein subunit beta-2-like 1, N-terminally processed	GNB2L1		0.0235614	0.515663	-0.0647411
P62820;E7END7;P59190;A0A2R8YDI9;H0YLJ8;H0YL94;G3V196;A0A2R8YFB8	P62820;E7END7	Ras-related protein Rab-1A	RAB1A		0.023909	0.147018	0.197446
P00491;G3V5M2;G3V2H3;G3V393	P00491;G3V5M2	Purine nucleoside phosphorylase	PNP		0.0239455	0.46073	-0.0745441
Q7Z4H8;H0YEM3	Q7Z4H8	KDEL motif-containing protein 2	KDELC2		0.0239749	0.158788	0.186622
P62263;A0A2R8Y811;E5RH77	P62263;A0A2R8Y811;E5RH77	40S ribosomal protein S14	RPS14		0.0240378	0.263988	-0.129346
O15145;C9JZD1;F8VR50	O15145;C9JZD1;F8VR50	Actin-related protein 2/3 complex subunit 3	ARPC3		0.024116	0.508856	-0.0659195
P51659;A0A804HK65;E7EPL9;A0A2R8YD50;A0A804HKU2;E7ET17;E7ER27;A0A2R8Y7L2;A0A804HIR1;A0A2R8YDT8;A0A2R8YF45;A0A804HK88;A0A804HKB5;A0A804HIG8;A0A2R8Y7W2;A0A804HLJ0;A0A804HKT2;A0A2R8YEG2;A0A2R8YF39	P51659;A0A804HK65;E7EPL9;A0A2R8YD50;A0A804HKU2;E7ET17;E7ER27;A0A2R8Y7L2;A0A804HIR1	Peroxisomal multifunctional enzyme type 2;(3R)-hydroxyacyl-CoA dehydrogenase;Enoyl-CoA hydratase 2	HSD17B4		0.0242837	0.475616	0.0709404
O94788;H0YMG7;H0YKL3;H0Y2X5;E9PF31;Q9UED3	O94788;H0YMG7	Retinal dehydrogenase 2	ALDH1A2		0.0243853	0.316215	-0.111128
Q9BYT8;E9PCB6;H0YAK4;H0YAF7	Q9BYT8;E9PCB6;H0YAK4	Neurolysin, mitochondrial	NLN		0.0244695	0.300921	0.116465
P35219	P35219	Carbonic anhydrase-related protein	CA8		0.0245817	0.224473	-0.150079
P33992;B1AHB1;B1AHB2;B1AHA9	P33992;B1AHB1	DNA replication licensing factor MCM5;DNA helicase	MCM5		0.0247284	0.316592	-0.110847
Q9NQ88;A0A0U1RQD1;A0A6Q8PFP0	Q9NQ88;A0A0U1RQD1;A0A6Q8PFP0	Fructose-2,6-bisphosphatase TIGAR	TIGAR		0.0248402	0.146723	-0.197935
Q9Y281;F8WDN3	Q9Y281	Cofilin-2	CFL2		0.0250265	0.206402	-0.157843
O00264	O00264	Membrane-associated progesterone receptor component 1	PGRMC1		0.0251322	0.107863	0.238918
Q8N8S7;A0A0U1RRM6;A0A0U1RQP7;A0A075B6E5	Q8N8S7;A0A0U1RRM6	Protein enabled homolog	ENAH		0.0252519	0.450497	-0.0762161
Q9Y5J9;G3XAN8;E9PIR3	Q9Y5J9;G3XAN8	Mitochondrial import inner membrane translocase subunit Tim8 B	TIMM8B		0.0252573	0.158556	-0.189059
P68104;A0A7I2V659;A0A087WVQ9;A0A7I2V5N4;Q5VTE0;A0A7I2V3H3;A0A087WV01;Q5JR01;A6PW80;A0A6Q8PFK6	P68104;A0A7I2V659;A0A087WVQ9;A0A7I2V5N4;Q5VTE0;A0A7I2V3H3;A0A087WV01	Elongation factor 1-alpha 1;Putative elongation factor 1-alpha-like 3;Elongation factor 1-alpha	EEF1A1;EEF1A1P5		0.0252725	0.242185	-0.140862
Q9BZF1;F8VUA7;F8VQX7;F8VZ43;Q9H0X9;F8VVD3;F8VVE7	Q9BZF1;F8VUA7;F8VQX7	Oxysterol-binding protein-related protein 8;Oxysterol-binding protein	OSBPL8		0.0256041	0.0597895	0.322926
Q9NRK6	Q9NRK6	ATP-binding cassette sub-family B member 10, mitochondrial	ABCB10		0.0256384	0.084093	0.276715
P60842;J3KT12;J3QS69;J3QL43;J3KSZ0;J3QR64;J3KTN0;J3KS25;J3QL52;J3KT04;J3QQP0	P60842;J3KT12;J3QS69;J3QL43;J3KSZ0	Eukaryotic initiation factor 4A-I	EIF4A1		0.0256561	0.190372	-0.167141
P07737;K7EJ44;CON__P02584;I3L3D5	P07737;K7EJ44	Profilin-1	PFN1		0.0258244	0.344468	-0.102641
Q7Z2T5;X6RK96	Q7Z2T5	TRMT1-like protein	TRMT1L		0.0259612	0.252225	0.134748
P15170;H3BR35;H3BSV8	P15170;H3BR35	Eukaryotic peptide chain release factor GTP-binding subunit ERF3A	GSPT1		0.0259967	0.559736	-0.057254
P13674	P13674	Prolyl 4-hydroxylase subunit alpha-1	P4HA1		0.0262752	0.087587	0.269018
P22830;A0A499FJN5;K7ELX4;K7EJX5;K7EJM8	P22830;A0A499FJN5;K7ELX4	Ferrochelatase, mitochondrial	FECH		0.026371	0.175861	0.177636
P36871;A0A3B3ITK7	P36871;A0A3B3ITK7	Phosphoglucomutase-1	PGM1		0.0263992	0.316293	-0.111281
Q14157;F8W726;Q5VU77;Q5VU79;Q5VU78;Q5VU81;Q5VU80;H0Y5H6;H7C2T8	Q14157;F8W726	Ubiquitin-associated protein 2-like	UBAP2L		0.0267253	0.337846	-0.104331
Q15059;A9J571	Q15059	Bromodomain-containing protein 3	BRD3		0.0270677	0.0490847	0.352565
P60228;A0A7I2V3S3;A0A7I2V3I0;A0A7I2V2H9;A0A7I2V2W0;A0A7I2V4B4;A0A7I2V5Z6;A0A7I2V3I2;B3KW56;E5RGA2;A0A7I2V5P9;H0YBP5;E5RHS5;A0A7I2V4G3;A0A7I2V570;A0A161SXE1;A0A7I2V429;A0A7I2V3W9;H0YBR5;A0A7I2V2Q9;H0YAW4;A0A7I2V5K7;A0A7I2V2S9;E5RII3;E5RJ25;E5RIP5	P60228;A0A7I2V3S3;A0A7I2V3I0;A0A7I2V2H9;A0A7I2V2W0;A0A7I2V4B4;A0A7I2V5Z6;A0A7I2V3I2;B3KW56;E5RGA2;A0A7I2V5P9;H0YBP5;E5RHS5;A0A7I2V4G3	Eukaryotic translation initiation factor 3 subunit E	EIF3E		0.027122	0.49735	-0.0679573
P50747;A0A6Q8PFK4;C9JCQ9;A0A0C4DG27	P50747;A0A6Q8PFK4	Biotin--protein ligase;Biotin--[methylmalonyl-CoA-carboxytransferase] ligase;Biotin--[propionyl-CoA-carboxylase [ATP-hydrolyzing]] ligase;Biotin--[methylcrotonoyl-CoA-carboxylase] ligase;Biotin--[acetyl-CoA-carboxylase] ligase	HLCS		0.0271233	0.127658	-0.216767
P19784;H3BNI9;H3BSA1	P19784;H3BNI9;H3BSA1	Casein kinase II subunit alpha	CSNK2A2		0.0271375	0.254898	-0.133423
Q00765;E2QRG8;B7Z332;B7Z510;H0Y8J8	Q00765;E2QRG8	Receptor expression-enhancing protein 5;Receptor expression-enhancing protein	REEP5		0.0271422	0.237749	0.143081
Q9P287	Q9P287	BRCA2 and CDKN1A-interacting protein	BCCIP		0.0272467	0.161072	0.185532
Q16531;A0A7P0TAK7;A0A7P0Z4B9;A0A7P0T870;A0A7P0T965;A0A7P0Z3Z5;A0A7P0TB30;F5GY55;F5GWI0;F5H2L3;A0A7P0Z4L2;F5GZY8;F5H198;A0A7P0TAX4	Q16531;A0A7P0TAK7;A0A7P0Z4B9;A0A7P0T870;A0A7P0T965;A0A7P0Z3Z5;A0A7P0TB30;F5GY55	DNA damage-binding protein 1	DDB1		0.0273337	0.566462	-0.0558125
Q9NRG0;E5RGS9;H0YBP8	Q9NRG0;E5RGS9	Chromatin accessibility complex protein 1	CHRAC1		0.0273863	0.175089	-0.178765
P13073;H3BN72;H3BNV9;H3BPG0;Q86WV2;H3BNI5	P13073;H3BN72;H3BNV9;H3BPG0	Cytochrome c oxidase subunit 4 isoform 1, mitochondrial	COX4I1		0.0274499	0.16801	0.181963
Q96AX1;A0A2R8YF87;H3BMM5;F5H6Y0;A0A2R8Y5U3;F5H2X5;F5H7N5	Q96AX1;A0A2R8YF87;H3BMM5	Vacuolar protein sorting-associated protein 33A	VPS33A		0.0275987	0.0870168	-0.272084
A0A0A6YYL4;I3L167;E7EP81;I3L2Y6;I3L426;I3L212;Q9Y3D7;I3NI06;I3L1G9;I3L0X8;I3L1M1;I3L3T0;I3L0X9;I3L1U7;I3L442;I3L359;I3L351	A0A0A6YYL4;I3L167	Coronin	CORO7-PAM16		0.0276676	0.131959	0.21167
Q8NFH4;F8VTY2;H0YHK8	Q8NFH4;F8VTY2	Nucleoporin Nup37	NUP37		0.0279024	0.29733	-0.117828
E7EVJ5;Q96F07;H7C229;E7EW33;A0A087WWZ1;A0A087WTQ3;A0A087WVE1;A0A087WZL7	E7EVJ5;Q96F07;H7C229;E7EW33	Cytoplasmic FMR1-interacting protein 2	CYFIP2		0.0279796	0.0873898	0.272747
Q9BYD3;K7ES61;X6RAY8;K7ELQ0;K7EKI4;K7ELF1;K7EJ73	Q9BYD3;K7ES61;X6RAY8;K7ELQ0	39S ribosomal protein L4, mitochondrial	MRPL4		0.028003	0.158845	0.186721
O60264	O60264	SWI/SNF-related matrix-associated actin-dependent regulator of chromatin subfamily A member 5	SMARCA5		0.0280272	0.440618	-0.0781555
P51148;K7ERI8;K7ERQ8;F8VVK3;K7ENY4;F8VWU4;F8VSF8;K7EIP6;F8WCY6;F8WD79;F8VPW9;F8VWZ7	P51148;K7ERI8;K7ERQ8;F8VVK3;K7ENY4	Ras-related protein Rab-5C	RAB5C		0.0281552	0.122202	0.225711
Q12756;A0A3B3IUA1;A0A3B3ITW6;A0A3B3ITF7;A0A3F2YNW9;A0A3B3IU40;A0A3B3IT28;A0A3B3ITE5;A0A3B3ITK3;H7C3Y8;H7C0K6;O60333;A0A087WWA3;Q4R9M9;A0A6Q8PFL2;A0A6Q8PGE4;A0A0U1RQL3;A0A3B3ITW4;A0A6Q8PFJ8	Q12756;A0A3B3IUA1;A0A3B3ITW6;A0A3B3ITF7;A0A3F2YNW9;A0A3B3IU40;A0A3B3IT28;A0A3B3ITE5;A0A3B3ITK3;H7C3Y8	Kinesin-like protein KIF1A	KIF1A		0.0284327	0.0873846	-0.270315
P15104;A0A2R8YDT1	P15104;A0A2R8YDT1	Glutamine synthetase	GLUL		0.028457	0.257177	-0.131681
Q92598;A0A0A0MSM0;R4GN69;Q5TBM3	Q92598;A0A0A0MSM0	Heat shock protein 105 kDa	HSPH1		0.0285142	0.520893	-0.0634739
O75400;A0A7N4I394;F5H578;H0YG38;H7C2N3	O75400;A0A7N4I394	Pre-mRNA-processing factor 40 homolog A	PRPF40A		0.0285417	0.383698	-0.092374
O15371;B0QYA5;B0QYA6;B0QYA4;B0QYA8;A0A0D9SGB5	O15371	Eukaryotic translation initiation factor 3 subunit D	EIF3D		0.0286213	0.395901	-0.0889019
Q15075	Q15075	Early endosome antigen 1	EEA1		0.0287626	0.23549	-0.144835
Q93050;B7Z641;B7Z2A9;K7EM24;F5H1T6;K7EN36;K7ELZ6;K7EPG4;K7EQW2;K7ERA0;K7ERA6	Q93050;B7Z641;B7Z2A9	V-type proton ATPase 116 kDa subunit a isoform 1;V-type proton ATPase subunit a	ATP6V0A1		0.0288367	0.321318	-0.109013
P63173;J3KT73;J3QL01;J3KSP2	P63173;J3KT73;J3QL01	60S ribosomal protein L38	RPL38		0.0288995	0.250873	-0.135253
Q02809;Q5JXB8;Q5JXB7	Q02809	Procollagen-lysine,2-oxoglutarate 5-dioxygenase 1	PLOD1		0.0289146	0.0386531	0.401555
Q92733;H0YE12;H0Y679	Q92733	Proline-rich protein PRCC	PRCC		0.0292565	0.094	0.258466
O15144;H7C3F9;C9JTV5;G5E9J0;G5E9S7	O15144	Actin-related protein 2/3 complex subunit 2	ARPC2		0.0292828	0.461224	-0.0742931
P78417;Q5TA02;Q5TA01	P78417;Q5TA02;Q5TA01	Glutathione S-transferase omega-1	GSTO1		0.0294286	0.448155	-0.0766758
P29401;E9PFF2;F8W888;F8WAX4	P29401	Transketolase	TKT		0.0297761	0.232926	0.146135
O14656;A0A494BZT7	O14656;A0A494BZT7	Torsin-1A	TOR1A		0.0299835	0.0447568	-0.368459
Q9BRJ7;K7EIN2;K7ENA3;W4VSQ8	Q9BRJ7;K7EIN2;K7ENA3;W4VSQ8	Protein syndesmos	NUDT16L1		0.030035	0.190989	-0.166858
P39019;A0A075B6E2;M0R2L9;M0QYF7;M0R140	P39019;A0A075B6E2	40S ribosomal protein S19	RPS19		0.0300702	0.547552	-0.0597031
Q13347;A0A7I2YQF8;A0A7I2V3U3;A0A7P0MRT9;A0A7I2YQI2;A0A7I2V613;A0A7I2V607;A0A7I2V3N2;A0A7I2V2M3;A0A7I2V640;A0A7I2V685;A0A7I2YQC8;A0A7I2YQI6;Q5TFK1;A0A7I2V5V8;A0A7I2YQT9;A0A7I2YQU2;A0A7I2V4S8;A0A7I2V3K6;A0A7I2YQP9;A0A7I2V4C2;A0A7I2V391;A0A7I2YQN1;A0A7I2YQX4;A0A7I2V5E4;A0A7I2V3T4;A0A7I2V415	Q13347;A0A7I2YQF8;A0A7I2V3U3;A0A7P0MRT9;A0A7I2YQI2;A0A7I2V613;A0A7I2V607;A0A7I2V3N2;A0A7I2V2M3;A0A7I2V640;A0A7I2V685;A0A7I2YQC8;A0A7I2YQI6;Q5TFK1;A0A7I2V5V8;A0A7I2YQT9;A0A7I2YQU2;A0A7I2V4S8;A0A7I2V3K6;A0A7I2YQP9;A0A7I2V4C2	Eukaryotic translation initiation factor 3 subunit I	EIF3I		0.0301257	0.582994	-0.0521568
Q9H4A4;A6NKB8;C9JMZ3;A0A087WU27;A0A087WUS4;H7C2T3	Q9H4A4;A6NKB8	Aminopeptidase B	RNPEP		0.0304722	0.48681	0.0694859
Q9UHI6;A0A7P0T9T8;A0A7P0TB94;A0A7P0T8G7;A0A7P0Z4I9;A0A7P0TBA6;A0A7P0Z4K8	Q9UHI6;A0A7P0T9T8;A0A7P0TB94	Probable ATP-dependent RNA helicase DDX20	DDX20		0.0304846	0.556419	0.0580288
P52948;H7C3P6;A0A3B3ITD8;H0YDF4;H0YEN4;H0YCT1;H0YCR0	P52948;H7C3P6;A0A3B3ITD8	Nuclear pore complex protein Nup98-Nup96;Nuclear pore complex protein Nup98;Nuclear pore complex protein Nup96	NUP98		0.0307771	0.428291	-0.0809483
Q5JSZ5;A0A804HJR4;A0A804HKC3	Q5JSZ5	Protein PRRC2B	PRRC2B		0.0311159	0.156914	-0.191556
O94992;Q96MH2	O94992	Protein HEXIM1	HEXIM1		0.0313578	0.175821	-0.177725
Q9Y2R9;J3QLS3;J3KSI8;J3QQS1;J3QKW2	Q9Y2R9;J3QLS3;J3KSI8;J3QQS1;J3QKW2	28S ribosomal protein S7, mitochondrial	MRPS7		0.0317382	0.195198	0.164763
P35573	P35573	Glycogen debranching enzyme;4-alpha-glucanotransferase;Amylo-alpha-1,6-glucosidase	AGL		0.0318075	0.395409	-0.0893276
Q86XI2;H0Y6U5;F8WE06	Q86XI2;H0Y6U5	Condensin-2 complex subunit G2	NCAPG2		0.0319733	0.0439619	-0.376869
Q13617;A0A0A0MTN0;Q5T2B5;Q5T2B7	Q13617;A0A0A0MTN0;Q5T2B5	Cullin-2	CUL2		0.0320006	0.352302	-0.10076
Q6FI81;H3BV90;H3BT65;H3BUG4;H3BPG7;H3BQ23;H3BTZ8	Q6FI81;H3BV90;H3BT65;H3BUG4;H3BPG7	Anamorsin	CIAPIN1		0.0320902	0.242827	-0.141353
Q9UBF2;Q92521;H3BS45;F5H1S1	Q9UBF2	Coatomer subunit gamma-2	COPG2		0.0321899	0.378524	0.0937836
P62879;E7EP32;C9JXA5;C9JIS1;C9JZN1;Q9BRK4	P62879;E7EP32;C9JXA5;C9JIS1;C9JZN1	Guanine nucleotide-binding protein G(I)/G(S)/G(T) subunit beta-2	GNB2		0.0323814	0.200694	0.161191
Q9H7S9	Q9H7S9	Zinc finger protein 703	ZNF703		0.032475	0.173013	-0.18014
O43670;J3QRS9;X6R4W8;J3QS27;J3KTL1;J3KRB6;J3KRW6;H0Y3M2;J3KS31	O43670;J3QRS9;X6R4W8	BUB3-interacting and GLEBS motif-containing protein ZNF207	ZNF207		0.0330088	0.498376	-0.0676815
P31939;H7C1S2;C9JLK0;F8WEF0	P31939	Bifunctional purine biosynthesis protein PURH;Phosphoribosylaminoimidazolecarboxamide formyltransferase;IMP cyclohydrolase	ATIC		0.0331523	0.531181	-0.0618526
P11021;A0A7P0TB36;A0A7P0TAI0	P11021;A0A7P0TB36;A0A7P0TAI0	78 kDa glucose-regulated protein	HSPA5		0.033329	0.31793	0.11038
O14828	O14828	Secretory carrier-associated membrane protein 3	SCAMP3		0.0333528	0.197546	-0.163396
Q66K74;M0QXQ9;M0R1J2;M0QY41;M0R1M7;M0QZ50	Q66K74	Microtubule-associated protein 1S;MAP1S heavy chain;MAP1S light chain	MAP1S		0.0335961	0.114048	-0.232651
P08865;C9J9K3;A0A0C4DG17;F8WD59	P08865;C9J9K3;A0A0C4DG17	40S ribosomal protein SA	RPSA		0.0339053	0.632489	-0.044582
Q8N163;H0YB24;G3V119;E5RHJ4;A0A087X2B6;E5RFJ3;H0YC69;E5RGU7;H0YC58;E5RHH8	Q8N163;H0YB24;G3V119	Cell cycle and apoptosis regulator protein 2	CCAR2		0.0339616	0.478724	0.0705742
P46776;E9PLL6;E9PJD9;E9PLX7	P46776;E9PLL6;E9PJD9	60S ribosomal protein L27a	RPL27A		0.0341905	0.260937	-0.130854
O60888;C9IZG4;C9IZQ5	O60888;C9IZG4	Protein CutA	CUTA		0.0342334	0.340176	0.103977
Q13492;H0YCY1;E9PK13;E9PI56;E9PKP6;E9PLJ8;E9PJT1	Q13492	Phosphatidylinositol-binding clathrin assembly protein	PICALM		0.0346646	0.262665	-0.130439
P46087;F5GWB7;F5H709;F5H5X6;F5H359;F5H8G6	P46087	Probable 28S rRNA (cytosine(4447)-C(5))-methyltransferase	NOP2		0.034915	0.0944118	-0.258052
P68431;Q16695;K7EMV3;A0A590UJJ6;B4DEB1;K7ES00;Q6NXT2;K7EP01	P68431;Q16695;K7EMV3;A0A590UJJ6;B4DEB1;K7ES00	Histone H3.1;Histone H3.1t;Histone H3	HIST1H3A;HIST3H3;H3F3B;H3F3A		0.0349171	0.0980187	-0.251879
P14635;E9PC90;D6RHI0;H0YA62	P14635;E9PC90;D6RHI0	G2/mitotic-specific cyclin-B1	CCNB1		0.0351613	0.146969	-0.201381
P32929	P32929	Cystathionine gamma-lyase	CTH		0.0356544	0.073098	-0.297887
Q8WUX2	Q8WUX2	Putative glutathione-specific gamma-glutamylcyclotransferase 2	CHAC2		0.0360944	0.151172	-0.196014
Q6DKI1;R4GMU7	Q6DKI1;R4GMU7	60S ribosomal protein L7-like 1	RPL7L1		0.0363165	0.053664	-0.339927
Q0VDF9;H7C2A1	Q0VDF9	Heat shock 70 kDa protein 14	HSPA14		0.0364468	0.328567	-0.106749
[truncated: 1,842 more rows]

## Sheet: Unique for Induced
Protein IDs	Majority protein IDs	Protein names	Gene names	Student's T-test Significant B2eL9A_I_B2eWT_I	pvalue	qvalue	log2FoldChange
[truncated: 397 more rows]
